# Supplementary material for: Origins and wanderings of the Finnish hunting spitzes
Source: PLoS One. 2018 Jun 29;13(6):e0199992. doi: 10.1371/journal.pone.0199992 (PMC6025854; doi:10.1371/journal.pone.0199992)
Supplement: S1 File — (ZIP) [file pone.0199992.s001.zip]

Archive with 1 entries (1 files):
- dog_genotypes.txt
