# Supplementary material for: Origins and wanderings of the Finnish hunting spitzes
Source: PLoS One. 2018 Jun 29;13(6):e0199992. doi: 10.1371/journal.pone.0199992 (PMC6025854; doi:10.1371/journal.pone.0199992)
Supplement: S1 File — (ZIP) [file pone.0199992.s001.zip › dog_genotypes.txt]

Breed	Sample#	Chromosome#
		25	25	25	25	16	16	16	16	X	12	12	12	37	37	37	37	27	27	X	27	27	27	27	27	27	6	4	4	4	4	X	4	5	5	5	5	5	5	5	26	26	X	17	17	17	17	17	17
Finnish_Hound	Fh001	C C	C T	T T	C T	C C	T T	T T	A G	C C	G G	T T	A T	C T	G T	T T	T T	G G	C C	T T	G G	A A	G T	C C	C C	C C	C T	A A	C C	A A	C C	A A	T T	C T	A G	G G	A A	T T	C T	C C	A G	G G	A A	A A	A A	C C	A A	C T	C T
Finnish_Hound	Fh002	C C	C C	C C	C C	C C	T T	C T	A A	T T	A G	C T	T T	C T	G T	T T	T T	G G	C C	C C	G G	A A	G T	C C	C T	C C	T T	A A	T T	A A	C C	A A	T T	T T	A G	G G	A A	C T	T T	C C	G G	G G	A A	A C	A A	C C	A A	C C	C T
Finnish_Hound	Fh003	C C	C T	C T	C T	C C	T T	T T	0 0	C C	G G	T T	T T	C C	G T	C T	T T	G T	C C	T T	G G	A A	T T	C C	C C	C C	T T	A G	C T	A A	C C	A A	T T	C C	A A	G G	A G	T T	C T	C C	A A	A A	A A	A C	A A	C C	A A	C C	C T
Finnish_Hound	Fh004	C C	C C	C T	C T	C C	C T	T T	0 0	C C	G G	C T	T T	C C	G G	T T	T T	T T	C C	T T	G G	A A	G G	C C	C C	T T	T T	A A	C T	A A	C C	A A	C T	C T	A G	G G	A G	C T	C T	C C	A G	G G	A A	A C	A A	C T	A A	C C	T T
Finnish_Hound	Fh005	C C	C C	C T	C T	C C	T T	T T	0 0	C C	G G	C T	T T	C T	G G	T T	T T	G G	C C	C C	G G	A A	T T	C C	T T	C C	T T	A A	C C	A A	C T	A A	C C	T T	A G	A G	A A	C T	C T	C C	A G	A G	A A	A C	A A	C C	A A	C C	C C
Finnish_Hound	Fh006	C C	C C	T T	T T	C C	T T	T T	A A	C C	G G	C C	T T	C T	G T	T T	T T	G T	C C	T T	G G	A C	G T	C C	C C	C C	T T	A A	C T	A A	C C	A A	C T	C T	A G	G G	A A	T T	C T	A C	A G	G G	A A	A A	A A	C C	A A	C C	C T
Finnish_Hound	Fh007	C C	C T	T T	C C	C T	C T	T T	0 0	C C	G G	C C	T T	C T	G T	T T	T T	G T	C C	C C	A G	A A	G T	C C	C C	C C	T T	A A	T T	A A	C C	A A	C T	C T	A G	G G	A A	C C	C C	A A	A A	A G	A A	A A	A A	C C	A A	C C	C T
Finnish_Hound	Fh008	C C	C C	C T	T T	C C	T T	T T	0 0	C C	G G	C T	T T	C T	G T	T T	T T	G T	C C	C C	G G	A A	T T	C C	C C	C C	T T	A G	C T	A A	C C	A A	T T	C T	A G	G G	A A	C T	C T	C C	G G	G G	A A	C C	A A	C C	A A	C C	T T
Finnish_Hound	Fh009	C C	C C	C C	C T	C C	T T	T T	0 0	C C	G G	C T	T T	T T	G G	T T	T T	G G	C C	C C	A G	A A	T T	C C	C T	C C	T T	A A	C C	A A	T T	A A	C C	C T	A A	A G	A A	C T	C C	C C	G G	G G	A A	A A	A A	C C	A C	C C	T T
Finnish_Hound	Fh010	C C	C T	T T	C T	C C	T T	T T	0 0	C C	G G	C T	T T	C T	G T	T T	T T	G G	C C	T T	A G	A A	G T	C C	C C	C C	T T	G G	C C	A A	C C	A A	C T	T T	A G	G G	A A	C T	C T	A C	A G	G G	A A	A A	A A	C C	A A	C T	T T
Finnish_Hound	Fh011	C C	C C	C T	C T	C C	T T	T T	0 0	C C	G G	T T	A T	C T	G T	T T	T T	G G	C C	C C	A G	A A	G T	C C	C C	C C	T T	A G	C T	A A	C T	A A	C T	T T	G G	A G	A G	T T	C T	C C	A G	G G	A A	A C	A A	C C	A A	C C	T T
Finnish_Hound	Fh012	C C	C T	C T	C T	C C	T T	T T	0 0	C T	G G	T T	T T	C T	G T	T T	T T	G G	C C	C C	G G	A A	T T	C C	C C	C C	T T	A G	C C	A A	C C	A A	C T	T T	A G	A G	A A	C C	C C	C C	A G	G G	A A	A C	A A	C C	A A	C C	T T
Finnish_Hound	Fh013	C C	C T	C C	C T	C C	T T	T T	0 0	C C	G G	T T	T T	C T	T T	T T	T T	G T	C C	C C	A G	A A	G G	C C	C C	C T	T T	A G	C T	A A	C C	A A	T T	C T	A G	A G	A G	T T	C T	C C	G G	G G	A A	A C	A A	C T	A A	C C	T T
Finnish_Hound	Fh014	C C	C T	T T	T T	C C	C T	C T	0 0	C C	G G	C T	T T	C T	G T	C T	T T	G T	C C	C C	A G	A C	G T	C C	T T	C C	T T	A A	C T	A G	C C	A A	C C	C T	A G	A G	A A	C T	C T	A C	G G	A G	A G	A C	A A	C C	A C	C C	T T
Finnish_Hound	Fh015	C C	C C	C T	C T	C C	T T	T T	0 0	C C	G G	C T	T T	C T	T T	T T	T T	G G	C C	C C	G G	A A	G T	C C	C C	C T	C T	A A	C T	A A	C C	A A	T T	T T	A G	A G	A A	T T	C T	C C	A G	G G	A A	A A	A A	C T	A A	T T	C T
Finnish_Hound	Fh016	C C	C C	C T	T T	C C	T T	T T	0 0	C C	G G	T T	T T	C C	T T	T T	T T	G G	C C	C C	A A	A A	G T	C T	C T	C C	T T	A A	T T	A G	C C	A A	T T	C T	A G	G G	A A	C T	C T	C C	G G	A A	A A	A C	A A	C C	A A	C T	T T
Finnish_Hound	Fh017	C C	T T	T T	C T	C C	T T	T T	0 0	C C	G G	C T	T T	T T	G G	T T	T T	G G	C C	C C	G G	A A	T T	C C	T T	C T	T T	A A	C C	A A	C C	A A	C T	C C	A G	G G	A A	C T	C C	A A	G G	A A	A A	A C	A A	C C	A A	C T	C C
Finnish_Hound	Fh018	C C	C C	T T	C C	C C	T T	T T	0 0	C C	G G	C T	T T	T T	G T	T T	T T	G G	C C	C C	A G	A A	G G	C T	T T	C T	C T	A A	C T	A A	C C	A A	T T	C T	A A	G G	A G	C T	C T	C C	G G	G G	A A	A C	A A	C C	A A	C C	C T
Finnish_Hound	Fh019	C C	C C	C T	T T	C C	T T	T T	0 0	C C	G G	T T	T T	T T	G T	T T	T T	G T	C C	T T	G G	A A	T T	C C	C T	C C	T T	A A	C C	A A	C C	A A	T T	C C	A A	G G	A A	T T	C C	C C	A A	G G	A A	A A	A A	C C	A A	C C	T T
Finnish_Hound	Fh020	C C	C T	C C	C T	C C	T T	T T	A A	C C	G G	C T	T T	C C	G G	T T	T T	G G	C C	T T	A G	A C	G T	C C	C T	C C	T T	A G	C T	A G	C C	A A	T T	C T	A G	G G	A G	T T	T T	C C	A A	A G	A A	A C	A A	C T	A A	C C	C T
Finnish_Hound	Fh021	C C	C C	T T	C T	C C	T T	C T	0 0	C C	G G	C T	T T	C T	G T	C T	T T	G G	C C	C T	G G	A A	G T	C C	C T	C C	T T	A A	C T	A G	C C	A G	C T	C C	A G	G G	A A	T T	C C	A C	A A	A G	A A	A A	A A	C C	A A	C C	T T
Finnish_Hound	Fh022	C C	C C	C T	C T	C T	T T	T T	0 0	C C	G G	C C	T T	C T	G T	T T	T T	G T	C C	C C	A A	A A	G G	C C	C C	C C	T T	A G	C T	A A	C C	A A	T T	C C	A G	G G	A A	C T	C C	C C	A G	A A	A A	A A	A A	C C	A A	T T	T T
Finnish_Hound	Fh023	C C	C C	T T	C T	C C	T T	T T	0 0	C C	G G	C T	A T	T T	G G	T T	T T	T T	C C	T T	A G	A A	G G	C T	C T	C T	T T	A A	T T	A A	C C	A A	C T	C T	A A	A G	A A	T T	T T	C C	G G	A G	A A	A C	A A	C C	A A	C C	C T
Finnish_Hound	Fh024	C C	T T	C C	T T	C C	T T	C T	0 0	C C	G G	C T	T T	C C	T T	C T	T T	G G	C C	T T	A G	A A	G T	C C	C C	C C	T T	A A	C T	A G	C C	A A	C T	T T	G G	G G	A A	T T	T T	C C	A G	G G	A A	A C	A A	C T	A A	C C	T T
Finnish_Hound	Fh025	C C	C C	T T	C T	C C	T T	C T	0 0	C C	G G	C T	T T	C T	G T	C T	T T	G G	C C	C C	A G	A A	G T	C C	C T	C C	C T	A G	C C	A A	C C	A A	C T	T T	A G	G G	A A	C T	C T	A C	A G	G G	A A	C C	A A	C C	A A	C T	C C
Finnish_Hound	Fh026	C C	C T	T T	C C	C T	C T	T T	0 0	C C	G G	C C	T T	C T	G T	T T	T T	G T	C C	C C	A G	A A	G G	C C	C C	C T	T T	A A	C C	A A	C T	A A	C T	T T	A G	A G	A A	C C	C C	C C	G G	G G	A A	C C	A A	C C	A A	C C	T T
Finnish_Hound	Fh027	C C	C T	C T	C T	C C	T T	T T	0 0	C C	G G	C T	T T	C T	T T	T T	T T	G T	C C	T T	A A	A C	T T	C C	C C	C C	T T	A A	C T	A A	C C	A A	T T	T T	A A	A A	A A	T T	C T	A C	A G	G G	A A	A C	A A	C T	A A	C C	C T
Finnish_Hound	Fh028	C C	C T	T T	T T	C C	T T	T T	0 0	C C	G G	C T	A T	C T	G G	T T	T T	G G	C C	C C	A A	A A	T T	C C	C C	C C	T T	A A	C T	A A	C C	A A	T T	T T	A G	A G	A A	C T	C T	C C	A G	G G	A A	A A	A A	C C	A A	C C	C T
Finnish_Hound	Fh029	A C	C C	C C	T T	C C	C T	C C	0 0	C C	G G	C T	T T	C T	T T	T T	T T	G G	C C	T T	A G	A A	G T	C C	C T	C C	C C	A A	T T	A A	C C	G G	C T	C T	G G	G G	A A	T T	T T	C C	A G	A G	A A	C C	A A	C C	A A	C T	C T
Finnish_Hound	Fh030	C C	C T	C T	T T	C C	C T	C T	0 0	C C	G G	C C	T T	C T	T T	C T	T T	G G	C C	C C	A G	A A	G G	C C	C C	C C	T T	A G	C C	A A	C T	A A	C C	C T	A G	G G	A A	C T	C T	C C	A G	A G	A A	C C	A A	C C	A A	C C	T T
Finnish_Hound	Fh031	A C	C C	T T	T T	C C	T T	T T	0 0	C C	A G	T T	A T	C C	T T	T T	T T	G G	C C	T T	A A	A A	G T	C C	T T	C C	T T	A G	T T	A A	C C	A A	T T	C T	A A	G G	A A	T T	T T	C C	G G	A G	A A	C C	A A	C C	A A	C C	C T
Finnish_Hound	Fh032	A C	C C	T T	T T	C C	T T	T T	0 0	C C	G G	C T	A T	C T	G T	T T	T T	G G	C C	C C	G G	A A	G T	C C	C C	C C	T T	A A	T T	A A	C T	A A	C T	T T	A G	A G	A A	T T	T T	C C	G G	A G	A A	C C	A A	C T	A A	C C	T T
Finnish_Hound	Fh033	C C	C C	C T	C T	C C	T T	T T	0 0	C T	G G	T T	A T	C C	T T	T T	T T	T T	C T	C C	A A	A A	G T	C C	C C	C C	T T	A G	C C	A A	C C	A A	C C	T T	A G	A G	A A	T T	T T	C C	A A	G G	A A	A C	A A	C T	A A	C C	T T
Finnish_Hound	Fh034	C C	C C	T T	T T	C C	T T	T T	0 0	C C	G G	C C	T T	C T	G T	C T	T T	G G	C C	C C	A A	A A	G G	C C	C C	C C	T T	G G	C C	A A	C C	A A	C T	C T	G G	G G	A A	C T	C T	C C	A G	G G	A G	A C	A A	C C	A A	C T	T T
Finnish_Hound	Fh035	C C	C C	C C	C T	C C	T T	T T	0 0	C C	A G	C C	T T	C C	T T	T T	T T	G T	C C	T T	A A	A A	G T	C C	C T	C C	C T	A G	C T	A A	C C	A A	C T	C T	A A	A G	A A	C T	C T	C C	A A	A G	A G	C C	A A	C T	A A	C C	C T
Finnish_Hound	Fh036	C C	C C	T T	T T	T T	C T	T T	0 0	C C	G G	T T	T T	C T	G T	T T	T T	G G	C C	T T	G G	A A	T T	C C	C C	C C	C T	A A	C T	A G	C C	A A	C T	C T	A G	G G	A A	C C	C C	C C	A A	A A	A A	C C	A A	C T	A A	C C	C T
Finnish_Hound	Fh037	C C	C T	T T	T T	C C	T T	T T	0 0	C C	G G	C T	A T	C C	G T	T T	T T	G G	C C	C C	G G	A A	G T	C C	C C	C T	T T	A A	C C	A A	C T	G G	T T	C T	A A	A G	A A	C T	C T	A C	G G	A G	A A	A C	A A	C C	A A	C C	C T
Finnish_Hound	Fh038	A C	C C	C T	T T	C C	C T	T T	0 0	C C	G G	C C	T T	T T	G G	T T	T T	G G	C C	C C	G G	A A	G T	C C	C T	C C	T T	A G	C C	A A	C C	A A	T T	C C	A G	G G	A A	T T	T T	C C	A A	A G	A A	A C	A A	C C	A A	C T	C T
Finnish_Hound	Fh039	C C	C C	C T	C T	C C	T T	T T	0 0	C T	G G	C T	T T	T T	G G	T T	T T	G T	C C	C C	G G	A A	T T	C C	C C	T T	C T	A A	C C	A A	C C	A A	C T	C T	A G	G G	A A	C C	C C	C C	G G	G G	A A	A A	A G	C C	A A	C T	T T
Finnish_Hound	Fh040	C C	C C	C T	T T	C C	C T	T T	0 0	C C	G G	C T	T T	C C	G T	T T	T T	G G	C C	C C	A G	A A	G T	C C	C T	C C	C T	A G	C T	A A	C C	A A	C T	T T	G G	G G	A A	C C	C C	C C	A G	G G	A A	A A	A A	C C	A A	C C	T T
Finnish_Hound	Fh041	C C	C C	T T	C T	C T	T T	T T	0 0	T T	G G	C T	A T	C T	G T	T T	T T	G T	C C	C C	G G	A A	T T	C C	C T	C C	T T	A A	C T	A A	C T	A A	C T	T T	A G	A G	A A	C T	C T	C C	A G	A G	A A	A C	A A	C C	A A	C C	T T
Finnish_Hound	Fh042	C C	C C	T T	T T	C C	T T	C T	0 0	C C	G G	C C	T T	C T	G T	T T	T T	G G	C C	C C	A G	A A	G T	C C	C C	C C	T T	A A	C C	A A	C T	A A	T T	C C	A G	G G	A A	C T	C T	A C	G G	G G	G G	A C	A A	C C	A A	C C	C T
Finnish_Hound	Fh043	C C	C T	C C	T T	C C	T T	T T	0 0	C C	A G	T T	T T	C C	G T	T T	T T	G G	C C	C T	G G	A A	G G	C C	C C	C C	T T	A A	T T	G G	C C	A A	T T	C T	A A	A G	A G	T T	T T	C C	A A	G G	A A	C C	A A	C T	A A	C C	T T
Finnish_Hound	Fh044	C C	C T	C T	T T	C C	T T	T T	0 0	C C	A G	T T	T T	T T	G G	T T	T T	G G	C C	C T	A A	A A	G T	C C	C C	C C	T T	A A	C T	A G	C C	A A	T T	C C	A A	G G	A G	C T	C T	A C	A G	A G	A A	C C	A A	C C	A A	C C	C T
Finnish_Hound	Fh045	C C	C C	C T	T T	C C	T T	T T	0 0	C C	G G	T T	A T	C T	G T	T T	T T	G G	C C	C T	G G	A A	G T	C C	C C	C C	T T	A A	C T	A G	C C	A A	T T	C C	A A	G G	A G	C T	C T	A C	A G	A G	A A	A C	A A	C C	A A	C C	C T
Finnish_Hound	Fh046	C C	C C	T T	C T	C C	C T	T T	0 0	C C	G G	C T	T T	C T	G G	T T	A T	G G	C C	C C	A A	A A	G T	C C	C C	C T	T T	A A	C T	A G	C C	A A	T T	C T	G G	A G	A A	C T	C T	A C	A A	G G	A G	A C	A A	C C	A C	C C	T T
Finnish_Hound	Fh047	A C	C T	T T	C C	C C	T T	T T	0 0	C C	G G	C C	T T	C C	G T	T T	T T	G G	C C	T T	A G	A A	G T	C C	C C	C C	T T	A A	T T	G G	C C	A A	T T	T T	A A	A G	A G	C T	T T	C C	A G	G G	A A	A C	A A	C C	A A	C C	T T
Finnish_Hound	Fh048	C C	C C	C T	T T	C C	T T	T T	A G	C C	A G	C T	A T	C C	T T	T T	T T	G G	C C	C C	A G	A C	G G	C C	T T	C C	T T	A A	T T	A A	C T	A A	C T	T T	A G	A G	A G	T T	C T	C C	A A	G G	A A	C C	A A	C C	A A	C T	T T
Finnish_Hound	Fh049	C C	C C	C T	C T	C C	T T	T T	A A	C C	G G	C C	T T	C T	T T	C T	T T	G G	C C	C C	A G	A A	G T	C C	C T	C C	T T	A G	C C	A A	C C	A A	T T	C C	A A	A G	A A	C T	T T	C C	G G	G G	A A	A A	A G	C C	A A	C C	T T
Finnish_Hound	Fh050	A C	C C	T T	T T	C C	T T	T T	A A	C C	G G	C T	T T	C C	G T	T T	T T	G G	C C	C C	A A	A A	G G	C T	C C	C T	T T	A A	T T	A A	C C	A A	T T	C T	G G	A G	A A	T T	T T	C C	A G	A G	A A	C C	A A	C C	A A	C T	T T
Finnish_Hound	Fh051	C C	C C	T T	T T	C C	T T	T T	A A	C C	G G	T T	A A	C C	T T	T T	T T	G T	C C	C C	G G	A A	G T	C C	C T	C C	C T	A G	C T	A A	C C	A A	C T	C T	A A	A G	A A	C T	C T	C C	A G	G G	A A	A A	A A	C C	A A	C T	C C
Finnish_Hound	Fh052	C C	C C	C C	T T	C C	T T	T T	A G	C C	G G	C T	T T	T T	G G	T T	T T	G G	C C	C C	A G	A A	T T	C C	C T	C C	T T	A A	T T	A A	C C	A A	T T	C T	A G	A A	A G	C T	C C	C C	A A	A G	A A	A A	A A	C T	A C	C T	T T
Finnish_Hound	Fh053	C C	C T	T T	T T	C C	T T	T T	A A	C C	G G	C T	T T	C T	G T	T T	T T	G G	C C	C C	G G	A A	G T	C C	C C	C C	C T	A A	T T	A G	C C	A A	C T	T T	A A	A A	A A	C T	C T	A C	A G	G G	A A	A C	A A	C C	A A	C C	C T
Finnish_Hound	Fh054	C C	C C	C T	C C	C C	C T	C T	A A	C C	G G	C T	T T	C T	G T	C T	T T	G G	C C	T T	G G	A A	T T	C C	C C	C T	C T	A G	T T	A A	C C	A A	T T	C T	A A	A G	A A	T T	T T	C C	A G	A G	A A	A C	A A	C C	A A	C C	T T
Finnish_Hound	Fh055	C C	C T	T T	C T	C C	C T	C C	A A	C C	G G	C T	A T	C T	G G	T T	T T	G G	C C	C C	G G	A A	T T	C C	T T	C C	T T	A G	T T	A G	C C	A A	T T	C C	A A	G G	A A	T T	T T	C C	A G	G G	A A	C C	A A	C C	A A	C C	T T
Finnish_Hound	Fh056	C C	C C	T T	C T	C C	T T	T T	A G	C C	G G	C T	T T	C T	G T	T T	T T	G T	C C	C T	A A	A A	T T	C C	C C	C C	T T	A A	C C	A A	C T	A A	C C	T T	A A	A G	A A	C T	C T	A C	A G	G G	A A	A C	A A	C C	A A	T T	C T
Finnish_Hound	Fh057	C C	C C	C T	T T	C C	T T	C T	A G	C C	A G	C T	A T	C C	T T	C C	T T	G T	C C	C C	A A	A A	G T	C C	C T	C T	T T	A A	C C	A A	C C	A A	C T	C T	A G	G G	A A	T T	T T	C C	G G	G G	A G	A C	A A	C T	A A	C T	C T
Finnish_Hound	Fh058	C C	C C	T T	C C	C C	C T	T T	A A	C C	G G	C C	T T	C T	G G	C T	T T	G T	C C	C C	G G	A A	T T	C C	C C	C C	T T	A A	T T	A A	C C	A A	T T	C T	A G	A G	A G	T T	C T	C C	A G	A G	A A	A C	A A	C C	A A	C C	C T
Finnish_Hound	Fh059	C C	C C	C T	C C	C C	C T	T T	A G	C C	G G	C C	T T	C T	G T	T T	T T	G G	C C	C C	A G	A C	T T	C C	C T	C C	T T	A A	T T	A A	C C	A A	T T	T T	G G	A G	A G	C T	C C	A C	A G	A G	A A	A C	A A	C T	A A	C C	T T
Finnish_Hound	Fh060	C C	C C	C C	C T	C C	C T	T T	G G	C C	G G	C C	T T	C T	T T	T T	T T	G G	C C	C C	A G	A A	T T	C C	C T	C C	T T	A G	C T	A A	C C	A A	T T	T T	A G	A G	A G	C C	C C	A C	A A	A G	A A	C C	A A	C T	A A	C C	C T
Finnish_Hound	Fh061	C C	C C	C C	C T	C C	C T	T T	A G	C T	G G	C T	A T	T T	G T	T T	T T	G G	C C	C C	A A	A A	G T	C C	C C	C C	T T	A A	T T	A G	C C	A A	T T	C T	G G	A G	A G	T T	C C	C C	A G	A G	A A	A A	A A	C C	A A	C C	T T
Finnish_Hound	Fh062	C C	C C	C T	C T	C C	C T	T T	G G	C C	G G	T T	T T	C C	T T	C T	T T	G G	C C	C C	A A	A A	G T	C C	C T	C T	C T	A A	C C	A A	C C	A G	T T	C C	A A	G G	G G	T T	T T	C C	A G	G G	A A	A A	A A	C T	A A	C T	T T
Finnish_Hound	Fh063	C C	C C	C T	C T	C C	C T	T T	A G	C C	G G	C C	T T	C T	G G	T T	T T	G G	C C	C C	G G	A C	T T	C C	C C	C C	T T	A G	C T	A A	C C	A G	T T	C T	A G	A G	G G	T T	C C	C C	A G	G G	A A	A C	A A	C T	A A	C T	C T
Finnish_Hound	Fh064	C C	C C	T T	T T	C C	C T	T T	A A	C C	A G	C T	T T	C T	G T	T T	T T	G T	C C	T T	A A	A A	T T	C C	C C	C C	T T	A G	C C	A A	C T	A A	T T	C T	A G	A G	A A	C T	C T	C C	A A	G G	A A	A C	A A	C C	A A	C C	T T
Finnish_Hound	Fh065	C C	C C	T T	T T	C C	C T	T T	A A	C C	G G	C C	T T	C T	G T	T T	T T	G G	C C	C C	G G	A A	G T	C C	C T	C C	T T	A G	C C	A A	C C	A A	C T	C C	A G	G G	A A	T T	T T	C C	A A	A G	A A	A A	A A	C T	A A	C T	T T
Finnish_Hound	Fh066	C C	C T	C T	C C	C C	C T	T T	G G	C C	G G	C C	T T	T T	G T	T T	T T	G T	C C	C C	G G	A C	G T	C C	C T	C T	C T	A G	C T	A A	C C	A A	T T	T T	G G	A G	A G	C T	C C	A C	A G	A G	A A	A C	A A	C T	A A	C T	T T
Finnish_Hound	Fh067	C C	C C	C T	C T	C T	C T	T T	A G	C C	G G	C C	T T	C T	T T	T T	T T	G G	C C	C C	G G	A C	T T	C C	C C	C C	T T	A G	C T	A A	C C	G G	T T	C T	A G	G G	A G	C T	C C	A C	A A	G G	A A	C C	A A	C T	A A	C T	C T
Finnish_Hound	Fh068	C C	C C	C T	C T	C C	T T	T T	A G	C C	G G	C C	T T	C T	G G	T T	T T	G G	C C	C T	A G	A A	T T	C C	T T	C C	T T	A G	C T	A A	C C	A A	T T	T T	A G	A A	A G	T T	C T	C C	A A	G G	A A	C C	A A	C T	A A	C C	C T
Finnish_Hound	Fh069	C C	C C	T T	C T	C C	T T	T T	A A	C C	A G	C T	T T	C C	G T	T T	T T	T T	C C	C T	A G	A A	G G	C T	C C	C C	T T	A G	C T	A A	C C	A A	C T	C T	A G	A G	A A	C T	C T	C C	A G	A G	A A	A C	A A	C C	A A	T T	C T
Finnish_Hound	Fh070	C C	C T	T T	C T	C T	T T	C T	A G	C C	G G	C C	T T	C T	G T	T T	T T	G T	C C	C C	G G	A A	T T	C C	C C	C C	T T	A G	C T	A A	C C	A A	T T	C T	A G	G G	A A	C T	C C	C C	A G	G G	A A	C C	A A	C C	A A	C T	C T
Finnish_Hound	Fh071	A C	C T	C T	C T	C C	T T	T T	A G	C C	G G	C C	T T	C T	G T	T T	T T	G G	C C	C C	G G	A A	G T	C C	C C	C T	T T	A G	C C	A A	C C	A A	T T	C C	A G	G G	A A	T T	C T	C C	A A	G G	A A	A C	A A	C C	A A	C T	C C
Finnish_Hound	Fh072	C C	C C	T T	C C	C C	T T	T T	A G	C C	G G	C T	T T	C C	G T	T T	T T	G G	C C	C C	A G	A A	T T	C C	C C	C T	T T	A G	C T	A A	C C	A A	T T	C T	A A	G G	G G	C T	C C	C C	A A	A A	A A	A A	A A	C C	A C	C T	T T
Finnish_Hound	Fh073	C C	C T	T T	C T	C C	C T	T T	G G	C C	G G	C T	T T	C T	T T	T T	T T	G G	C C	C C	G G	A C	T T	C C	C T	C C	T T	A A	T T	A A	C C	A A	T T	T T	A G	A G	G G	C T	C C	C C	A A	A G	A A	A A	A A	C T	A A	C C	T T
Finnish_Hound	Fh074	C C	C C	T T	C T	C C	C T	T T	A G	C C	G G	C C	T T	C C	G G	T T	T T	G G	C C	C C	G G	A C	T T	C C	C T	C C	T T	A A	T T	A A	C C	A A	T T	C T	A G	G G	A A	C C	C C	A A	A G	G G	A A	A C	A A	T T	A A	C C	T T
Finnish_Hound	Fh075	C C	C T	C T	C T	C C	T T	T T	A G	C C	G G	C C	T T	T T	G G	T T	T T	G T	C C	C T	G G	A A	T T	C C	T T	C C	T T	A A	C T	A A	C C	A A	C T	C T	A A	A G	A G	C T	C C	C C	G G	A G	A A	A A	A A	C T	A C	C C	T T
Finnish_Hound	Fh076	C C	C C	C T	C T	C T	T T	T T	A A	C C	G G	C T	T T	C C	G T	C T	T T	G G	C C	C C	A G	A A	G G	C C	C C	C T	C T	A G	C C	A A	C C	A A	C T	C T	A G	A G	A A	C C	C C	A C	G G	G G	A A	A A	A A	C T	A A	C C	T T
Finnish_Hound	Fh077	A C	C C	C C	T T	C C	T T	C T	A G	C C	G G	C C	T T	C T	G T	T T	T T	G G	C C	C C	A G	A A	G G	C C	C T	C C	T T	A A	C C	A A	C T	A A	T T	C T	G G	G G	A A	C T	C T	A C	A G	A G	A A	A C	A A	C T	A A	C T	C T
Finnish_Hound	Fh078	C C	C C	C T	T T	C C	C T	T T	A G	C C	G G	C T	T T	C T	G G	T T	T T	G G	C C	T T	A G	A C	G T	C C	C T	C C	T T	A A	T T	A A	C C	A G	T T	C T	A A	A G	A A	T T	C T	C C	G G	A G	A A	C C	A A	C C	A A	C T	C T
Finnish_Hound	Fh079	C C	C C	C T	T T	C C	T T	T T	A A	C C	G G	C C	T T	C C	T T	T T	T T	G G	C C	T T	A A	A A	G T	C C	C T	C C	T T	A G	C T	A A	C C	A A	T T	C T	A G	A G	A G	T T	C C	C C	A A	G G	A A	C C	A A	C C	A A	C C	C T
Finnish_Hound	Fh080	A C	C C	T T	T T	C C	C T	C T	A A	C C	G G	C C	T T	C C	G G	C T	T T	G G	C C	C T	A A	A A	T T	C C	C C	C C	T T	A A	C T	A A	C T	A A	C C	C T	A G	G G	A A	T T	T T	C C	G G	G G	A A	A C	A A	C C	A A	C T	T T
Finnish_Hound	Fh081	C C	C T	C T	C T	C C	C T	T T	G G	C C	G G	C C	T T	C T	G G	T T	T T	G G	C C	C C	A G	A C	G T	C C	C T	C C	T T	A G	C T	A A	C C	A A	T T	T T	A G	G G	A A	C C	C C	A C	A G	G G	A A	A A	A A	C C	A A	C C	C T
Finnish_Hound	Fh082	A C	C C	C C	T T	C C	T T	T T	G G	C T	A G	C C	T T	C T	G T	T T	T T	G T	C C	C T	A G	A A	G T	C C	C C	C C	T T	A A	C T	A G	C C	A A	T T	C C	A G	G G	A A	T T	T T	C C	G G	A G	A A	A A	A A	C T	A A	T T	C T
Finnish_Hound	Fh083	C C	C C	C T	C T	C C	C C	T T	A G	C C	G G	C T	T T	C C	G T	T T	T T	G G	C C	C C	A G	A A	G T	C C	C T	C C	C T	A A	C T	A A	C T	A A	C T	C T	A G	G G	A A	T T	T T	C C	A G	G G	A A	C C	A A	C C	A A	C T	C T
Finnish_Hound	Fh084	C C	C C	C T	T T	T T	C T	T T	A A	C C	G G	C T	T T	C C	G G	C T	T T	G T	C C	T T	G G	A C	G T	C C	C C	C T	C T	A A	C T	A A	C C	A A	C T	T T	A G	A G	A A	C T	C T	C C	A G	A G	A A	A C	A A	C C	A A	C C	T T
Finnish_Hound	Fh085	C C	C T	T T	T T	C C	C T	T T	A G	C C	G G	C T	A T	C T	G T	T T	T T	G T	C C	C C	G G	A A	G T	C C	T T	C C	T T	A A	C T	A A	C T	A G	C T	C C	A A	G G	A A	T T	T T	C C	A A	G G	A G	C C	A A	T T	A A	C C	T T
Finnish_Hound	Fh086	C C	C T	T T	T T	C C	T T	T T	A A	C C	A G	C T	T T	C T	T T	T T	T T	G G	C C	C C	A A	A A	G T	C C	C C	T T	C T	A G	C C	A A	C C	A A	T T	C T	G G	G G	A A	T T	T T	C C	G G	G G	A A	C C	A A	C C	A C	C C	T T
Finnish_Hound	Fh087	C C	C T	C T	C C	C C	T T	T T	A A	C C	G G	T T	A T	C T	G T	T T	T T	G G	C C	T T	G G	A C	T T	C C	C C	C C	C T	G G	C C	A A	C C	A A	C T	C T	A G	G G	A A	C C	C C	A C	A G	G G	A A	A C	A A	C C	A A	C C	T T
Finnish_Hound	Fh088	C C	C T	T T	C T	C C	T T	T T	A A	C C	G G	C C	T T	C T	G G	T T	T T	G T	C C	C C	A G	A A	T T	C C	C C	C T	T T	A A	T T	A A	C C	A A	C C	C T	A G	G G	A A	C C	C C	A C	A A	G G	A A	C C	A A	C T	A A	C T	T T
Finnish_Hound	Fh089	C C	C C	C T	T T	C C	C T	T T	A G	C C	G G	T T	T T	C T	G G	T T	T T	G G	C C	T T	G G	A A	G T	C C	C C	C C	T T	A A	T T	A A	C C	A A	C T	C C	A A	G G	A A	C T	C C	A C	A A	A G	A A	A C	A A	T T	A A	C T	T T
Finnish_Hound	Fh090	C C	C C	C T	T T	C C	T T	T T	A A	C C	A G	C T	T T	C T	G T	T T	T T	G G	C C	C C	A G	A A	G T	C C	C T	C C	T T	A A	T T	A A	C C	A A	T T	C T	A A	G G	A G	T T	T T	C C	A A	G G	A A	A A	A A	C C	A C	C C	C T
Finnish_Hound	Fh091	C C	C C	C C	T T	C C	T T	T T	A A	C C	G G	C T	T T	C T	T T	T T	T T	G T	C C	C T	G G	A A	G T	C C	T T	C C	T T	A A	C T	A G	C C	A A	T T	C T	A A	A G	A A	C T	C T	C C	A G	G G	A A	A C	A A	C T	A A	C C	C T
Swedish_Elkhound	Sw001	C C	C C	C T	C T	C C	C C	C C	A A	C C	G G	C T	T T	C T	G T	T T	T T	G T	C C	T T	A A	C C	G G	C T	T T	C C	T T	A A	C C	A G	T T	A A	T T	C C	G G	A G	A A	C T	C C	C C	A G	A A	A A	A A	A G	T T	A A	C T	C C
Swedish_Elkhound	Sw002	C C	C C	C C	T T	C C	C T	C C	A A	C C	G G	C C	A A	C T	G T	C T	T T	G G	C C	T T	A G	C C	T T	C C	C T	C C	T T	A A	C C	A G	C T	A A	T T	C T	A G	A G	A A	C T	C T	C C	A A	A A	A A	A C	A A	C C	A A	C T	C C
Swedish_Elkhound	Sw003	C C	C C	C T	C T	C C	C C	C C	A A	C T	A G	C T	A T	T T	T T	C C	T T	G G	C C	T T	G G	C C	T T	C C	C T	C C	T T	A A	C C	A G	C T	A A	T T	C T	G G	G G	A A	T T	C C	C C	A A	A G	A A	A C	A A	C T	A A	C T	C C
Swedish_Elkhound	Sw004	C C	C C	C C	C T	C C	C C	C C	A A	C C	A G	C C	A A	C C	G G	T T	T T	G G	C C	T T	A G	C C	G T	C T	T T	C C	T T	A A	C C	A G	C T	A A	T T	C C	G G	G G	A A	T T	C C	C C	G G	A A	A A	A C	A A	C C	A A	C T	C C
Swedish_Elkhound	Sw005	C C	C C	C T	C T	C C	C C	C C	A A	C C	A G	C T	T T	C T	T T	C T	T T	G G	C C	C C	G G	A C	G G	C T	C T	C C	T T	A G	C T	A G	C C	A A	T T	T T	A G	A G	A G	C T	C C	C C	A G	A G	A A	A A	A G	T T	A A	T T	C C
Swedish_Elkhound	Sw006	C C	C C	C T	C T	C C	C T	C C	A A	C C	G G	C T	A T	C T	T T	C T	T T	G G	C C	T T	G G	C C	G G	C T	C T	C C	T T	A A	C C	A A	C C	A A	T T	C T	G G	G G	A A	T T	C C	C C	G G	A A	A A	A A	A A	C T	A A	T T	C C
Swedish_Elkhound	Sw007	C C	C T	C C	C T	C C	C C	C C	A A	C C	G G	C T	A T	C T	T T	C T	T T	G T	C C	T T	G G	A C	G G	C T	C T	C C	T T	A A	C C	A A	C T	G G	T T	C C	G G	G G	A A	C T	C T	C C	A G	A A	A A	A A	A A	C T	A A	C C	C C
Swedish_Elkhound	Sw008	C C	C C	C C	T T	C C	C C	C C	A A	C C	G G	C C	T T	C C	T T	C T	T T	G T	C C	T T	A G	C C	G G	C C	C C	C C	T T	A A	C C	A A	C T	A A	T T	C T	A G	A A	A G	C T	C C	C C	A G	A A	A A	A A	A A	C T	A A	C T	C C
Swedish_Elkhound	Sw009	C C	C C	C T	C T	C C	C T	C C	A G	T T	G G	C C	A T	C T	T T	C T	T T	G G	C C	T T	A G	C C	G G	C C	C C	C C	T T	G G	C T	A A	C T	A A	T T	C C	G G	A G	A A	C T	C C	C C	A G	A A	G G	A C	A A	C C	A A	C C	C C
Swedish_Elkhound	Sw010	C C	C C	C C	C T	C C	C T	C C	A G	C T	G G	C C	T T	C T	G T	C T	T T	G G	C C	T T	A G	C C	T T	C C	T T	C C	T T	A A	C C	A A	C C	A A	T T	T T	A G	A G	A A	C T	C C	C C	G G	A A	A A	A A	A G	C T	A A	C T	C C
Swedish_Elkhound	Sw011	C C	C C	C T	C C	C C	C T	C C	A A	C C	G G	C C	T T	T T	T T	C C	T T	G G	C C	T T	G G	C C	G G	C T	T T	C C	T T	A A	C C	A G	C T	A A	T T	C T	G G	A G	A A	C T	C C	C C	A G	A A	A A	A A	A A	C C	A A	T T	C C
Swedish_Elkhound	Sw012	C C	C C	C C	C T	C C	C T	C C	A A	T T	G G	T T	T T	C T	G T	C C	A T	G G	C C	T T	A G	C C	G T	C C	C C	C C	T T	A G	C C	G G	C T	A A	T T	T T	G G	G G	A A	C C	C C	C C	A G	A G	A A	A A	G G	T T	A A	T T	C C
Karelian_Bear_Dog	Kbd001	C C	C T	T T	T T	C C	T T	T T	A G	C C	G G	C T	A A	T T	G T	T T	T T	G T	C C	T T	A A	A C	G T	C T	C C	T T	T T	A G	C C	A G	C C	A A	T T	T T	G G	A G	A G	C T	C C	C C	A A	A A	G G	C C	A A	C C	A A	C C	C T
Karelian_Bear_Dog	Kbd002	C C	C C	C T	C T	C T	T T	T T	A G	C C	G G	T T	A A	C T	T T	C C	T T	G T	T T	T T	A G	A C	G T	C T	C C	C T	T T	A A	C T	A A	C C	A A	T T	T T	G G	A G	A G	C T	C T	A A	A G	A G	A A	A C	A G	C T	C C	T T	C C
Karelian_Bear_Dog	Kbd003	C C	C C	C T	T T	C C	T T	C T	A A	T T	G G	C T	A A	T T	T T	C T	A T	G T	C C	C C	A A	A C	G T	C T	C T	C T	T T	G G	C C	A G	C C	A A	C C	C T	G G	G G	A A	C C	C C	A A	A G	A A	A A	A C	A A	C C	A A	C C	C C
Karelian_Bear_Dog	Kbd004	C C	C T	C T	T T	C T	T T	T T	A G	C C	G G	T T	A T	T T	T T	C T	A A	T T	C C	C C	A A	A A	G T	C C	C T	C T	T T	G G	C C	A A	C C	A A	T T	C T	G G	G G	A A	C T	C T	A C	G G	G G	A A	A A	A G	C T	A C	C T	C C
Karelian_Bear_Dog	Kbd005	A C	T T	T T	C T	C T	T T	T T	A G	C T	A G	C T	A T	C T	G T	C T	A A	G G	T T	C C	A G	C C	T T	C T	C C	C T	T T	A A	C T	A G	C C	A A	C T	T T	G G	G G	A A	C T	C C	A C	A G	G G	A G	A A	A G	C C	A A	C T	C T
Karelian_Bear_Dog	Kbd006	C C	C C	T T	C T	T T	T T	T T	A G	C T	A G	C C	T T	C T	G T	C T	T T	G T	C T	C T	A A	A C	G T	C C	C T	C T	T T	A A	C C	G G	C C	A A	T T	T T	G G	A G	A G	C T	C C	A C	G G	A G	A A	A C	A A	C C	A A	C C	C C
Karelian_Bear_Dog	Kbd007	C C	C C	C T	C T	C C	T T	T T	A A	C T	A G	C T	T T	C C	T T	C C	T T	G G	C C	C C	A A	A C	G G	C T	C C	C T	T T	A G	C C	A A	C T	A A	T T	C C	G G	G G	A A	C C	T T	A C	G G	A G	A A	A A	A G	C C	A A	C T	C C
Karelian_Bear_Dog	Kbd008	C C	C C	C T	T T	C T	T T	C T	A A	C C	A G	C C	A T	C T	T T	T T	A T	T T	C C	C C	A G	A C	G T	C T	C C	C T	T T	A A	T T	A G	C C	A A	T T	T T	G G	A G	A G	C T	C C	A C	G G	A G	A A	A C	A A	C C	A A	T T	C C
Karelian_Bear_Dog	Kbd009	C C	C C	C T	T T	C C	T T	T T	A A	T T	A G	C C	A T	C T	G T	C T	T T	G G	C C	C C	A G	A A	G T	C T	C T	C T	T T	A A	C C	A A	T T	A A	C T	C T	G G	G G	A A	C C	C T	A C	G G	A G	A A	A A	A G	C C	A A	T T	C C
Karelian_Bear_Dog	Kbd010	A C	C T	T T	T T	C T	T T	T T	A A	C T	A A	T T	T T	C C	G T	C T	T T	G T	C T	C T	G G	A C	G T	C T	C T	C T	T T	A A	C C	A A	T T	A A	C T	C T	G G	G G	A G	C C	C T	C C	G G	G G	A A	A C	A A	C C	A C	C T	C C
Karelian_Bear_Dog	Kbd011	A C	T T	C T	T T	C C	T T	C T	A A	C C	A G	C C	T T	T T	G T	C T	T T	G G	C C	C C	A A	A A	G T	C T	C C	T T	T T	A A	C T	A G	C C	A A	C T	T T	G G	A G	A G	C C	C C	A C	G G	A G	A A	A C	A G	C T	A A	C C	C C
Karelian_Bear_Dog	Kbd012	C C	C C	T T	C C	C T	T T	T T	A G	C C	A G	T T	A T	T T	G T	C C	A T	T T	C C	C C	A G	C C	T T	C C	C C	C C	T T	A G	C T	A G	C C	A A	T T	C C	G G	G G	A A	C C	C T	A A	G G	A G	A A	A A	A G	C C	A A	C T	C C
Karelian_Bear_Dog	Kbd013	C C	C C	T T	C C	C T	T T	T T	A G	C C	A G	T T	A T	C T	T T	C T	A T	G T	C T	C C	A A	A C	G T	C T	C C	C T	T T	A G	C T	A A	C C	A A	T T	C C	G G	G G	A A	C T	C C	A C	G G	A A	A A	A A	A A	C T	A A	C C	C T
Karelian_Bear_Dog	Kbd014	C C	C C	T T	T T	C T	T T	T T	A G	C T	A G	C T	T T	C T	G T	C C	T T	G T	C T	C T	A G	A C	G G	T T	C C	T T	T T	A A	C C	A A	T T	A A	T T	C C	G G	G G	A A	C C	C T	A C	A G	G G	A A	A C	A A	C C	A C	C T	C C
Karelian_Bear_Dog	Kbd015	C C	C C	T T	C T	C T	T T	T T	A G	C T	A A	C T	T T	T T	G G	C T	T T	T T	C C	C C	A A	A C	G T	C T	C T	T T	T T	A A	C T	A A	C C	A A	T T	C T	G G	G G	A A	C T	C C	A C	A G	G G	A G	A C	A A	C C	A A	C C	C C
Karelian_Bear_Dog	Kbd016	A C	C T	T T	T T	C C	T T	T T	A A	C C	A A	C T	T T	T T	G G	C C	T T	G T	C C	C C	A A	A C	G T	C C	C C	C T	T T	A A	C C	A G	C T	A A	T T	T T	G G	G G	A A	T T	C C	C C	A A	G G	G G	A C	A A	C C	A A	C C	C C
Karelian_Bear_Dog	Kbd017	C C	C T	T T	C C	C T	T T	T T	A G	C C	A G	T T	A T	C T	G T	C T	T T	G G	C T	T T	A G	A C	G T	C C	C C	C C	C T	A A	C T	A G	C C	A A	T T	C T	G G	G G	A A	C T	C C	A C	G G	A A	G G	A A	A G	T T	A C	C T	C T
Karelian_Bear_Dog	Kbd018	C C	C C	T T	C T	C C	T T	T T	A A	T T	A G	C T	A T	C T	G T	T T	A T	G T	C C	C T	A A	A C	G G	C T	C C	C T	T T	A G	C C	A G	C C	A A	T T	T T	G G	G G	A A	T T	C C	C C	A G	A A	A A	A A	A A	C T	A A	C T	C C
Karelian_Bear_Dog	Kbd019	C C	C C	C T	C T	C T	T T	T T	A G	T T	A A	C T	A T	C C	T T	T T	A T	G T	C C	C T	A G	A C	G T	C C	C T	C C	T T	A A	C C	A G	C C	A A	T T	C T	G G	G G	A A	C T	C T	A C	G G	A G	A A	A C	A A	C T	A A	C T	C C
Karelian_Bear_Dog	Kbd020	C C	C C	C T	C T	C T	T T	T T	A G	C T	A G	T T	A T	T T	G G	C C	A T	T T	C C	C T	A G	A A	G T	C C	C C	C C	T T	A G	C C	A G	C C	A A	T T	T T	G G	A G	A A	C T	C C	C C	G G	A G	A A	C C	A A	C T	A C	C C	C C
Karelian_Bear_Dog	Kbd021	C C	C T	T T	C C	C T	T T	T T	A G	C T	A G	C T	A T	T T	G T	C C	A T	G T	C C	C C	A G	C C	T T	C C	C C	C T	T T	A A	C C	A G	C C	A A	T T	C T	G G	G G	A A	C C	C T	A A	G G	A G	A A	A A	A G	C T	A A	C C	C C
Karelian_Bear_Dog	Kbd022	A C	C T	C T	C T	T T	T T	T T	G G	C T	A G	C T	A T	C C	T T	C T	T T	T T	C C	C C	G G	C C	T T	C C	T T	C T	T T	A A	C T	A A	C C	A A	T T	T T	G G	A G	A G	T T	C C	A C	A G	A A	A A	A A	A A	C C	A A	C T	C C
Karelian_Bear_Dog	Kbd023	C C	C C	C T	C T	C T	T T	T T	A G	C T	A G	C C	A T	T T	T T	C C	T T	G T	C C	C T	A G	A C	G G	C T	C C	T T	T T	A G	C C	A G	C T	A A	T T	C T	G G	G G	A A	C T	C C	A C	G G	A G	A A	A C	A A	C C	A A	C T	C C
Karelian_Bear_Dog	Kbd024	C C	C C	C T	T T	C C	T T	T T	A G	T T	A G	T T	A T	T T	T T	C T	T T	T T	C C	C C	A G	A A	G T	C T	C C	T T	T T	A A	C C	G G	C C	A A	T T	T T	G G	A G	A G	T T	C C	A C	G G	A G	A A	A A	A A	C T	A A	C C	C T
Karelian_Bear_Dog	Kbd025	C C	C C	T T	C C	C T	T T	T T	A G	C C	A A	C T	T T	C C	T T	C T	T T	T T	C C	C T	A G	A A	T T	C C	C C	C C	T T	A A	C T	A A	C C	A A	T T	T T	G G	G G	A A	C C	C C	A C	A G	A A	G G	A C	A A	C T	A A	C T	C C
Karelian_Bear_Dog	Kbd026	C C	C T	T T	C C	C T	T T	T T	A G	C C	A G	T T	A T	T T	T T	C C	A A	T T	C C	C C	A G	A C	G T	C T	C C	C T	T T	A G	C C	A G	C C	A A	T T	C T	G G	A G	A G	C T	C T	A C	G G	G G	A A	C C	A A	C T	A A	C C	C C
Karelian_Bear_Dog	Kbd027	C C	T T	T T	C C	C C	T T	C T	A A	C C	A G	T T	A A	T T	G T	C T	A T	G T	C C	C T	A G	C C	G T	C C	C C	T T	T T	A A	C C	A G	C C	A A	T T	C T	G G	A G	A G	C C	C T	A A	G G	G G	A A	A A	A A	C C	A A	C T	C C
Karelian_Bear_Dog	Kbd028	A C	T T	T T	C T	C T	T T	C T	A G	T T	G G	T T	A T	C T	T T	C C	T T	G T	C T	T T	A A	C C	T T	C C	C C	C C	T T	G G	C C	A A	C C	G G	C T	C T	G G	G G	A A	C C	C T	A A	G G	A G	A A	A A	A A	C T	A A	C T	C C
Karelian_Bear_Dog	Kbd029	C C	C C	T T	T T	C T	T T	T T	A G	C C	A A	C T	A T	T T	T T	C C	A T	G T	C C	T T	A A	A C	G T	C T	C C	T T	T T	A G	C C	A A	C C	G G	T T	T T	G G	G G	A A	T T	C C	C C	G G	A A	A A	A C	A A	C C	A A	C T	C T
Karelian_Bear_Dog	Kbd030	C C	C C	T T	C T	C T	T T	C T	A G	C T	A A	T T	T T	C T	T T	C T	A T	G T	C C	C C	A A	A C	T T	C C	C C	C T	T T	A G	C T	A A	C C	A A	T T	T T	G G	G G	A A	C T	C C	A A	A G	A A	A G	A A	A A	C C	A A	C T	C C
Karelian_Bear_Dog	Kbd031	C C	C T	T T	C T	C T	T T	C T	A G	C C	A A	C T	T T	T T	G T	C C	A T	G T	C C	C C	G G	A A	G T	C T	C C	T T	T T	A G	C C	A G	C C	A A	T T	T T	G G	A G	G G	T T	C C	A C	G G	A A	A A	A A	A A	C C	A A	C C	T T
Karelian_Bear_Dog	Kbd032	C C	C C	T T	T T	C T	T T	C T	A A	C T	G G	C T	A A	T T	T T	T T	A T	T T	C C	C T	A G	C C	G T	C T	C C	T T	T T	A A	C C	G G	C C	A A	T T	T T	G G	G G	A A	C T	C C	C C	A A	A A	A A	C C	A A	C C	A A	T T	C C
Karelian_Bear_Dog	Kbd033	A C	C T	T T	C T	C C	T T	C T	A G	C C	A G	T T	A T	T T	G T	C C	A A	G G	C C	C C	A A	A C	G T	C T	C C	C T	T T	A A	C C	A G	C C	G G	T T	T T	G G	A G	A G	T T	C C	A C	A G	A G	A A	A A	A A	C C	A A	C C	C T
Karelian_Bear_Dog	Kbd034	C C	C C	T T	C C	T T	T T	T T	A G	C T	G G	T T	A T	C T	G T	C C	A T	T T	T T	C C	A G	C C	G T	T T	C T	C T	T T	A A	C C	G G	C T	A A	C T	T T	G G	G G	A A	T T	C C	C C	A G	A G	A A	A A	A A	C C	A A	C T	C C
Karelian_Bear_Dog	Kbd035	C C	C C	T T	C T	C C	T T	T T	A G	C C	G G	T T	A A	T T	T T	C T	A T	G T	C C	C C	A G	C C	G T	C T	C C	C T	T T	A A	C C	A G	C C	A A	T T	C T	G G	G G	A A	C T	C C	A C	G G	G G	A A	A C	A G	C C	A A	C C	C C
Karelian_Bear_Dog	Kbd036	C C	C C	T T	C T	C C	T T	C T	A A	C C	A G	C C	A T	C T	G T	C C	A T	G G	C C	C C	A A	A C	G G	T T	C T	C C	T T	A A	C C	A A	C C	A A	C T	T T	G G	G G	A A	C T	C C	C C	A G	A A	A A	A A	A A	C C	A A	C C	C C
Karelian_Bear_Dog	Kbd037	C C	C T	T T	C T	C C	T T	C T	A A	C T	A G	T T	T T	T T	G T	C C	A T	T T	C C	C C	G G	A C	T T	C C	C C	C C	T T	A A	C T	A G	C C	A A	T T	T T	G G	A G	A G	C C	C C	A C	G G	A G	A A	A C	A G	C C	A A	C T	C C
Karelian_Bear_Dog	Kbd038	C C	C C	C T	T T	C T	T T	T T	A G	T T	A G	C T	T T	T T	T T	C C	T T	T T	C C	C C	A G	A C	T T	C C	C T	C T	T T	A A	C C	G G	C C	A A	T T	T T	G G	G G	A A	C T	C C	C C	A G	A G	A A	A A	A A	C T	A A	C T	C C
Karelian_Bear_Dog	Kbd039	C C	C T	C T	C T	C T	T T	T T	A G	C C	A A	C C	T T	T T	G T	C C	A T	T T	C C	C C	G G	C C	G T	C C	C C	C T	T T	A A	C C	A G	C C	A A	T T	C T	G G	G G	A A	C T	C T	A C	A G	A G	A A	A C	A A	C T	A A	C C	C T
Karelian_Bear_Dog	Kbd040	C C	C C	T T	C C	C T	T T	T T	A G	C C	A A	C C	T T	T T	G T	C C	A A	G G	C C	C C	A A	A C	G T	T T	T T	C T	T T	A G	C C	A G	C C	A A	T T	C T	G G	G G	A A	C T	C C	A C	A G	A A	A A	A C	A G	C C	A A	C C	C C
Karelian_Bear_Dog	Kbd041	C C	C C	T T	C C	C C	T T	C T	A A	T T	A G	C C	A T	C T	T T	C T	A T	T T	C T	C C	A A	C C	G T	C C	C C	T T	C T	A A	C C	G G	C C	A A	T T	T T	G G	G G	A A	T T	C C	A C	A G	A A	A A	A A	A A	C C	A A	C T	C C
Karelian_Bear_Dog	Kbd042	A C	C T	T T	C T	C C	T T	T T	A A	C C	G G	T T	A A	T T	G T	C T	T T	T T	C C	C C	A A	A A	G T	C T	C C	T T	T T	G G	C C	A A	C C	A A	T T	C T	G G	A G	A G	C C	C T	A A	A G	A G	G G	A C	A A	C C	A A	C C	C C
Karelian_Bear_Dog	Kbd043	C C	C T	C T	C C	T T	T T	C T	A G	C C	A A	C C	T T	C T	G T	C T	A T	G G	C C	C C	A A	C C	G T	C C	T T	C T	T T	A G	C C	A A	C C	A A	C T	T T	G G	G G	A A	C T	C C	A C	G G	A A	A A	A C	A A	C C	A A	C T	C C
Karelian_Bear_Dog	Kbd044	C C	C T	T T	C T	C T	T T	T T	A G	C T	A G	C C	A T	T T	G T	C T	T T	G T	C C	C C	A A	A A	T T	C C	C T	T T	T T	A G	C C	A G	C C	A A	T T	T T	G G	G G	A G	T T	C C	A C	G G	A A	A G	A C	A A	C C	A A	C C	C T
Karelian_Bear_Dog	Kbd045	C C	C C	T T	C C	C C	T T	T T	A A	C T	G G	T T	A T	T T	G T	C T	T T	G T	C T	C T	A G	A C	G T	C T	C T	C T	C T	A A	C C	A G	C C	A G	T T	C T	G G	G G	A A	C C	C C	A C	G G	G G	A G	A A	A A	C C	A C	C C	C T
Karelian_Bear_Dog	Kbd046	A C	C T	C T	T T	C C	T T	T T	A A	C C	A G	C T	A T	T T	T T	C C	A A	G T	C C	C C	A A	A A	G T	C T	C C	T T	T T	A A	C C	G G	C C	A A	T T	T T	G G	A G	A G	C C	C C	A A	G G	A G	A A	A A	A A	C C	A A	C C	C T
Karelian_Bear_Dog	Kbd047	C C	T T	T T	T T	C C	T T	C T	A G	C C	A G	T T	A T	T T	T T	T T	A T	G T	C C	C C	A A	A C	G G	T T	C C	T T	T T	A A	C C	G G	C C	A A	T T	T T	G G	A G	A G	C T	C C	A C	A G	G G	A A	A A	A G	C T	A A	C C	C C
Karelian_Bear_Dog	Kbd048	A C	T T	C T	T T	C C	T T	C T	A A	C C	A G	C T	T T	T T	G T	C T	T T	G G	C C	C C	A A	A A	G G	T T	C C	T T	T T	A A	C C	G G	C C	A A	T T	T T	G G	A G	A G	C T	C C	A C	A G	A G	A A	A C	A G	C T	A A	C T	C C
Karelian_Bear_Dog	Kbd049	C C	C T	C T	T T	C T	T T	T T	A G	T T	G G	C T	A A	T T	T T	C T	A A	G T	C T	C C	A A	A A	G G	C C	C C	C T	T T	A G	C C	A G	C C	A A	T T	T T	G G	A G	A G	T T	C C	C C	G G	A A	A G	A C	A A	C C	A A	C C	C C
Karelian_Bear_Dog	Kbd050	C C	C C	T T	T T	C T	T T	C T	A G	C C	A G	C T	A T	T T	T T	T T	T T	T T	C C	C C	A G	A C	G T	C C	C C	T T	T T	A A	C C	A G	T T	A A	T T	T T	G G	G G	A A	C T	C C	A C	A G	A A	A A	A C	A G	C C	A C	C C	C C
Karelian_Bear_Dog	Kbd051	C C	C C	C T	C T	C C	T T	T T	A G	T T	G G	C T	A A	C T	T T	C T	A A	G G	C C	C C	A A	A C	G G	T T	C C	T T	T T	A G	C C	A A	C C	A A	T T	T T	G G	A G	A G	T T	C C	A C	G G	A G	A A	A A	A A	T T	A A	C C	C C
Karelian_Bear_Dog	Kbd052	A C	C T	T T	C T	C T	T T	T T	A G	C T	A A	C C	T T	T T	T T	C T	T T	G G	C C	C T	A A	A C	G G	T T	C T	C T	T T	G G	C T	A A	C C	A A	T T	C T	G G	G G	A A	C T	C C	A C	A G	A G	A A	C C	A A	C C	A A	C C	C C
Karelian_Bear_Dog	Kbd053	C C	C T	T T	C T	C C	T T	C T	A A	C T	A A	C T	A T	T T	G T	C T	T T	T T	C C	C C	A A	A C	G G	C C	T T	C C	T T	A G	C C	A A	C T	A A	C T	T T	G G	A G	G G	T T	C C	A C	A G	G G	A A	A A	A A	C C	A C	C C	C C
Karelian_Bear_Dog	Kbd054	A C	C T	T T	C T	C T	T T	T T	G G	T T	A A	C T	T T	C T	T T	T T	T T	T T	C T	C C	A A	C C	T T	C C	C T	C T	T T	A A	C T	A A	C C	A A	T T	C T	G G	G G	A A	C T	C C	A C	G G	A G	A A	A A	A A	C T	A A	C C	C C
Karelian_Bear_Dog	Kbd055	C C	C T	T T	C C	C C	T T	C T	A A	C T	A A	C C	T T	T T	G T	C T	T T	T T	C C	C C	A A	C C	G T	C T	C C	T T	T T	A G	C T	A A	C C	A A	T T	C T	G G	G G	A A	C C	C T	A C	A A	A G	A A	A A	A A	C T	A A	C C	C C
Karelian_Bear_Dog	Kbd056	C C	C C	C T	C C	C T	T T	C T	A A	C C	A A	C T	T T	C T	T T	C C	T T	G T	C C	C C	A G	C C	G G	C C	C T	C C	T T	G G	C C	A A	C C	A A	T T	C T	G G	G G	A A	C C	C T	A A	G G	A G	A A	A C	A G	C C	A A	C C	C C
Karelian_Bear_Dog	Kbd057	C C	C T	T T	C C	T T	T T	T T	G G	C C	A G	T T	A T	C C	T T	C T	A T	G T	C C	C C	A A	C C	G T	C T	C T	C C	T T	A G	C T	A A	C C	G G	T T	T T	G G	G G	A A	T T	C C	C C	A G	A G	A A	C C	A G	C C	A A	C C	C C
Karelian_Bear_Dog	Kbd058	C C	C C	T T	T T	C T	T T	C T	A G	T T	A G	C C	A A	T T	G T	C T	T T	G T	C C	C C	A A	A C	G T	C C	C T	C T	T T	A A	C T	A A	C T	A A	T T	T T	G G	G G	A A	C T	C C	A C	G G	A A	G G	A A	A G	C C	A A	C T	C C
Karelian_Bear_Dog	Kbd059	C C	C T	T T	C C	C C	T T	T T	A A	C T	A A	T T	T T	C T	G T	C T	T T	G T	C C	C C	A A	A A	G T	C T	C T	C T	T T	A A	C C	G G	C T	A G	T T	T T	G G	A G	A G	T T	C C	A C	A G	A A	A A	A C	A G	C T	A C	C T	C T
Karelian_Bear_Dog	Kbd060	C C	C C	C C	T T	C C	T T	C T	A A	T T	G G	C T	A T	T T	G T	C C	A T	G T	C C	C C	A A	C C	G G	C C	C C	C T	T T	A A	C C	A G	C C	A A	C T	C T	G G	G G	A A	C T	C T	A C	G G	G G	A A	A C	A G	C T	A A	C T	C C
Karelian_Bear_Dog	Kbd061	C C	C C	T T	C T	C C	T T	T T	A A	C T	A G	C T	A T	T T	T T	C C	T T	T T	C T	C T	A G	A C	G T	C C	C C	C T	T T	A G	C C	A A	C C	A A	T T	C T	G G	G G	A A	C C	C C	A C	G G	A G	A A	A A	A A	C C	A A	C C	C T
Karelian_Bear_Dog	Kbd062	C C	C T	C T	C T	T T	T T	T T	G G	C C	A A	T T	T T	T T	T T	C T	A T	T T	C T	C C	A A	C C	G G	C C	C C	T T	T T	A A	C C	A A	C C	A A	T T	T T	G G	A G	A G	C C	C C	A C	A G	G G	A A	A C	A A	C C	A A	C C	C C
Karelian_Bear_Dog	Kbd063	C C	T T	C T	T T	C C	T T	C T	A G	C C	A G	T T	A T	T T	G T	T T	A T	G G	C C	C C	A A	A C	G G	T T	C C	T T	T T	A A	C C	G G	C C	A A	T T	T T	G G	A G	A G	T T	C C	C C	A A	A A	A A	A C	A G	C T	A A	C C	C C
Karelian_Bear_Dog	Kbd064	C C	C T	T T	C C	C T	T T	C T	A G	C T	A A	C C	T T	T T	G T	C T	T T	G T	C C	C C	A A	A C	G T	C T	C T	C T	T T	A A	C T	A A	C C	A A	C T	C T	G G	A G	A G	C C	C T	A C	A G	G G	A A	A C	A G	C T	A A	C C	C C
Karelian_Bear_Dog	Kbd065	C C	C T	C C	C T	T T	T T	T T	G G	C C	A G	C T	A T	C T	T T	C T	T T	T T	C T	T T	A G	A C	T T	C T	C T	T T	T T	A A	C T	A G	C C	A A	T T	C T	G G	G G	A A	C C	C T	A A	A G	A G	A A	A C	A A	C T	A A	C T	C C
Karelian_Bear_Dog	Kbd066	C C	C T	T T	C T	C T	T T	C T	A A	C C	A A	T T	A T	C T	T T	C T	T T	G T	C C	C T	A A	A A	G G	C T	C T	C T	T T	A G	C C	A A	C C	A A	T T	T T	G G	A G	A G	T T	C C	A C	A G	G G	A A	A A	A A	C C	A A	C T	C C
Karelian_Bear_Dog	Kbd067	A C	C T	C T	T T	C C	T T	T T	A A	C T	A A	T T	T T	T T	T T	C C	A T	G T	C T	C T	A G	A C	G T	C C	C T	C C	T T	A G	C C	A A	C C	A A	C T	C T	G G	G G	A A	C C	C C	A A	G G	G G	A A	A A	A G	C C	A A	T T	C C
Karelian_Bear_Dog	Kbd068	C C	C C	C T	C C	C T	T T	T T	A A	C C	G G	T T	A A	C T	G T	C C	A A	T T	C C	C C	A A	C C	G T	C T	C T	C C	T T	A G	C C	A A	C C	A A	T T	T T	G G	G G	A A	C T	C T	A C	G G	A A	A A	C C	A A	C T	A C	C C	C C
Karelian_Bear_Dog	Kbd069	C C	C T	T T	C C	C T	T T	T T	A A	C C	A G	C C	A T	T T	G T	T T	A T	G G	C C	C C	A A	A C	G G	C T	C C	T T	T T	A A	T T	A A	C C	A A	T T	C T	G G	G G	A A	C C	C T	A A	G G	G G	A G	A C	A A	C C	A A	C T	C C
Karelian_Bear_Dog	Kbd070	C C	C C	C T	T T	C T	T T	T T	A G	C C	A G	C T	A T	T T	G T	C T	T T	G T	C C	C C	A G	A A	G T	C T	C T	T T	T T	A A	C T	A G	C C	A A	T T	T T	G G	G G	A A	T T	C C	C C	A G	A A	A A	A A	A A	C T	A A	C C	C T
Karelian_Bear_Dog	Kbd071	C C	C C	C T	C T	C C	T T	T T	A A	T T	G G	C C	T T	T T	T T	C C	T T	G T	C C	C T	G G	A A	T T	C C	C T	C T	C T	A G	C C	A A	C T	A A	C T	C T	G G	G G	A A	C C	C C	A A	G G	A A	A A	A A	A A	C C	A C	C T	C T
Karelian_Bear_Dog	Kbd072	A C	C T	T T	C C	T T	T T	T T	G G	C T	A G	T T	A T	T T	G T	C T	A T	G T	C T	C C	A A	A C	G T	C C	C T	C C	T T	A A	C C	A G	C C	A A	T T	T T	G G	G G	A G	C T	C C	A C	A G	A A	A A	A C	A A	C C	A A	C C	C C
Karelian_Bear_Dog	Kbd073	C C	C C	C T	C C	T T	T T	C T	A G	C C	A G	C T	A T	T T	G T	C T	T T	G T	C T	C T	A A	A C	G G	C T	C T	C T	T T	A A	C C	A A	C T	A A	C C	T T	G G	G G	A A	T T	C C	C C	G G	A A	A A	A A	A A	C C	A A	C T	C C
Karelian_Bear_Dog	Kbd074	C C	C C	T T	C C	C T	T T	T T	A A	C C	A G	T T	A T	T T	T T	C T	T T	T T	C T	C T	A G	A A	G T	C C	C C	C T	T T	A G	C C	A A	C T	A A	C T	C T	G G	G G	A G	C C	C C	A C	G G	G G	A A	A A	A A	C C	A A	T T	C C
Karelian_Bear_Dog	Kbd075	A A	T T	T T	T T	T T	C T	T T	A A	C C	A A	C T	A T	C T	T T	T T	T T	T T	C C	C C	A G	A A	G T	C C	C T	C T	T T	A G	C C	A G	C T	A A	C T	C T	G G	G G	A G	C T	C C	A C	G G	A G	A A	A C	A A	C C	A A	C T	C C
Karelian_Bear_Dog	Kbd076	C C	C C	T T	C T	C C	T T	T T	A A	C C	A G	T T	T T	C T	G T	C T	T T	G T	C C	C C	A A	A C	G T	C C	T T	C T	T T	G G	C T	A A	C C	G G	T T	T T	G G	A G	A G	T T	C C	A A	G G	A A	A A	A A	A A	C C	A C	C C	C C
Karelian_Bear_Dog	Kbd077	A A	T T	T T	T T	T T	C T	T T	A G	C C	A A	C T	A T	C T	T T	C T	A T	G T	C C	C C	A G	A C	G T	C T	C C	C T	T T	A A	C C	A G	C T	A A	C C	C C	G G	G G	A A	C C	C C	A C	G G	A A	A A	A C	A A	C C	A A	C T	C C
Karelian_Bear_Dog	Kbd078	A C	C T	T T	C T	C T	T T	C T	A G	C C	A G	T T	A T	T T	G T	C C	A T	T T	C C	C T	A A	C C	G T	C C	C C	T T	T T	A A	C C	A A	C C	A A	C T	T T	G G	A G	A G	C T	C C	C C	G G	A G	A A	A A	A A	C C	A C	C T	C C
Karelian_Bear_Dog	Kbd079	C C	T T	T T	T T	C T	T T	C T	A G	C C	A G	C T	T T	T T	G T	C T	T T	T T	C T	C C	A A	C C	G G	C C	C C	C T	T T	A A	C C	A A	C C	A A	T T	T T	G G	A G	A G	C T	C C	C C	G G	A G	A A	A A	A A	C C	A A	C C	C C
Karelian_Bear_Dog	Kbd080	A A	T T	T T	T T	T T	T T	T T	G G	C C	A G	C C	A T	C T	T T	C T	A T	G T	C C	C C	A G	A A	G T	C C	C C	T T	T T	A A	C C	G G	C T	A A	C T	C T	G G	A G	A G	C T	C C	A A	G G	A G	A A	A C	A A	C C	A A	C C	C C
Karelian_Bear_Dog	Kbd081	C C	C T	T T	C T	C T	T T	T T	A G	C C	A G	T T	A T	T T	T T	C T	A T	T T	C C	C T	A A	C C	G T	C C	C C	T T	T T	A A	C C	A A	C C	A A	T T	T T	G G	A A	G G	T T	C C	C C	G G	A A	A A	A A	A A	C C	A C	C T	C C
Karelian_Bear_Dog	Kbd082	C C	C T	T T	T T	C T	T T	T T	G G	C C	A G	C T	A T	T T	G G	C C	A T	T T	C T	C C	A A	C C	G G	C T	C C	C C	T T	A A	C C	A A	C C	A A	T T	C T	G G	A G	A G	T T	C C	C C	G G	A A	A A	A A	A A	C T	A A	C T	C T
Karelian_Bear_Dog	Kbd083	A C	C T	T T	C T	C C	T T	T T	A A	C T	A G	T T	A T	T T	T T	C C	A T	G T	C C	C C	G G	A C	T T	C C	C T	C C	T T	A A	C C	A G	C T	A A	C T	C T	G G	G G	A A	C C	C T	A A	G G	G G	A A	C C	A A	C C	A A	C T	C C
Karelian_Bear_Dog	Kbd084	C C	T T	T T	C T	C T	T T	T T	G G	C C	G G	C T	A T	T T	G G	C C	A T	T T	C C	C T	A G	C C	G T	C C	C C	C C	T T	A G	C C	A A	C C	A A	T T	T T	G G	G G	A A	C C	C C	A C	A G	A A	A A	A A	A A	C T	A A	C T	C T
Karelian_Bear_Dog	Kbd085	A C	T T	T T	T T	C C	T T	T T	A A	C C	A G	C T	T T	T T	T T	C C	A A	T T	C C	C C	A G	A C	G T	C T	C C	C C	T T	A A	C T	A A	C C	A A	T T	T T	G G	A G	A G	C C	C C	A C	G G	G G	A A	C C	A G	C C	A A	C T	C C
Karelian_Bear_Dog	Kbd086	C C	C C	C C	C T	T T	T T	T T	A G	C T	A G	T T	A T	T T	T T	C C	T T	G G	C T	C C	A G	A C	G T	C C	C C	C T	T T	A A	T T	A A	C C	A A	T T	C T	G G	G G	A A	C T	C T	A C	A G	A G	A A	A A	A G	T T	A C	T T	C C
Karelian_Bear_Dog	Kbd087	A C	T T	T T	C T	T T	C T	T T	0 0	C C	A A	C T	A T	C T	T T	T T	A T	G T	C C	C C	A A	A C	G G	C T	C T	C C	T T	A A	C C	A A	C T	A A	C T	C T	G G	G G	A G	C T	C C	C C	A G	A A	A A	A C	A A	C C	A A	C T	C C
Karelian_Bear_Dog	Kbd088	A C	C T	T T	T T	C C	T T	T T	0 0	C T	A G	C T	T T	C T	T T	C T	T T	G T	C C	C C	A G	A A	G T	C T	C C	C C	T T	A A	C C	G G	C C	A A	T T	C T	G G	A G	A A	C C	T T	A A	G G	G G	A A	A C	A A	C C	A A	C C	C C
Karelian_Bear_Dog	Kbd089	C C	C T	C T	C C	T T	T T	T T	G G	C T	A G	T T	A T	C T	T T	C T	A A	T T	C C	C C	A G	C C	G T	C T	C C	C T	T T	A A	C T	A A	C C	A A	T T	C T	G G	G G	A G	C T	C C	A C	A G	A G	A G	A C	A A	C C	A A	C C	C C
Karelian_Bear_Dog	Kbd090	C C	C C	C T	C C	C C	C T	C C	0 0	C C	G G	T T	T T	T T	G T	C T	A T	G T	C T	T T	A A	C C	G G	T T	C T	C T	C T	0 0	C C	A G	C T	A A	T T	T T	A G	A G	A A	C C	C T	A A	A G	G G	A A	C C	G G	C T	A C	T T	C C
East-Siberian_Laika	Esl001	C C	C C	T T	C C	C T	C T	T T	A A	C C	G G	C T	A T	C T	G G	T T	T T	G T	T T	C C	A G	A C	G T	T T	C C	C T	C T	A A	C C	A A	C T	A A	C T	C C	G G	A G	A A	T T	C T	A C	G G	A G	A A	A C	A A	C C	A A	C C	T T
East-Siberian_Laika	Esl002	A A	C C	C T	C C	C T	C C	C T	A A	C T	G G	C T	A T	C C	G T	C C	A T	T T	C C	C T	A A	A A	G G	T T	C C	C C	T T	A A	C C	A A	T T	A A	C C	T T	G G	G G	A A	C C	C T	A C	G G	A G	A G	A C	A G	T T	A A	C T	T T
East-Siberian_Laika	Esl003	A C	C C	T T	C C	C T	C C	C T	A A	C T	G G	C T	A T	C T	G T	C C	A T	G T	C T	C T	A A	A C	G T	T T	C C	C C	T T	A A	C C	A A	T T	A G	C T	C T	G G	G G	A A	C C	C T	A C	G G	A G	G G	A C	A G	C T	A A	C C	T T
East-Siberian_Laika	Esl004	A C	T T	C T	C T	C C	C T	C C	A A	C C	A G	C T	T T	C T	G G	C T	T T	G T	C C	T T	A G	A A	G G	C C	C C	C C	T T	A A	C C	A G	C T	A A	C T	C T	A G	A G	A G	T T	C C	A A	A G	A G	A A	A C	A G	T T	A A	C C	C T
East-Siberian_Laika	Esl005	A C	C C	C T	C T	C C	C T	C T	A A	C T	G G	C C	A A	C C	G T	C C	T T	T T	C T	T T	A A	A C	G T	T T	C C	C C	C T	A A	C C	A A	C C	A G	C T	C T	A G	A G	A A	C T	T T	C C	A A	A A	A A	A C	G G	T T	A A	T T	C T
East-Siberian_Laika	Esl006	A C	C C	C T	C T	C C	T T	T T	A A	T T	A G	C C	A A	C T	T T	C C	T T	G T	C T	C T	A A	A C	G T	T T	C C	C C	C T	A G	C C	A G	C C	A G	C C	C C	A G	A G	A G	C C	T T	A C	A A	A G	A A	A C	G G	T T	A A	C T	C C
East-Siberian_Laika	Esl007	C C	C C	T T	C T	C C	T T	T T	A A	C C	G G	C T	A T	C T	G G	C T	T T	0 0	C C	C C	A A	C C	G G	C T	C C	C C	T T	A A	C C	G G	C C	A A	C T	C T	G G	A G	A A	C T	T T	A C	G G	A G	A A	A A	A A	C T	A A	C C	C C
East-Siberian_Laika	Esl008	C C	C C	C T	C T	C T	C T	C T	0 0	C T	A G	T T	T T	C C	G T	C C	A T	G T	T T	T T	A A	C C	G T	T T	T T	C C	C T	A G	C T	A G	T T	A G	C T	C C	A G	A A	A A	T T	T T	A A	A A	A G	A A	A A	A A	T T	A A	C T	T T
East-Siberian_Laika	Esl009	A C	C C	C T	T T	C C	C T	C T	0 0	T T	G G	C T	A T	C T	G T	C C	A T	T T	C C	T T	A A	A C	G G	C T	C C	C T	C T	A G	C C	A A	C C	A A	C T	C C	A G	A A	A G	C T	T T	A C	A G	A G	A A	A A	A G	T T	A A	T T	T T
East-Siberian_Laika	Esl010	A A	C C	C T	C C	T T	C C	T T	0 0	T T	G G	T T	T T	T T	G G	C C	T T	G G	C T	T T	A A	A C	G T	C T	C C	C C	T T	A G	C C	A G	C T	G G	T T	C T	G G	G G	A A	C C	C T	A C	G G	A A	G G	A C	A G	C T	A A	C T	T T
East-Siberian_Laika	Esl011	C C	C C	T T	C T	C T	C T	C T	0 0	C C	G G	C C	A A	T T	G T	C C	A T	T T	C C	T T	A A	A C	G G	C T	C C	C C	C T	A A	C C	A G	C C	A A	C T	T T	G G	G G	A A	C C	T T	C C	A G	A G	A G	A A	A A	C C	A A	T T	T T
East-Siberian_Laika	Esl012	C C	C T	T T	C T	C T	C C	T T	A A	C C	A G	C T	A T	C T	T T	C C	A T	G T	T T	C T	A A	A C	G T	T T	C C	C T	C T	G G	C C	A A	T T	G G	C C	C T	G G	A G	A A	C T	T T	A C	A A	G G	A A	A A	A A	C T	A A	C T	C T
East-Siberian_Laika	Esl013	C C	C C	T T	C T	C C	C C	C T	A A	C C	A G	C T	A T	C T	T T	C C	T T	G T	T T	C T	A G	C C	G G	C T	C C	C T	T T	A G	C C	A A	C T	G G	C C	C T	A G	A G	A A	T T	C T	A C	A A	G G	A A	A A	A A	C T	A A	C T	C T
East-Siberian_Laika	Esl014	C C	C T	T T	C T	C C	C T	C T	A A	C C	A G	T T	T T	T T	G T	C T	A T	G T	T T	T T	A G	C C	G T	T T	C C	C T	T T	A G	C C	A A	C T	G G	C C	C T	A G	A G	A A	T T	C T	A C	A A	A G	A A	A A	A A	C C	A A	T T	C T
East-Siberian_Laika	Esl015	C C	C C	T T	C T	C T	C T	T T	A A	C C	A G	T T	T T	T T	T T	C C	T T	G T	T T	T T	A A	A C	G T	T T	C C	C C	C T	G G	C C	A A	T T	G G	C C	C T	G G	A G	A A	C T	T T	A C	A A	A G	A A	C C	A A	T T	A A	C T	C T
East-Siberian_Laika	Esl016	C C	C T	T T	C T	C C	C C	C T	A A	C C	A G	T T	T T	C T	T T	C C	T T	G T	T T	C T	A G	C C	G T	T T	C C	C T	T T	A G	C C	A A	T T	G G	C C	C T	G G	A G	A A	C T	T T	A C	A A	G G	A A	C C	A A	C T	A A	T T	T T
East-Siberian_Laika	Esl017	A C	C C	T T	C C	C T	C T	T T	A A	C C	G G	C T	A T	C C	G T	C T	A T	G G	C T	C T	A A	A A	G G	T T	C C	C T	T T	A A	C C	A A	C T	A A	C C	C T	A G	A A	A A	C T	T T	A C	G G	A A	A G	A C	A A	C T	A A	C C	C T
East-Siberian_Laika	Esl018	C C	C T	T T	C T	C T	C T	T T	A A	C C	A G	T T	T T	C T	G T	C T	A T	G T	T T	T T	A A	A C	G T	T T	C C	C C	T T	A G	C C	A A	C T	A A	C C	C T	A G	A G	A A	T T	C T	A C	A A	G G	A A	C C	A A	C T	A A	T T	T T
East-Siberian_Laika	Esl019	C C	C T	T T	C T	C C	C C	C T	A A	C C	A G	C T	A T	T T	G T	C T	A T	G T	T T	T T	A G	C C	G T	T T	C C	C T	T T	A A	C C	A A	C T	G G	C C	C T	A G	A G	A A	T T	C T	A C	A A	A G	A A	A C	A A	C T	A A	C T	C C
East-Siberian_Laika	Esl020	C C	C C	C T	C T	C C	T T	C T	A A	C C	G G	C C	A A	C C	G T	C C	A T	T T	T T	T T	A G	C C	T T	T T	C C	C C	C C	A A	C C	G G	C C	A A	T T	T T	G G	G G	A A	C T	T T	A C	A A	G G	G G	A A	G G	C T	A A	C T	T T
East-Siberian_Laika	Esl021	A C	C C	T T	T T	C T	T T	T T	A A	C C	A G	C C	A A	C C	G T	C C	A T	T T	T T	T T	A A	C C	G T	C T	C C	C C	C C	A A	C C	A G	C C	A A	C T	C T	A G	A G	A A	C C	T T	C C	A G	A A	G G	A A	A G	T T	A A	T T	T T
East-Siberian_Laika	Esl022	A C	C C	T T	T T	C C	T T	C T	A A	C C	G G	C T	A T	C C	G T	C C	A T	T T	T T	T T	A A	C C	G G	C C	C C	C C	C C	A A	C C	A G	C C	A A	C T	C T	A G	A G	A A	C C	T T	C C	A G	A G	G G	A A	G G	C T	A A	C T	T T
East-Siberian_Laika	Esl023	A C	C C	T T	T T	C C	T T	C C	A A	C C	G G	C T	T T	C T	G G	C C	A T	T T	T T	T T	A A	C C	G T	C T	C C	C C	T T	A A	C C	A G	C T	A A	C C	C T	G G	A G	A A	C T	T T	A C	A A	G G	A G	A A	A G	C C	A A	C T	T T
East-Siberian_Laika	Esl024	C C	C C	C T	C T	C C	T T	C T	A A	C C	G G	C C	A A	C T	T T	C C	A T	T T	T T	T T	A A	C C	T T	T T	C C	C C	C C	A A	C C	A A	C C	A A	C C	T T	G G	G G	A A	C T	T T	A C	A A	A G	G G	A A	G G	C T	A A	T T	T T
East-Siberian_Laika	Esl025	A C	C C	T T	T T	T T	T T	T T	A A	C C	G G	C T	A T	C T	T T	C C	A T	T T	T T	T T	A G	C C	G T	C T	C C	C C	C T	A A	C C	A G	C C	A A	C T	C C	A G	A A	A A	C T	T T	A C	A A	A G	G G	A A	G G	C T	A A	C T	T T
East-Siberian_Laika	Esl026	C C	C C	C T	C T	T T	T T	T T	A A	C C	G G	C C	A A	C T	T T	C C	A T	T T	T T	T T	A G	C C	G T	C T	C C	C C	C T	A A	C C	A G	C C	A A	C T	C C	A G	A A	A A	C T	T T	A C	A A	A G	G G	A A	G G	C T	A A	C T	T T
East-Siberian_Laika	Esl027	C C	C C	C T	C T	C T	T T	T T	A A	C C	A G	C T	A T	C T	T T	C C	A T	T T	T T	T T	A A	C C	G T	C T	C C	C C	C T	A A	C C	A A	C C	A A	C C	T T	G G	G G	A A	C T	T T	A A	A G	A G	G G	A A	A G	T T	A A	T T	C T
East-Siberian_Laika	Esl028	C C	C C	T T	T T	C T	T T	C T	A A	C C	G G	C T	A T	C T	G T	C C	A A	T T	T T	T T	A A	C C	G T	C T	C C	C C	C T	A A	C C	A G	C C	A A	C T	C T	G G	A G	A A	C T	T T	A C	A G	A G	G G	A A	A G	C T	A A	C T	T T
East-Siberian_Laika	Esl029	C C	C C	C T	C T	C T	C T	C T	0 0	C C	G G	T T	T T	C C	G T	C C	A T	G T	C C	C C	A A	C C	G G	C T	C C	C C	T T	A A	C C	G G	C T	A A	C C	C T	A G	G G	A A	T T	C T	C C	A G	A G	A A	A A	G G	C T	A A	T T	T T
East-Siberian_Laika	Esl030	C C	C C	C T	C T	C C	T T	T T	A A	C C	A G	C T	A T	C C	G T	C C	0 0	T T	C T	T T	A A	A C	G T	T T	C T	C C	C T	A G	C C	A A	C T	A A	C C	C C	A G	A G	A A	T T	T T	A C	A A	A A	A A	C C	G G	T T	A A	T T	C T
East-Siberian_Laika	Esl031	C C	C C	T T	C T	C C	T T	C T	A A	C C	G G	C T	A T	C C	G T	C T	A T	T T	C T	C T	A A	A A	G G	C T	C C	C C	T T	A A	C C	A A	C C	A G	C C	C C	G G	A A	A A	C T	T T	A C	A G	A G	G G	C C	A A	C T	A A	C T	C T
East-Siberian_Laika	Esl032	C C	C C	C T	C T	C C	C T	C T	A A	C C	A G	C C	A A	T T	T T	C C	A T	G T	C C	T T	A A	A A	G G	T T	C T	C C	T T	A A	C C	A G	C T	A A	C C	C T	A G	G G	A A	C C	C T	A C	A G	A A	A A	A C	A A	C T	A A	T T	T T
East-Siberian_Laika	Esl033	C C	C C	C T	T T	C T	C T	C T	A G	T T	G G	C C	A T	C T	T T	C C	A T	G T	C T	T T	A A	A C	G T	C T	C C	C C	C C	A G	C C	A A	C T	A A	C C	C T	A G	A G	A A	C C	C T	C C	A G	A A	A A	A C	A G	C T	A A	C T	C C
East-Siberian_Laika	Esl034	C C	C C	T T	T T	C C	T T	T T	A A	C T	G G	C T	T T	C T	G T	C C	T T	T T	C T	T T	A A	C C	G T	C T	C C	C C	T T	A A	C C	G G	T T	A A	C C	C T	A G	G G	A A	C C	T T	A C	A A	A A	A A	A C	A G	C T	A A	C T	C T
East-Siberian_Laika	Esl035	A C	C C	T T	C C	C T	C T	T T	A A	C T	A G	C T	A T	C C	G T	C C	A T	G T	C T	T T	A A	A C	T T	T T	C C	C C	C T	A G	C C	A A	C C	A A	C T	C C	A G	A A	A G	C T	T T	A C	A A	A A	A G	C C	A G	T T	A A	C T	C T
East-Siberian_Laika	Esl036	A C	C C	C T	C T	C C	T T	T T	A A	T T	A G	T T	T T	C T	T T	C C	A T	G T	T T	C T	A A	C C	G G	T T	C C	C T	T T	A A	C C	A G	T T	A A	C C	C T	A G	G G	A A	C C	T T	A C	A G	A G	A A	A C	A G	C T	A A	C T	T T
East-Siberian_Laika	Esl037	C C	C C	T T	C T	C C	C T	T T	0 0	T T	G G	C T	A T	C C	G T	C C	T T	T T	C T	T T	A A	C C	T T	T T	C C	C C	C T	A A	C C	A A	C T	A A	C T	C T	A A	A A	A A	T T	C T	A C	A A	A A	A A	A A	G G	C T	A A	C T	T T
Russian-European_Laika	Rel001	C C	C C	C T	C T	C T	T T	T T	A A	C C	G G	T T	T T	C T	T T	C C	T T	G T	C T	T T	A G	C C	T T	C T	C C	C T	T T	A A	C C	A A	C T	A G	T T	T T	G G	G G	A A	C C	C T	A C	G G	A G	A A	C C	A G	C C	A A	C T	C T
Russian-European_Laika	Rel002	C C	C C	T T	C T	C C	C C	C C	A A	C C	G G	C T	A A	C T	G T	C C	A A	G G	T T	T T	A A	A A	T T	C T	C C	C C	C T	A A	C C	A A	C T	G G	C T	T T	G G	G G	A A	C C	C C	A A	A G	A A	G G	A C	A A	C C	A A	C T	T T
Russian-European_Laika	Rel003	C C	C C	T T	C C	C T	T T	C T	A A	C C	G G	T T	T T	C T	G T	C T	A A	G T	T T	T T	A G	C C	G T	C T	C C	C T	T T	A A	C T	A G	C C	G G	T T	T T	G G	G G	A A	C T	C C	C C	G G	G G	0 0	A C	A G	C C	A A	C T	T T
Russian-European_Laika	Rel004	C C	C C	T T	C T	C C	C T	C T	A G	C C	G G	T T	T T	C C	G T	C C	A T	G G	C T	C T	A G	A C	T T	C T	C C	T T	T T	A A	T T	A A	C T	G G	C T	T T	G G	G G	A G	C C	C C	A C	A G	A A	A A	A C	A G	C C	A A	C T	T T
Russian-European_Laika	Rel005	C C	C C	C C	T T	C C	C C	C C	0 0	C C	G G	T T	A A	C C	T T	C T	A A	T T	C C	T T	A A	A C	G T	T T	C C	C T	T T	A G	T T	A A	C T	A A	C T	T T	G G	G G	A G	C C	C C	A A	A G	A G	A A	A A	A A	C C	A A	C T	C T
Russian-European_Laika	Rel006	C C	C C	C T	C C	C T	C T	C T	0 0	C C	G G	T T	T T	T T	G T	C C	A T	G T	C T	T T	A G	C C	T T	T T	C T	C T	T T	A A	C C	A G	C C	G G	C T	T T	G G	G G	A G	C C	C T	A A	A G	A A	A A	A C	A A	C T	A C	C T	C T
Russian-European_Laika	Rel007	C C	C C	C T	C T	C C	C C	C C	0 0	C C	G G	T T	T T	C T	T T	C T	A T	T T	C T	C T	A A	C C	G G	C T	C C	C T	C T	A A	C T	G G	C T	A G	C T	T T	A A	A A	A A	C C	C T	A C	A A	A A	A A	A A	A A	C T	A C	C T	C T
Russian-European_Laika	Rel008	C C	C C	T T	T T	C T	C T	C T	0 0	C C	G G	T T	T T	C T	G T	C C	A T	T T	C C	T T	A A	A C	G T	C T	C C	C T	T T	A A	C T	A A	C C	G G	T T	T T	G G	G G	A A	C C	C T	A A	A G	A A	A A	C C	A A	C C	A A	T T	C T
Russian-European_Laika	Rel009	C C	C C	C T	C T	C C	C C	C T	0 0	C C	G G	C T	A T	C T	T T	C C	A T	T T	C C	T T	A A	C C	G T	C T	C C	C T	T T	A A	C T	A G	T T	A A	T T	T T	A G	A G	A G	C T	C C	A C	A G	A G	A A	A C	A G	C C	A C	T T	T T
West-Siberian_Laika	Wsl001	C C	C C	C T	T T	C T	C T	T T	A A	T T	G G	C C	A A	C C	T T	C T	A A	T T	C T	T T	A A	A C	G G	T T	C C	C C	C T	A A	C T	A G	C T	G G	C C	T T	G G	A G	A A	T T	C T	C C	A A	A A	A A	C C	A G	C T	A A	T T	C C
West-Siberian_Laika	Wsl002	C C	C C	C C	C C	C T	C T	C T	A A	T T	G G	C T	A T	C C	G T	C C	T T	G T	C C	T T	A G	A C	G T	T T	C T	T T	T T	A A	C C	G G	C T	G G	C T	C T	G G	A G	A A	T T	C T	A C	G G	A A	A A	A C	A A	C T	A A	T T	C T
Finnish_Lapphund	Flh001	A C	C C	C C	C C	C T	C C	T T	0 0	C C	G G	T T	A T	T T	T T	C C	T T	T T	C C	C C	A A	A A	T T	T T	C T	T T	T T	G G	C C	A G	C C	A A	C T	C T	A G	A G	A A	C T	C T	A C	A A	A A	G G	C C	A G	T T	A C	T T	T T
Finnish_Lapphund	Flh002	A A	C C	T T	T T	T T	C C	T T	0 0	T T	G G	C T	A T	C T	T T	C C	T T	G T	C T	T T	A A	A C	G T	C T	C C	C C	T T	A G	C C	A G	C C	A A	C T	T T	G G	A G	A A	T T	C T	C C	A A	A A	A A	A A	G G	T T	A A	C C	T T
Finnish_Lapphund	Flh003	C C	C T	C C	T T	C C	C C	C C	0 0	C T	G G	C C	A T	T T	G G	C C	T T	G T	C T	T T	A G	A C	G G	C C	C C	C T	C T	A G	C T	A G	C T	A G	T T	C C	G G	G G	A A	C T	C C	C C	A G	A A	A G	A C	A A	C T	A C	T T	C C
Finnish_Lapphund	Flh004	C C	C T	C T	C T	C C	C C	T T	0 0	C C	G G	C T	T T	T T	T T	C T	A T	T T	C C	C C	A G	A A	T T	T T	C T	C T	T T	A A	C T	A A	C T	A A	T T	T T	A A	A A	A A	T T	C C	C C	G G	A G	G G	A C	G G	C T	A A	T T	C C
Finnish_Lapphund	Flh005	A C	C C	T T	C T	C T	C C	T T	0 0	C C	G G	C T	A T	C T	T T	C C	T T	G G	C C	C C	A G	A C	T T	C T	C C	C C	T T	G G	C T	G G	C C	A A	T T	T T	G G	A G	A A	C T	T T	C C	A A	A G	G G	A A	A G	T T	A C	C T	C T
Finnish_Lapphund	Flh006	C C	C C	C T	T T	C C	C C	C C	A A	C C	G G	T T	T T	C T	T T	C C	T T	G T	C T	C T	A A	A C	G G	C C	T T	C C	T T	A G	C C	A A	C C	A A	T T	C T	G G	G G	A A	C T	T T	C C	A A	G G	A G	A C	A A	T T	C C	C T	C T
Finnish_Lapphund	Flh007	C C	C C	C C	T T	C C	C C	C C	A A	C C	G G	T T	A T	T T	G T	C T	T T	G T	C T	C T	A A	A C	G G	C C	C T	C T	T T	A A	C T	A A	C T	A A	C T	C T	G G	G G	A A	C C	C T	C C	A A	G G	A G	C C	A G	T T	A C	T T	C C
Finnish_Lapphund	Flh008	C C	C C	C T	T T	C C	C C	C T	A A	C C	G G	T T	T T	T T	G T	C C	T T	G T	C T	C C	A G	A C	T T	C T	C T	C T	T T	A G	C T	A G	C C	A A	C T	C T	A G	A G	A G	C T	C C	C C	A G	A G	G G	A A	A A	C T	A C	T T	C C
Finnish_Lapphund	Flh009	C C	C C	C C	T T	C C	C T	C C	A A	C T	G G	T T	T T	T T	G T	C C	T T	T T	T T	T T	A A	A A	G T	C C	T T	C C	C T	A G	C C	A G	C C	A A	C T	C C	G G	G G	A A	T T	C T	C C	A A	A G	G G	A C	A A	T T	C C	T T	C C
Finnish_Lapphund	Flh010	C C	C C	C T	T T	C C	C T	C T	A A	C C	G G	C T	T T	C T	G T	C T	T T	G G	C C	T T	A A	A C	G G	C C	T T	C C	T T	A G	C C	A A	C T	A A	C T	C T	A G	A G	A A	C T	C T	C C	A A	G G	G G	A C	A A	T T	C C	C T	T T
Finnish_Lapphund	Flh011	C C	C C	C C	T T	C C	C C	C C	A G	C C	G G	T T	T T	T T	T T	C C	T T	T T	T T	C T	A A	A C	G G	C C	C T	C C	T T	A A	C C	A G	C C	A A	T T	T T	A G	A G	A G	C C	C C	C C	A A	G G	A G	A A	A A	C T	A A	C T	C T
Finnish_Lapphund	Flh012	C C	C C	C T	T T	C C	C T	C T	A A	C C	G G	T T	T T	C T	T T	C C	T T	G T	C C	T T	A A	A A	G T	C C	C T	T T	C C	G G	C C	G G	C C	A A	C C	C T	A G	G G	A A	C T	C T	C C	A G	A G	G G	A C	A G	C C	A A	T T	0 0
Finnish_Lapphund	Flh013	C C	C C	C C	C C	C C	C T	C T	A A	C C	G G	C T	T T	T T	T T	C C	T T	G T	C T	C T	A G	A A	T T	C C	C C	C T	C C	A G	C C	G G	C T	A A	C T	T T	G G	G G	A A	C T	T T	C C	G G	A G	A G	A C	A G	T T	A C	C T	C C
Finnish_Lapphund	Flh014	C C	C C	T T	T T	C C	C C	C T	A A	T T	G G	C T	T T	C T	G T	C T	T T	G T	C T	T T	A A	A A	G G	C C	C T	C T	T T	A A	C C	A G	C T	A A	C C	C T	G G	A G	A A	T T	C T	C C	G G	G G	G G	A A	G G	T T	A C	C T	T T
Finnish_Lapphund	Flh015	C C	C C	C T	T T	C C	C T	C T	A A	C C	G G	T T	A T	T T	T T	C C	T T	G T	C C	C T	A A	A C	G G	C C	C C	C T	C T	G G	C C	G G	C C	A A	C C	C T	G G	G G	A A	C C	C T	C C	A G	G G	G G	A C	G G	C C	A A	C T	C T
Finnish_Lapphund	Flh016	C C	C C	C C	T T	C C	C C	C T	A A	C C	G G	T T	T T	T T	T T	C C	T T	G G	C C	T T	G G	A A	T T	C T	C T	C C	C C	A A	C T	A A	C T	A A	C C	T T	A A	G G	A G	C T	T T	C C	A G	G G	G G	A A	A G	T T	A C	T T	C C
Finnish_Lapphund	Flh017	C C	C C	T T	T T	C C	C T	T T	A A	T T	G G	C T	T T	C T	T T	C C	T T	G T	C T	T T	A A	A C	G G	C T	T T	C C	T T	A G	C C	A A	C T	A A	C T	T T	G G	A G	A G	C C	C T	C C	A G	A G	A G	A A	A A	C T	A C	C C	T T
Finnish_Lapphund	Flh018	C C	C C	C C	T T	C C	C T	C T	A A	C C	G G	T T	T T	T T	G T	C C	T T	G T	C C	C T	A G	A C	G T	C C	T T	C C	C C	A A	C T	A A	C T	A A	C T	T T	G G	A G	A G	T T	C T	C C	A A	G G	G G	A A	G G	T T	A C	C T	C T
Finnish_Lapphund	Flh019	C C	C C	C T	T T	C C	C T	C C	A A	C T	G G	C T	T T	C T	G T	C C	T T	G T	C T	T T	A G	A A	G T	C T	C T	T T	C C	A A	C C	A G	C C	A A	T T	C T	A G	A G	A A	C T	C C	C C	A G	A A	G G	A C	A G	C T	C C	T T	C T
Finnish_Lapphund	Flh020	C C	C C	C T	T T	C C	T T	C C	A A	C C	G G	T T	T T	T T	T T	C C	T T	G T	C C	C C	A G	A A	G T	C C	C C	C T	C C	A A	C T	A G	C C	A A	C T	C T	A G	G G	A A	C T	C C	C C	A A	G G	A A	A A	A A	C C	A C	T T	C T
Finnish_Lapphund	Flh021	C C	C C	C T	C T	C C	C C	C T	A G	C C	G G	T T	T T	T T	T T	C C	T T	G G	C C	T T	A A	C C	G G	C C	C C	C T	C C	A A	C C	A G	C C	A A	C T	T T	G G	A G	A A	C T	C T	C C	A G	G G	G G	C C	A G	T T	A A	T T	C C
Finnish_Lapphund	Flh022	C C	C C	C T	T T	C C	C T	C C	A A	C C	G G	C T	T T	T T	G G	C C	T T	G G	C C	C C	G G	A A	T T	T T	C C	C T	C T	A G	C C	A G	C C	A A	T T	T T	A A	A G	A G	C C	C T	C C	A G	A G	G G	A C	A A	C T	C C	T T	C T
Finnish_Lapphund	Flh023	C C	C C	C T	T T	C C	C C	T T	A A	C C	G G	T T	T T	T T	T T	C C	T T	G T	C C	C T	A G	A A	G T	C C	C T	C C	C C	A A	C T	A A	C T	A A	C T	T T	A G	G G	A G	C T	T T	C C	A A	G G	G G	A C	A G	T T	A C	T T	C C
Finnish_Lapphund	Flh024	C C	C C	C C	T T	C C	C C	C T	A A	C C	G G	T T	T T	T T	T T	T T	T T	G G	C C	T T	A A	C C	G G	C C	C C	T T	C C	A A	C C	A G	C C	A A	T T	T T	A G	A G	A A	C T	C T	C C	A A	A G	0 0	A A	A G	C T	A A	T T	C C
Finnish_Lapphund	Flh025	C C	C C	T T	C T	C C	C C	C T	A A	C C	G G	T T	T T	T T	G T	C T	T T	G T	C T	T T	A A	A A	G T	C T	C C	T T	T T	G G	C C	G G	C T	A A	C C	C T	A G	G G	A A	C T	C C	C C	G G	A G	G G	A A	G G	T T	A C	T T	C T
Finnish_Lapphund	Flh026	A C	0 0	C T	C C	C C	T T	C C	A A	C C	G G	C C	T T	T T	G G	C T	T T	G G	C C	T T	A A	A A	G T	C C	C T	C C	T T	A A	C C	A A	C C	A A	C T	T T	A A	G G	A G	C C	C T	C C	G G	A G	G G	C C	A G	T T	A C	C C	T T
Finnish_Lapphund	Flh027	C C	C C	T T	T T	C C	C T	C C	A G	C C	A G	C T	T T	T T	G T	C T	T T	G T	C T	C T	A G	A A	G T	C T	C T	C T	C T	A G	C C	A G	C T	A A	C T	T T	A A	G G	A A	C T	C T	C C	A G	A A	A G	A A	A A	C T	C C	C T	C C
Finnish_Lapphund	Flh028	A C	C C	C T	C T	C C	C T	C C	A A	C T	G G	C T	T T	T T	G T	C T	T T	G G	C C	C T	A A	A A	G G	C C	T T	C T	C T	G G	C C	A G	C C	A A	C C	T T	A G	A A	A A	C T	C C	C C	G G	G G	A G	C C	A A	T T	C C	C T	C T
Finnish_Lapphund	Flh029	C C	C C	C T	C T	T T	C T	C T	A A	T T	G G	T T	T T	T T	G T	C C	T T	G T	C T	T T	A A	A A	G T	C C	C T	C T	T T	G G	C C	G G	C C	A A	C T	C T	G G	G G	A G	C T	C C	C C	G G	A G	G G	A A	G G	C T	A C	C T	C T
Finnish_Lapphund	Flh030	C C	C C	C C	C T	C C	C T	C T	A G	C T	G G	C T	T T	T T	G T	C C	T T	G G	C C	C T	A A	C C	T T	C C	C C	C T	T T	A A	C C	A G	C T	A G	C C	T T	A A	A G	A G	C T	C T	A C	A G	A G	G G	A A	A G	C T	C C	T T	C T
Finnish_Lapphund	Flh031	C C	C C	T T	C T	C T	C T	T T	A A	C T	G G	C T	T T	C T	G T	C C	T T	G T	C T	T T	A A	A A	T T	C T	C T	C C	T T	G G	C C	G G	C C	A A	C C	C T	A G	A G	A A	C C	C C	C C	A G	G G	G G	A A	A G	C T	A A	C T	C C
Finnish_Lapphund	Flh032	C C	C C	C T	T T	C C	C T	C T	A A	C C	G G	C C	T T	C C	G T	C T	T T	G T	C T	C T	A G	A A	G T	C C	T T	C T	C T	A A	C C	A G	C C	A A	T T	T T	G G	G G	A A	C C	T T	C C	A G	A G	A G	A A	A G	C T	A C	C T	C T
Finnish_Lapphund	Flh033	C C	C T	C T	C T	C C	C C	T T	A A	C C	G G	T T	A T	T T	G T	C T	T T	G G	C C	C C	A A	A C	G T	C C	C C	C T	T T	A A	C T	A G	C T	A A	C T	T T	G G	A G	A A	C T	T T	C C	A G	A G	A A	A A	A A	C T	A C	C T	C T
Finnish_Lapphund	Flh034	C C	C C	T T	C T	T T	C C	C C	A A	C C	G G	T T	A T	C T	G T	C C	T T	G T	T T	C T	A G	A A	G T	C C	C C	T T	C T	G G	C C	A G	C C	A A	T T	C T	G G	A G	A A	C T	C T	C C	A G	A A	A G	A C	A A	T T	A C	C T	T T
Finnish_Lapphund	Flh035	C C	C C	C T	C T	C C	C T	C C	A A	C C	G G	C T	T T	T T	T T	C C	T T	G G	C C	T T	A G	A A	T T	C T	C T	C T	T T	A A	C C	G G	C C	A A	C T	T T	G G	G G	A A	C C	T T	C C	A G	A G	G G	A C	A G	C T	A C	C T	C T
Finnish_Lapphund	Flh036	C C	C C	C T	C T	C C	C T	C T	A A	C C	A G	C C	A T	C T	T T	T T	T T	T T	C T	T T	A A	A A	G G	C C	T T	C T	T T	A A	C C	A G	C C	A A	T T	T T	G G	G G	A A	C C	C C	C C	A G	A G	A A	A C	A G	C T	C C	C T	C T
Finnish_Lapphund	Flh037	C C	C C	C C	C T	C C	T T	C C	A A	C C	G G	T T	T T	T T	G T	C T	T T	G G	C C	T T	A A	A C	G T	C C	C T	C C	C T	A A	C C	A G	C C	A A	T T	T T	A G	A G	A A	C C	C T	C C	G G	A G	G G	A A	A A	C T	C C	C T	T T
Finnish_Lapphund	Flh038	C C	C C	C C	C C	C C	C T	C T	A A	C C	G G	T T	T T	T T	T T	C T	T T	G G	C C	T T	A G	A C	T T	C T	C T	C C	C T	A A	C T	A G	C C	A A	C T	T T	A A	A G	A A	C C	C C	C C	A G	A G	G G	A A	A A	C T	A C	C T	T T
Finnish_Lapphund	Flh039	C C	C T	C T	C C	C C	C C	T T	A A	C C	G G	C T	T T	T T	G G	C T	T T	G G	C C	C T	A G	A A	T T	C T	C C	C T	T T	A G	C C	A A	C C	A A	T T	C T	A G	A G	A A	C T	C C	C C	G G	A A	0 0	A C	A G	C T	A C	C C	T T
Finnish_Lapphund	Flh040	A C	C C	T T	T T	C C	C C	C T	G G	T T	G G	C C	A T	C T	T T	C T	A T	G T	C C	C C	A A	A C	G T	C T	C T	C C	T T	A G	C T	A A	T T	A A	T T	T T	G G	A A	A A	C C	C C	C C	A A	A A	G G	C C	A G	C T	C C	C T	C T
Finnish_Lapphund	Flh041	C C	C C	C T	C C	C C	C C	T T	A A	C C	G G	T T	T T	T T	T T	C T	T T	G G	C C	T T	A A	A A	T T	C T	C C	T T	T T	A A	C T	A G	C T	A A	T T	C T	A G	G G	A A	C T	C C	C C	A G	A G	G G	A A	G G	T T	A A	T T	C T
Finnish_Lapphund	Flh042	C C	C C	C C	C T	C C	C C	T T	A A	C C	G G	C T	A T	T T	T T	C C	T T	G T	C C	C C	A A	A C	T T	C C	C T	T T	C T	A G	C C	A G	C C	A A	T T	C T	G G	A G	A A	C T	C T	C C	A A	G G	G G	C C	A G	T T	A C	T T	C C
Finnish_Lapphund	Flh043	C C	C C	C T	C T	C C	C T	C T	A A	C C	G G	T T	T T	T T	G T	T T	T T	G G	C C	T T	A G	A C	T T	C T	C T	C C	T T	A G	C C	A A	C C	A A	T T	C T	G G	G G	A A	C T	C T	C C	G G	A G	G G	A A	A A	C C	C C	T T	T T
Finnish_Lapphund	Flh044	C C	C C	T T	T T	C C	C T	C T	A A	C C	G G	C T	T T	T T	G T	C C	T T	G T	C T	T T	A A	A A	T T	C C	C C	C T	T T	A A	C C	A A	C C	A A	T T	T T	A A	G G	A G	C C	C T	C C	A G	G G	G G	A C	A A	T T	A A	C T	C T
Finnish_Lapphund	Flh045	C C	C C	C C	T T	C C	C T	C T	A G	C T	G G	C T	T T	T T	G T	C C	T T	G T	C C	C T	A G	A A	G T	T T	T T	C T	C T	A A	C C	A G	C C	A A	T T	T T	G G	A G	A A	C C	C T	C C	G G	A G	G G	A C	A G	C T	A C	C T	C C
Finnish_Lapphund	Flh046	C C	C C	C C	T T	C C	C T	C T	A A	T T	G G	C T	T T	T T	G T	C T	T T	T T	C T	T T	A A	A A	G T	C C	T T	C T	C C	G G	C C	G G	C C	A A	C C	C C	G G	G G	A A	C T	C C	C C	A A	A A	G G	A C	A A	T T	C C	T T	C C
Finnish_Lapphund	Flh047	C C	C T	C T	T T	C C	C T	C C	A A	T T	G G	T T	A T	T T	T T	C C	T T	G T	C T	T T	A A	C C	G T	C T	C C	T T	T T	G G	C C	A G	C C	A A	T T	T T	A G	A G	A A	C C	C C	C C	A A	G G	G G	A A	A G	T T	A C	C C	C T
Finnish_Lapphund	Flh048	C C	C C	C T	C C	C C	C T	C T	A A	C C	G G	C T	T T	T T	G T	C T	T T	G G	C C	T T	A G	A C	T T	C C	C C	C C	C T	A G	C C	A A	C C	A A	T T	C T	A G	A G	A A	C T	C C	C C	G G	A A	G G	A C	A A	C T	C C	C T	T T
Finnish_Lapphund	Flh049	C C	C T	C T	T T	C C	C T	C T	A A	C T	G G	C T	T T	C T	G T	C C	T T	T T	C T	C T	A A	A A	G T	C C	C C	C T	T T	A A	C C	G G	C C	A A	T T	T T	A G	A G	A G	C C	C C	C C	A G	G G	G G	A A	A G	C T	A A	C T	C C
Finnish_Lapphund	Flh050	C C	C C	C T	C T	C C	C T	C T	A A	C C	G G	C T	A T	T T	T T	C C	T T	G T	C T	C C	A A	A C	G T	C T	C T	C T	T T	A A	C C	G G	C C	A A	C C	T T	G G	G G	A A	C T	C C	C C	A A	A G	A G	A C	A G	C T	A C	T T	C C
Finnish_Lapphund	Flh051	C C	C C	T T	C C	C C	C C	C T	A A	C C	G G	T T	T T	T T	G G	C T	T T	G G	C T	C C	A A	C C	G T	C T	C T	C T	C T	A G	C C	A G	C C	A A	T T	C T	G G	G G	A A	C T	C T	C C	G G	A A	G G	A C	A G	C T	A C	C C	T T
Finnish_Lapphund	Flh052	C C	0 0	T T	C T	C C	T T	C C	A A	C C	G G	C C	T T	T T	G T	C T	T T	G T	C C	C T	A G	A C	G G	C T	C C	C T	C T	A A	C C	A G	C C	A A	T T	T T	A G	G G	A A	C C	C T	C C	G G	A A	G G	A C	G G	T T	A C	C T	C C
Finnish_Lapphund	Flh053	C C	C C	T T	T T	C T	C C	C T	A G	C C	G G	C C	T T	T T	G T	C C	T T	G G	C C	C T	A A	A A	G T	C C	T T	C T	T T	A A	C C	A G	C T	A A	C C	T T	A G	G G	A G	C C	T T	C C	A A	A G	A G	C C	A G	T T	A C	C T	C C
Finnish_Lapphund	Flh054	C C	C C	C T	C T	C C	C C	C T	A A	C C	G G	C T	T T	T T	T T	C C	T T	G G	C C	C C	A A	A C	T T	C C	C T	C T	C T	A A	C C	A A	T T	A A	C C	T T	G G	G G	A G	C C	C C	C C	A A	A G	G G	A C	A A	C T	C C	C C	T T
Finnish_Lapphund	Flh055	A C	C C	C T	T T	C C	C C	C T	A A	C C	G G	T T	A T	T T	T T	C T	T T	G T	C T	T T	A G	A A	G T	C C	C T	C T	C T	A A	C T	A G	C C	A A	C T	C T	G G	G G	A A	C T	T T	C C	A G	A G	G G	A C	A G	C C	C C	C T	C T
Finnish_Lapphund	Flh056	A C	C C	C T	C C	C C	C T	C T	A A	C C	G G	C C	T T	C T	G T	C C	T T	G T	T T	T T	A A	A A	G G	C T	T T	C T	T T	A G	C C	A G	C C	A A	T T	T T	A G	A G	A A	C T	C C	C C	A A	G G	G G	C C	G G	T T	A C	C T	C T
Finnish_Lapphund	Flh057	C C	C T	T T	C C	C C	C C	C T	A G	C T	G G	C T	T T	T T	T T	C C	T T	G G	C C	C T	A A	A A	G G	C C	C T	C C	T T	G G	C C	G G	C C	A A	C C	C T	G G	A G	A A	C T	C C	C C	A G	G G	G G	A A	G G	T T	A C	T T	C C
Finnish_Lapphund	Flh058	C C	C C	C T	C C	C C	C C	T T	A A	C C	G G	C C	T T	T T	G G	C T	T T	G T	C C	T T	A A	A C	G T	C T	C C	T T	C T	A G	C C	A G	C T	A A	C C	T T	G G	G G	A A	C T	T T	C C	G G	G G	A G	A C	A G	C T	A C	T T	C C
Finnish_Lapphund	Flh059	C C	C C	C T	T T	C C	C C	C T	A G	C C	G G	T T	T T	C T	T T	C T	T T	G G	T T	C C	A A	A A	G T	C C	C T	T T	T T	A A	C T	A A	C T	A A	T T	T T	G G	G G	A A	C T	C T	C C	G G	A G	A G	A C	A G	T T	A C	T T	C C
Finnish_Lapphund	Flh060	C C	C C	C C	C T	C T	C C	C T	A G	T T	A A	C C	T T	T T	G T	C C	T T	G G	C C	T T	A A	A A	G T	C C	T T	C C	T T	G G	C C	G G	C C	A A	C T	T T	A G	G G	A A	C C	C C	C C	A G	A G	G G	A A	A G	C T	A C	C T	C T
Finnish_Lapphund	Flh061	A C	C C	C T	C T	C C	T T	C C	A A	C T	G G	C C	T T	C T	T T	C C	T T	G G	C T	T T	A A	A A	G T	C T	T T	C C	T T	A A	C T	A A	C C	A A	T T	T T	G G	G G	A A	C T	C C	C C	A G	G G	A G	C C	A G	T T	A C	C C	C T
Finnish_Lapphund	Flh062	A C	C T	C T	C T	C C	C T	C T	A G	C C	A G	C T	T T	T T	T T	C C	T T	T T	C C	T T	A A	A C	T T	C C	C C	T T	T T	A G	C C	G G	C C	A A	C T	T T	A G	A G	A G	C C	C T	A C	A G	A G	G G	A C	A G	C C	A C	T T	C C
Finnish_Lapphund	Flh063	C C	C T	C C	C T	C C	C T	T T	A G	C C	G G	T T	T T	C T	G T	C T	A T	G T	C C	T T	A A	A C	G T	T T	C C	C T	T T	G G	C T	A G	C T	A G	T T	T T	A G	A A	A G	C C	T T	A C	A A	A A	G G	A C	A A	T T	C C	C T	C T
Finnish_Lapphund	Flh064	C C	C C	C T	T T	C C	C C	C T	A A	C T	G G	T T	A T	T T	T T	C T	A T	G G	C C	T T	A A	A C	G G	C C	C C	C T	C T	A G	C C	A G	C C	A A	C T	C T	G G	G G	A G	C T	C C	C C	A G	G G	A G	A A	A G	C T	A C	T T	C T
Finnish_Lapphund	Flh065	C C	C T	C C	T T	C C	C C	C C	A G	C C	G G	T T	A T	C T	G T	C C	T T	G T	C C	C C	A A	A A	G T	C C	C T	C C	T T	G G	C T	A G	C C	A A	T T	C T	G G	G G	A A	C T	C T	C C	A A	G G	G G	A C	A G	T T	A C	T T	C T
Finnish_Lapphund	Flh066	A C	C C	C T	T T	C C	C T	T T	A G	C T	G G	C T	T T	C T	T T	C T	A T	T T	C T	C T	A A	A C	G T	C T	C C	T T	T T	A A	C T	A A	C T	A G	T T	T T	G G	G G	A A	C T	C T	A C	A A	A G	G G	A A	G G	T T	A A	T T	C T
Finnish_Lapphund	Flh067	A C	C C	C T	C T	C C	C T	C C	A G	C C	G G	C T	T T	C T	T T	C T	T T	G T	C T	C T	A A	A A	G T	C T	C C	C T	C T	A G	C C	A G	C T	A A	C C	T T	G G	G G	A A	T T	C C	C C	G G	A G	G G	A A	A G	T T	A C	C T	C C
Finnish_Lapphund	Flh068	C C	C C	T T	T T	T T	C C	T T	A A	C C	A G	C T	T T	T T	G T	C C	T T	G G	C C	C C	A A	A C	G T	C C	C C	C C	T T	A G	C C	A G	C T	A A	C C	T T	A A	G G	G G	C C	T T	A C	A G	A A	G G	A A	A G	C T	A A	T T	C C
Finnish_Lapphund	Flh069	C C	C C	C T	T T	C C	C C	T T	A A	C T	G G	T T	A T	T T	G G	T T	T T	G G	C C	T T	A A	A A	G G	C C	C T	T T	T T	A A	C C	A G	C C	A A	C C	C T	G G	A G	A A	T T	C T	C C	A G	G G	G G	A C	G G	T T	A C	C T	T T
Finnish_Lapphund	Flh070	C C	C C	C C	C C	C C	C C	C T	A G	C C	G G	T T	T T	T T	T T	C C	T T	G G	C C	T T	A A	C C	G G	C C	C C	C C	C C	A G	C C	A G	C C	A A	C T	T T	G G	G G	A A	C C	C C	C C	A G	G G	A A	A C	A A	C T	A A	T T	C C
Finnish_Lapphund	Flh071	A C	C C	C T	C T	C T	C C	C T	A G	T T	G G	C T	T T	C T	T T	C C	A T	G T	C C	T T	A A	A C	T T	T T	C C	C C	T T	A G	C T	A A	C T	G G	T T	T T	G G	A A	A A	C T	C T	C C	A A	G G	G G	A C	A G	C T	A A	C C	C T
Finnish_Lapphund	Flh072	A C	C T	C T	T T	C T	C T	C T	A G	T T	G G	C T	T T	C T	G T	C C	T T	G T	C C	T T	A A	A A	T T	C T	C C	C T	T T	A G	C C	A G	C C	A G	T T	C T	G G	G G	A A	C T	C C	C C	A A	G G	A G	A A	G G	T T	A A	C T	T T
Finnish_Lapphund	Flh073	A C	C C	T T	T T	T T	C C	C T	A G	T T	G G	C C	T T	C T	G T	C C	T T	G G	C C	T T	A A	C C	T T	C T	C T	C C	T T	A G	C T	A G	C C	0 0	T T	C T	G G	A G	A A	C T	C T	C C	A A	A G	A A	A A	G G	T T	A A	C C	T T
Finnish_Lapphund	Flh074	A C	C C	C T	T T	T T	C C	T T	A A	C T	G G	C T	T T	C T	G T	C C	T T	G T	C C	C T	A A	A C	G T	C C	C C	C C	T T	G G	C T	A A	C C	A A	C T	T T	G G	A G	A A	C T	C T	C C	A A	A G	A G	A C	A G	T T	A C	C T	C T
Finnish_Lapphund	Flh075	C C	C C	T T	T T	C C	C T	C T	A G	T T	G G	T T	T T	T T	T T	C C	T T	T T	C T	T T	A A	A C	G T	C T	C C	C T	T T	A G	C T	A G	C T	G G	C T	T T	A G	A G	A A	C C	C C	C C	A A	A G	G G	A A	A G	T T	A A	T T	C C
Finnish_Lapphund	Flh076	C C	C T	C T	T T	C T	C T	C C	A G	C T	G G	T T	A T	C T	G T	C C	T T	G T	C C	C T	A A	A A	T T	C T	C T	C T	T T	A A	C C	A A	C C	A A	T T	C T	G G	G G	A A	C T	C C	C C	A A	G G	A A	A A	A G	T T	A A	C T	C T
Finnish_Lapphund	Flh077	A C	C C	C T	C T	T T	C C	C T	A G	T T	G G	C T	T T	C T	T T	C C	A T	G T	C C	T T	A A	A C	T T	T T	T T	C T	T T	G G	C T	A G	C C	A G	C T	C T	G G	A G	A A	C T	C C	C C	A A	G G	A G	A A	A G	C T	A A	C C	C T
Finnish_Lapphund	Flh078	A C	C C	C T	C T	C T	C C	T T	A A	C C	G G	C T	T T	C C	T T	C C	A A	G G	C C	T T	A G	A A	T T	T T	C C	T T	T T	A G	C T	A G	C T	A A	C T	C T	G G	G G	A G	C C	C T	C C	A A	A G	A A	A C	G G	T T	A C	T T	C T
Finnish_Lapphund	Flh079	C C	C C	C C	T T	C C	C C	T T	A A	C C	G G	C T	T T	C T	G T	T T	T T	T T	C T	T T	A A	A C	G T	C C	C T	C T	C T	A G	C T	A A	T T	A A	C T	T T	A G	G G	A G	C T	C T	C C	G G	A G	A A	A C	A G	T T	A C	C T	C T
Finnish_Lapphund	Flh080	C C	C C	C T	C T	C C	C C	T T	A A	C T	G G	T T	A T	T T	G T	C C	T T	T T	C T	T T	A A	A A	T T	C T	C T	C T	C T	A G	C C	G G	C C	A A	C C	C T	A G	A G	A A	C T	C T	C C	A G	A G	A G	C C	A A	C T	C C	C T	C T
Finnish_Lapphund	Flh081	C C	C C	C T	T T	C C	C T	C T	A A	C C	A G	C T	A T	C T	T T	C T	T T	G T	C T	C T	A A	A A	G T	C T	C C	C T	T T	G G	C C	A G	C C	A A	C T	T T	A G	A G	A G	C T	C T	C C	G G	A G	A G	A A	A A	T T	C C	T T	C C
Finnish_Lapphund	Flh082	A C	C T	T T	T T	C C	C C	C C	A G	C T	G G	C T	A T	C C	G T	C T	A T	T T	C C	C T	A A	A A	G T	C T	C T	T T	C T	A G	C T	A A	C C	A A	C T	T T	A G	G G	G G	C C	C T	A C	A G	A G	G G	A A	A G	C T	A C	C C	C T
Finnish_Lapphund	Flh083	A C	C C	C T	C T	C C	T T	C C	A A	T T	G G	C T	A T	C T	T T	T T	T T	G G	C C	T T	A A	A C	G T	C T	C C	C T	T T	G G	C C	A G	C C	A G	T T	C T	A G	A G	A A	C T	C C	C C	A A	A G	A G	C C	A G	T T	A A	C T	C T
Finnish_Lapphund	Flh084	0 0	C C	T T	C C	C T	C C	T T	A A	C C	G G	C T	A T	C T	T T	C T	A T	T T	C T	C C	A A	A A	G T	C T	C T	C T	T T	A A	C T	A A	C T	A A	T T	T T	A G	A G	A A	C C	T T	C C	A A	A G	A A	A C	G G	C T	A A	C T	C C
Finnish_Lapphund	Flh085	C C	C C	C T	C T	C T	C C	C T	A A	T T	G G	C T	A T	T T	G T	T T	T T	G T	C T	C C	A A	A C	G T	C C	T T	T T	T T	A A	C C	A A	C T	A A	C T	T T	A A	G G	A G	C C	T T	C C	A A	A G	G G	A A	A G	C T	A A	T T	C T
Finnish_Lapphund	Flh086	C C	C C	C T	C T	C C	C T	C T	A A	C C	G G	C T	A T	T T	G T	C C	T T	G T	C T	T T	A A	A C	G T	C C	C C	C T	C C	A G	C C	A A	C C	A A	C T	C C	G G	G G	A A	T T	C T	C C	A G	A G	G G	A A	A G	T T	A C	C C	T T
Finnish_Lapphund	Flh087	C C	C C	C C	C T	C C	C C	T T	A A	C C	G G	C T	T T	C T	G T	C C	T T	G G	C C	T T	A G	A C	T T	T T	T T	C C	T T	A A	C T	A G	C C	A A	C C	T T	A G	G G	A A	C C	C T	C C	A G	G G	G G	A A	A G	T T	A C	C T	T T
Finnish_Lapphund	Flh088	C C	C C	C T	T T	T T	C C	C T	A G	C C	G G	T T	T T	T T	G G	C T	T T	G G	C C	C T	A A	A A	G G	C C	C C	C T	T T	A A	C C	A A	T T	A A	C C	T T	A A	A G	A G	C C	T T	A C	G G	A G	G G	A C	A G	T T	A C	T T	C C
Finnish_Lapphund	Flh089	C C	C C	T T	C C	C T	C C	T T	A A	C T	G G	T T	T T	T T	G T	C T	T T	G T	C C	C T	A A	C C	T T	C C	C C	C C	T T	A G	C T	A G	C C	A A	T T	C T	G G	A G	A A	C C	T T	C C	A G	G G	G G	A A	G G	C T	A A	C T	C T
Finnish_Lapphund	Flh090	C C	C C	T T	T T	C T	C T	C T	A A	C C	G G	T T	A T	C T	G T	C C	A T	G T	C T	C C	A A	A C	G T	C C	C C	T T	T T	A A	C C	A G	C C	A A	T T	C T	G G	G G	A G	T T	C T	C C	G G	A A	G G	A A	G G	C T	A C	T T	C T
Finnish_Lapphund	Flh091	A C	C C	C T	T T	C T	C T	C T	A A	C T	G G	C T	A T	C T	T T	C C	A T	G T	C C	T T	A A	A C	G T	C T	C C	T T	T T	A G	C C	A G	C T	A G	C T	C T	G G	G G	A A	C T	C T	C C	A A	G G	A G	A C	A G	T T	A C	C T	C T
Finnish_Lapphund	Flh092	C C	C C	C C	C T	C C	C T	C C	A A	C T	G G	T T	T T	C T	T T	C C	A T	G T	C C	C T	A G	A A	T T	C C	C T	C C	C T	A G	C C	A A	C C	A A	C T	T T	A G	G G	A G	C C	C T	C C	A G	G G	A G	A C	A G	T T	A A	C C	C T
Finnish_Lapphund	Flh093	C C	C C	C T	C C	T T	C C	C C	A G	C C	G G	C T	T T	T T	T T	C T	T T	G T	C T	T T	G G	A A	T T	C C	C T	C T	C T	A A	C C	A A	C C	A A	T T	T T	A G	G G	A A	C C	C C	C C	A G	A G	A G	A A	A G	T T	A A	T T	C T
Finnish_Lapphund	Flh094	C C	C C	C C	C C	C T	C C	C T	A G	C C	G G	T T	T T	T T	T T	C C	T T	G T	C T	C T	A G	A C	G T	C C	C C	T T	T T	A G	C C	A G	C C	A A	C T	T T	A G	A G	A A	C C	C C	C C	G G	G G	A A	A C	A A	T T	A C	T T	C C
Finnish_Lapphund	Flh095	C C	C C	C T	C C	C C	T T	C C	A A	T T	G G	C C	T T	T T	G T	C C	A T	G G	C T	T T	G G	A A	T T	T T	C C	C C	T T	A A	C C	A A	C C	A A	C C	T T	G G	G G	A A	C T	C T	C C	A A	G G	A A	C C	A G	T T	A A	0 0	T T
Finnish_Lapphund	Flh096	C C	C C	C T	C C	C C	C C	C C	A A	C C	G G	C T	T T	T T	T T	C T	T T	G T	C T	C T	A A	A C	G G	C C	C T	T T	T T	A G	C C	A A	C C	A A	C C	T T	A G	A G	A G	C C	C C	C C	G G	A G	G G	C C	A A	T T	C C	T T	C C
Finnish_Lapphund	Flh097	A C	C C	C T	C T	C C	C T	C C	A A	C C	A G	C T	A T	C T	T T	C T	T T	T T	T T	C T	A A	A A	G T	C C	T T	C T	T T	A A	C T	A A	C C	A A	T T	C C	G G	G G	A A	C C	C T	C C	A A	A G	G G	A C	A A	C C	C C	C T	T T
Finnish_Lapphund	Flh098	C C	C C	C C	C C	C C	T T	C C	A A	C C	G G	C T	A T	C T	G T	C T	T T	G T	C T	C C	A A	C C	G G	C T	C T	C T	T T	G G	C C	G G	C T	A A	C C	T T	G G	G G	G G	C C	C C	A C	A G	G G	G G	A A	G G	C C	A A	T T	C T
Finnish_Lapphund	Flh099	A C	0 0	T T	T T	C T	C C	T T	A A	T T	G G	C T	A T	C T	T T	C T	T T	G G	C C	T T	A A	A A	T T	C T	C C	T T	T T	A G	C C	A G	C T	G G	C C	C T	G G	G G	A A	T T	C C	C C	A A	A G	G G	A C	A G	T T	A C	C T	C C
Finnish_Lapphund	Flh100	C C	C C	C T	C T	C C	C C	C T	A G	C C	G G	C T	A T	T T	G G	C C	T T	G T	C T	C C	A A	C C	G G	C C	C C	C T	T T	G G	C C	G G	C C	A A	C C	T T	A G	G G	A A	C T	T T	C C	A G	A G	G G	A C	G G	C T	A C	C T	C C
Finnish_Lapphund	Flh101	C C	C C	C C	C C	C T	C C	0 0	A G	C C	A G	C T	T T	T T	T T	T T	T T	G G	C C	T T	A A	A C	G T	C T	C C	T T	T T	A A	C C	A A	C T	A A	C T	T T	A A	A G	A G	C C	C T	C C	A G	A G	A A	A A	A G	T T	A C	T T	C T
Finnish_Lapphund	Flh102	C C	C C	C T	C C	C C	C T	C C	A G	C C	G G	T T	T T	C C	G T	C C	T T	G G	C C	T T	A A	C C	G T	C T	C T	C C	C T	A G	C T	G G	C C	A A	C C	C T	A G	G G	A A	C T	C C	C C	A G	A G	G G	A C	A G	C T	A A	C T	C T
Finnish_Lapphund	Flh103	C C	C C	C T	T T	C C	C T	C T	A A	C C	G G	T T	T T	T T	G G	C T	T T	G T	C T	C C	A G	A C	G T	C T	C T	C T	T T	A G	C C	A A	C T	A A	C C	C T	A G	A G	A A	C T	C C	C C	A G	A A	G G	A C	A G	C T	C C	T T	C T
Finnish_Lapphund	Flh104	C C	C C	C C	C T	C T	C C	C C	A A	C T	G G	C T	T T	T T	G T	C T	T T	G G	C T	T T	A G	A A	G T	C C	C T	C T	C T	A A	C C	A A	C C	A A	C C	T T	A A	A G	A G	C C	C T	C C	G G	G G	A A	A A	G G	T T	A C	C T	C T
Finnish_Lapphund	Flh105	A C	C C	C T	C T	C T	C T	C C	A G	C C	A G	C T	T T	C C	G T	C C	T T	G G	C C	T T	A A	A C	T T	T T	C T	C C	C T	A A	C C	A G	C C	A A	T T	T T	A G	G G	A A	C C	C T	C C	G G	A A	A G	A C	A G	C T	A A	C T	C T
Finnish_Lapphund	Flh106	C C	C C	C T	C T	C T	C C	C T	A G	C C	A G	C T	A T	C T	G T	C T	T T	G T	C T	C C	A G	A C	G T	C T	T T	C C	T T	A G	C C	A G	C C	A A	C C	T T	G G	G G	A G	C C	C T	C C	G G	A G	G G	A A	A A	C C	C C	T T	C T
Finnish_Lapphund	Flh107	C C	C C	C C	T T	C C	C T	C T	A A	C C	G G	T T	T T	T T	G G	C T	T T	G T	C T	C T	A G	A C	G T	C T	C C	C C	T T	A G	C C	A A	C T	A A	C T	C T	G G	A G	A A	T T	C T	C C	A A	A A	G G	A A	A G	T T	C C	T T	T T
Finnish_Lapphund	Flh108	A C	C C	C T	C T	C C	C T	C C	A G	C C	G G	C T	T T	C T	G T	C C	A T	G G	C C	T T	A A	A A	G T	C T	C C	C T	T T	G G	C C	G G	C C	A A	C T	T T	G G	A G	A A	C T	C C	C C	A G	A G	G G	A A	A G	T T	A C	C T	C C
Finnish_Lapphund	Flh109	A C	C C	C T	C C	C C	C T	C C	A A	C C	G G	C C	T T	T T	T T	C C	T T	G T	C T	C C	A A	A A	G G	C C	T T	C T	C T	A G	C C	G G	C C	A A	C T	T T	A G	G G	A G	C C	T T	C C	A G	A G	G G	A A	A A	C T	A C	C T	C T
Finnish_Lapphund	Flh110	C C	C C	C T	C T	C C	C T	C T	A A	C C	A G	C T	A T	C T	T T	C C	T T	G G	C C	C C	A G	A A	G T	C C	C C	C C	T T	A G	C C	A A	C C	A A	C C	T T	A A	A G	A A	T T	T T	C C	G G	A G	G G	A C	A A	T T	C C	T T	C T
Finnish_Lapphund	Flh111	C C	C C	C C	C T	C T	C T	C T	A A	C C	G G	T T	T T	T T	G T	C T	T T	G T	T T	C T	A A	C C	G T	T T	C C	C C	T T	A G	C T	A G	T T	A A	C T	C T	G G	G G	A A	C T	T T	C C	A G	A A	A G	A C	A G	C T	A C	T T	C C
Finnish_Lapphund	Flh112	C C	C C	C T	C C	C T	T T	C C	A A	C C	G G	C T	A T	C T	T T	C C	A T	G T	C T	T T	A G	A C	T T	C C	C C	T T	T T	A G	C T	A G	C T	A A	C T	C T	G G	G G	A G	C T	C C	C C	A G	A A	A G	A C	A G	C T	A A	C T	C C
Finnish_Lapphund	Flh113	C C	C C	C T	C C	C T	C C	T T	A A	T T	G G	T T	T T	C T	T T	C C	T T	G T	C T	T T	A A	A C	G G	C T	C C	C C	T T	A G	C C	G G	C T	A A	C T	T T	A G	G G	A A	C T	C C	C C	G G	A G	A A	A A	G G	T T	A A	C T	T T
Finnish_Lapphund	Flh114	C C	C C	C C	C C	C T	C T	C C	A A	C C	G G	T T	A T	T T	G G	C C	T T	G T	T T	T T	A A	C C	G T	C T	C C	C C	T T	A G	C T	A G	C T	A A	C T	C T	G G	G G	A A	C T	T T	C C	A G	A G	A G	A C	A G	C T	A C	T T	C C
Finnish_Lapphund	Flh115	C C	C C	T T	T T	T T	C C	C T	A G	C C	A G	C T	T T	T T	G G	C C	T T	G G	C C	C C	A A	A A	G G	C C	C C	C C	T T	A A	C C	A A	T T	A A	C T	C T	A G	G G	A G	C T	T T	A C	G G	A G	G G	A A	A G	C T	A C	T T	C C
Finnish_Lapphund	Flh116	C C	C T	C T	C T	C T	C C	C C	A G	C C	G G	T T	T T	T T	G G	C C	T T	G T	C T	C C	A G	A A	T T	C T	C T	C T	T T	A A	C T	A A	C T	A A	T T	C T	A G	G G	A A	C T	C T	C C	A A	A G	G G	A A	G G	C T	A A	T T	C T
Finnish_Lapphund	Flh117	C C	C T	C T	T T	C C	C C	C T	A A	T T	G G	C T	A T	T T	G T	C T	T T	G T	C T	T T	A G	A A	G T	C C	C T	C C	T T	A G	C C	G G	C C	A A	C C	C T	G G	G G	A A	C T	C T	C C	A G	G G	G G	A C	A A	C C	A C	C T	C T
Finnish_Lapphund	Flh118	A C	C C	C T	C T	C C	C C	T T	A A	C C	G G	C T	A T	T T	G T	C T	T T	G G	C C	C T	A A	C C	G G	C C	C T	C C	T T	A G	C C	A G	C C	A A	C T	C T	G G	G G	A A	T T	C T	C C	G G	A G	A G	C C	A A	T T	A C	T T	C T
Finnish_Lapphund	Flh119	C C	C C	C T	T T	C T	C C	C C	G G	C T	G G	T T	T T	C T	G G	C T	A T	G T	C T	C C	A G	A A	G G	C C	T T	C T	T T	A G	C T	A G	C T	A A	C T	T T	A G	G G	A A	C T	C T	A C	A A	A G	A G	A C	G G	C T	A A	C T	C T
Finnish_Lapphund	Flh120	C C	C C	T T	C T	C C	C T	C T	A A	C C	A G	C T	A T	C T	T T	C T	T T	G T	C T	T T	A G	A A	T T	C T	C C	C T	T T	A G	C C	A G	C C	A A	C C	T T	A G	A G	A A	T T	C T	C C	A G	G G	A A	A C	A G	T T	A C	C T	C T
Finnish_Lapphund	Flh121	C C	C C	C T	C T	C C	C T	C C	A G	C C	G G	T T	T T	C T	G T	C T	A T	G G	C C	C C	A G	A C	G T	C C	C T	T T	C T	A A	C T	A G	C T	A A	T T	C T	A G	G G	A A	T T	C C	A C	A G	A A	A A	A C	G G	C T	A A	C C	C T
Finnish_Lapphund	Flh122	A C	0 0	C T	C T	C C	C T	C T	A A	C C	G G	T T	T T	C T	T T	C C	A T	G T	C C	T T	A A	A C	G T	C T	C T	C T	T T	A G	C C	A G	C C	A A	C C	C T	G G	A G	A G	C C	C C	C C	A A	G G	G G	A A	A G	T T	A C	T T	C C
Finnish_Lapphund	Flh123	C C	C C	C C	T T	C C	C C	T T	A G	C C	G G	T T	T T	T T	T T	C T	T T	G T	C C	C C	A A	A C	G T	C C	C T	C T	T T	A G	C T	A A	C T	A A	T T	C C	G G	G G	A G	C T	C C	C C	A G	A A	A A	A A	A G	C T	A A	C C	T T
Finnish_Lapphund	Flh124	C C	C C	C T	T T	T T	C C	T T	A A	C C	A G	T T	T T	C T	G G	C T	T T	G G	C T	C C	A A	A C	G T	C C	C C	C T	T T	A A	C C	A G	T T	A A	C T	C T	A G	G G	A A	C T	T T	A C	G G	A G	G G	A A	A G	T T	C C	T T	C C
Finnish_Lapphund	Flh125	C C	C T	C T	T T	C T	C C	C C	A G	C C	G G	C T	T T	C T	G T	C C	T T	G G	C C	C T	A A	A A	G G	C C	C C	C T	C T	A G	C C	A G	C T	A A	C T	T T	A G	A G	A A	C T	C T	A C	A G	G G	G G	A A	G G	T T	A C	C T	C T
Finnish_Lapphund	Flh126	C C	C C	C C	C T	C T	C C	T T	A A	C C	G G	T T	A T	T T	T T	C T	A T	G G	C C	T T	A A	C C	G G	C C	C T	C T	T T	A A	C T	A A	T T	A A	T T	C T	G G	G G	A G	C C	C T	C C	0 0	A G	A A	A A	A A	T T	A A	C T	C T
Finnish_Lapphund	Flh127	C C	C C	C C	C T	C C	C C	T T	A A	C T	G G	T T	T T	T T	T T	C T	T T	G T	C T	C T	A A	A C	G T	C C	C T	C C	T T	A G	C T	A A	T T	A G	C T	C T	A G	G G	A A	C T	C C	C C	A G	A G	A G	A A	A G	C T	A A	C C	T T
Finnish_Lapphund	Flh128	C C	C T	C T	T T	C C	C T	C T	A A	C T	G G	C T	T T	C T	G T	C C	T T	T T	C T	C T	A A	A A	G T	C C	C C	C T	T T	A A	C C	G G	C C	A A	T T	T T	A G	A G	A G	C C	C C	C C	A G	G G	G G	A A	A G	C T	A A	C T	C C
Finnish_Lapphund	Flh129	C C	C C	C C	C T	C C	C T	C T	A A	C T	G G	C T	A T	T T	G G	C T	T T	G G	C T	T T	A A	A A	G G	C C	C T	C T	T T	A G	C C	A G	C C	A A	C C	C T	A G	G G	A A	C T	C T	C C	G G	G G	G G	A C	G G	T T	C C	T T	C T
Finnish_Lapphund	Flh130	A C	C C	C C	C T	C C	C T	C C	A G	C T	G G	C T	T T	T T	T T	C C	T T	G G	T T	C T	A A	A A	G T	C C	C T	T T	C T	A A	C C	A A	C C	A A	C T	C T	A G	A G	A A	C C	C C	C C	A G	A G	A G	A C	A A	T T	C C	C T	C T
Finnish_Lapphund	Flh131	C C	C C	C T	T T	C C	C C	C T	A G	T T	G G	C T	T T	T T	G T	T T	T T	G T	C T	T T	A A	A A	G G	C C	C C	T T	T T	A A	C C	A G	C T	A A	T T	T T	G G	G G	A A	C T	T T	C C	A G	A G	A A	C C	A A	C T	C C	T T	C C
Finnish_Lapphund	Flh132	C C	C C	C C	C T	C C	T T	C C	A A	C C	A G	T T	A T	T T	T T	C C	T T	T T	C T	T T	A G	A A	G T	C T	T T	T T	T T	G G	C C	G G	C C	A A	C C	T T	G G	A G	A A	C C	C C	C C	A A	G G	A A	C C	A A	T T	A C	C T	C T
Finnish_Lapphund	Flh133	C C	C C	C C	C T	C C	T T	C C	A G	C T	G G	T T	T T	T T	G T	C C	T T	G T	C T	T T	A A	A A	G T	C C	T T	T T	C T	A G	C C	A G	C C	A A	C C	C T	G G	A G	A A	C C	C C	C C	A G	G G	A G	A C	A G	T T	C C	C T	T T
Finnish_Lapphund	Flh134	C C	C C	C T	C T	C T	C C	T T	A G	C T	G G	T T	T T	T T	G T	C C	T T	G T	C C	T T	A A	A C	G T	C T	C C	C T	T T	A G	C C	A A	C C	A G	T T	T T	A G	A G	A A	C T	T T	A C	A A	A A	G G	A C	A A	T T	C C	C C	C T
Finnish_Lapphund	Flh135	A A	C C	C T	C T	C T	C T	C C	A G	T T	G G	C T	T T	C C	T T	C C	A T	G G	C C	T T	A A	C C	G G	C T	C T	C T	T T	A A	C T	A G	C C	A G	C T	C T	G G	G G	A G	C T	C C	C C	A G	A G	G G	A C	G G	T T	A C	T T	C C
Finnish_Lapphund	Flh136	A C	C T	C T	T T	C C	C T	C T	A A	C C	G G	C T	A T	C T	T T	C T	T T	G T	C T	C C	A A	A C	T T	T T	C C	T T	T T	A A	C C	G G	C C	A A	C C	T T	G G	A G	A A	C C	T T	C C	A G	A G	A A	A C	G G	T T	A A	C C	C T
Finnish_Lapphund	Flh137	C C	C T	C T	T T	C C	C T	C T	A A	C T	G G	C T	T T	C T	T T	C T	T T	T T	C C	C T	A A	A A	T T	T T	C C	T T	T T	A G	C C	A G	C T	A G	C T	C T	G G	G G	A A	C T	C T	C C	A G	G G	A G	A C	A G	T T	A A	0 0	C T
Finnish_Lapphund	Flh138	C C	C C	C T	T T	C C	C C	T T	A A	C C	G G	T T	T T	T T	T T	C C	T T	G T	T T	C T	A A	A C	G G	C C	C T	C T	T T	A G	C C	A G	C T	A A	C C	T T	A G	A G	A A	C C	C T	C C	A G	G G	A G	A C	A A	T T	C C	C T	C C
Finnish_Lapphund	Flh139	A C	C C	C C	C T	C C	C C	C C	A A	C T	G G	C T	T T	T T	G T	C T	T T	G G	C C	C T	G G	A A	G T	C C	C T	C T	T T	A G	C C	A G	C C	A A	C C	T T	A G	A G	A A	C T	C T	C C	G G	G G	A G	A C	A G	C T	A C	C T	C T
Finnish_Lapphund	Flh140	C C	C C	C C	T T	C C	C C	T T	A A	T T	G G	C C	A T	0 0	T T	C C	T T	G G	C C	T T	A G	A C	T T	C T	C C	T T	C T	A G	C C	A G	C C	A A	C T	T T	A G	G G	A A	C C	C T	C C	A G	G G	A A	A C	A A	C T	0 0	C T	T T
Finnish_Lapphund	Flh141	A C	C C	C T	T T	C C	C T	C T	A A	C C	A A	C T	T T	C T	G T	C T	T T	G T	C C	T T	A A	A C	G T	C T	C T	C T	T T	A A	C C	A A	C T	A A	C C	C T	A A	G G	A A	C C	C T	C C	A G	A G	A A	A A	A G	T T	A A	C C	T T
Finnish_Lapphund	Flh142	C C	C C	C C	C C	C C	C C	T T	A A	C T	G G	C T	T T	T T	0 0	C C	T T	G T	C T	T T	A A	C C	G G	C C	C C	T T	T T	G G	C C	G G	C C	0 0	C C	T T	A G	G G	A A	C C	C C	C C	G G	G G	0 0	A A	A A	T T	A C	C T	C T
Finnish_Lapphund	Flh143	C C	C C	C T	T T	C C	C T	C T	A A	C T	G G	T T	T T	T T	T T	C C	T T	G T	C T	T T	A A	A A	G T	C C	C T	C C	C T	A G	C C	A G	C C	A A	C T	T T	A G	A G	A A	C C	C C	C C	G G	A G	A A	A C	A G	T T	A C	C C	T T
Finnish_Lapphund	Flh144	C C	C C	C C	C T	C C	C T	C T	A A	C C	G G	C T	T T	T T	T T	C T	T T	T T	T T	T T	A G	A A	G G	C C	C T	C C	C T	A A	C C	A A	C C	A A	C T	C T	A G	A G	A A	C C	C T	C C	A G	A G	G G	A C	A A	T T	A C	T T	T T
Finnish_Lapphund	Flh145	C C	C C	C C	C T	C T	C C	C C	A A	C T	G G	C T	T T	T T	G T	C T	T T	G G	C T	T T	A G	A A	G T	C C	C T	C T	C T	A A	C C	A A	C C	A A	C C	T T	A A	A G	A G	C C	C T	C C	G G	G G	A A	A A	G G	T T	A C	C T	C T
Finnish_Lapphund	Flh146	C C	C T	T T	C T	C C	C T	C T	A A	T T	G G	C T	T T	C T	G T	C C	T T	G T	C C	C T	A G	A A	G G	C C	T T	T T	C T	A G	C C	G G	C C	A A	T T	T T	G G	G G	A A	C T	T T	C C	A G	A G	A G	A C	A G	C C	A C	T T	C C
Finnish_Lapphund	Flh147	C C	C C	C C	C T	C C	C C	C T	A G	C C	G G	T T	T T	T T	G T	C C	T T	G G	C C	C C	A A	A C	G T	C C	C C	T T	C T	A A	C C	A A	C T	A A	C T	T T	G G	A G	A G	C C	C C	A C	A A	G G	G G	A A	A G	T T	A C	C T	C T
Finnish_Lapphund	Flh148	A C	C C	T T	T T	C C	C T	C T	A A	T T	A A	C C	T T	T T	G T	C T	A T	G T	C T	T T	A A	A C	T T	C C	C C	T T	T T	G G	C C	A G	C C	A A	T T	C T	G G	G G	A A	C T	C T	C C	A G	A A	G G	A C	A G	C T	A C	T T	C C
Finnish_Lapphund	Flh149	C C	C C	C C	C T	C C	C C	T T	A A	C C	G G	T T	T T	C T	G T	C C	T T	G T	C C	T T	A A	A C	T T	C T	C C	T T	T T	A A	C T	A A	C T	A A	C T	T T	G G	A G	A A	C C	C C	C C	G G	A G	G G	A A	A G	T T	A A	C T	C T
Finnish_Lapphund	Flh150	C C	C C	C T	C T	C C	C C	C T	0 0	C C	G G	C T	T T	C T	T T	C C	A T	G T	C T	C C	A G	A A	G T	C T	C C	C T	T T	A A	C T	A A	T T	A A	T T	C T	G G	G G	A G	C T	C C	A C	A G	A G	G G	A C	A G	T T	A C	C T	C T
Finnish_Lapphund	Flh151	A C	C C	C T	T T	C C	C T	C T	A A	C T	G G	T T	T T	C T	T T	C T	A T	G T	C T	C T	A A	A C	G G	C T	T T	C T	C C	A A	C T	G G	C C	A A	C T	C T	G G	G G	A A	C C	C T	C C	G G	A A	G G	A C	A A	C T	C C	T T	T T
Finnish_Lapphund	Flh152	C C	C T	C T	T T	C C	C C	T T	A A	C C	G G	T T	T T	T T	G G	C C	T T	T T	T T	C C	A G	A C	G G	C C	T T	C T	C T	A G	C T	A G	C T	A A	T T	T T	A G	G G	A A	C T	C T	C C	A G	A G	G G	A A	A G	T T	A C	C T	C C
Finnish_Lapphund	Flh153	A C	C T	T T	T T	C T	T T	C T	A A	C C	G G	T T	A A	T T	G T	C C	T T	G T	C T	T T	A A	A C	G G	C C	C C	C T	C C	A G	C C	A G	C C	A A	T T	C T	G G	A G	A A	T T	C T	C C	A G	A G	G G	C C	G G	C C	A A	T T	C C
Finnish_Lapphund	Flh154	C C	C C	T T	T T	T T	C C	T T	A A	C C	G G	C T	T T	T T	G G	C C	T T	G T	C T	C C	A A	A C	G T	C T	T T	C C	T T	A G	C C	G G	C C	A A	T T	C T	A G	A G	A G	C T	C C	C C	A A	A G	G G	A C	A G	C T	A C	C C	C T
Finnish_Lapphund	Flh155	C C	C C	C C	C C	C T	C T	C T	A A	C C	G G	T T	T T	T T	T T	C C	A T	T T	C T	C C	A G	A A	T T	C T	C T	C T	C T	A G	C T	A A	T T	A A	C T	C T	A G	G G	A A	C T	C C	C C	G G	G G	A G	A C	A G	C T	A C	T T	C T
Finnish_Lapphund	Flh156	C C	C T	T T	C T	C T	C T	C T	A A	C T	G G	C T	A T	T T	T T	C C	T T	G T	C C	C T	A A	A A	G T	C T	C T	T T	C C	A A	C C	G G	C T	A A	C C	T T	G G	A G	G G	C C	C T	A C	G G	A G	A G	A A	G G	T T	A A	C C	C T
Finnish_Lapphund	Flh157	C C	C C	C C	C C	C C	C T	C T	A A	C C	G G	C T	T T	T T	T T	C C	T T	G T	C T	C C	A G	A C	T T	C T	C T	T T	C T	A A	C T	A A	C T	A A	T T	C C	G G	G G	A A	T T	C C	C C	A G	G G	G G	A C	A A	C T	A C	T T	C C
Finnish_Lapphund	Flh158	C C	T T	T T	T T	C C	C C	T T	A A	C C	G G	T T	T T	T T	G T	C C	T T	G T	C C	C C	A A	A C	G T	C T	C C	T T	T T	A G	C C	A G	C T	A A	C T	T T	A G	A G	A A	C C	T T	A C	G G	G G	A A	A A	A A	T T	A C	T T	C C
Finnish_Lapphund	Flh159	C C	C C	C T	C T	C T	C T	C T	A G	C T	G G	T T	T T	C T	G T	C C	T T	G T	C C	C C	A G	A A	G T	C C	C T	T T	T T	A A	C C	A G	C C	A A	C T	T T	A G	A A	A A	C C	T T	A C	A G	A G	A G	A A	G G	C T	A C	T T	C C
Finnish_Lapphund	Flh160	C C	C C	T T	C T	C T	C C	C C	A A	C T	A G	C C	A T	T T	G T	C T	T T	G T	C T	C T	A A	A C	T T	C C	C T	C T	T T	A A	C C	A G	C T	A A	C C	C T	G G	G G	A A	C T	C T	C C	A A	G G	G G	A C	A A	C T	A A	C T	C T
Finnish_Lapphund	Flh161	A C	C C	C T	T T	C C	C T	C C	A A	C C	A G	C T	A T	C T	T T	C C	T T	G T	C T	T T	A G	A A	G T	C C	T T	C T	C T	A A	C T	A A	C C	A A	C T	T T	A G	A G	A G	C T	T T	C C	A A	A G	G G	A C	A A	C T	C C	C T	C T
Finnish_Lapphund	Flh162	C C	C C	C T	C T	C C	C C	T T	A A	T T	G G	C T	T T	T T	G T	C T	T T	G G	C C	T T	A A	C C	G G	C C	C T	C C	T T	A G	C C	A A	C C	A A	C T	C T	G G	G G	A A	T T	C T	C C	A G	A A	G G	A A	A G	T T	C C	C T	C T
Finnish_Lapphund	Flh163	A A	C T	C T	C T	C C	C T	C T	0 0	C T	A G	C C	A T	T T	T T	C C	T T	T T	C C	C C	A A	A A	G T	C T	C T	C T	T T	A G	C T	A G	C T	A A	C T	T T	A G	A G	A A	C C	C T	A C	A G	A G	G G	A C	A G	T T	A C	C C	C C
Finnish_Lapphund	Flh164	C C	C C	C T	C T	C C	T T	C C	A A	C C	G G	T T	A T	T T	G G	C T	T T	G G	C C	C C	A A	A C	G G	C C	C T	C C	C C	G G	C C	G G	C T	A A	C T	T T	A G	A G	A G	C T	T T	A C	A A	A A	G G	A A	A G	C T	A C	C T	C C
Finnish_Lapphund	Flh165	C C	C C	C T	C T	C T	C C	C T	0 0	T T	G G	T T	A T	C T	T T	C C	A T	G T	C T	T T	A A	A C	G T	C T	T T	C C	T T	A G	C C	A G	C C	G G	T T	C T	G G	G G	A G	T T	C C	C C	G G	A G	A A	A C	A A	T T	A C	C C	T T
Finnish_Lapphund	Flh166	A C	C C	T T	C T	C C	C T	C T	A A	T T	G G	T T	T T	T T	G T	C T	A T	T T	T T	T T	A A	C C	G T	C T	C C	C T	C T	A A	C T	A A	C T	A A	T T	T T	G G	G G	A A	C T	C T	C C	A G	A G	G G	A A	A A	T T	C C	C C	C T
Finnish_Lapphund	Flh167	C C	C C	T T	C T	C C	C C	C T	A G	C C	G G	C T	T T	T T	G G	C T	T T	G T	C T	C T	A A	A C	G T	C C	C C	C T	T T	A G	C T	A G	C C	A A	C T	T T	A G	G G	A A	C C	C C	C C	A G	G G	G G	A C	A G	C T	A A	C T	C T
Finnish_Lapphund	Flh168	C C	C C	C T	T T	C C	C C	C T	A A	C C	A G	T T	A T	C C	G T	C C	T T	T T	C C	C C	A A	A A	G T	C T	C T	C T	C C	A G	C C	A A	T T	A A	C C	C T	G G	A G	A G	C C	C C	C C	A A	A G	G G	C C	A G	C T	A A	C T	C T
Finnish_Lapphund	Flh169	C C	C C	C C	C T	C T	T T	C C	A A	C C	G G	C T	T T	T T	G T	C T	A T	G T	C C	C C	A G	A A	G T	C C	C C	T T	C T	A A	C T	A A	C T	A A	T T	T T	A G	A G	A A	C T	T T	C C	G G	G G	G G	A A	A A	C T	A C	T T	C T
Finnish_Lapphund	Flh170	C C	C C	C C	T T	C C	C C	T T	A G	T T	G G	T T	T T	T T	G T	C C	A T	G T	C C	T T	A A	A C	G T	C T	C T	C T	T T	A G	C C	A A	C C	A A	T T	C T	G G	G G	G G	C C	C C	A C	A A	A G	A A	A C	G G	T T	A A	C T	C T
Finnish_Lapphund	Flh171	C C	C T	C T	T T	C T	C C	T T	A G	C C	G G	T T	T T	C T	G T	C C	A T	G T	C C	C C	A A	A C	G G	C C	C T	C C	T T	G G	C C	G G	C C	A A	C T	C T	G G	G G	A A	C T	C C	A C	A G	G G	A A	A C	G G	C C	A A	C T	C T
Finnish_Lapphund	Flh172	C C	C T	C T	C T	C T	C C	C T	A G	C C	G G	T T	T T	T T	T T	C T	T T	G G	C C	C C	A A	A C	G T	C C	C C	C T	C T	A A	C T	A G	C T	A A	C T	C T	G G	A G	A A	C T	C T	C C	A G	A G	A G	A A	A G	C T	A C	T T	C C
Finnish_Lapphund	Flh173	C C	C C	C T	C T	C C	C T	C C	A A	C C	G G	T T	T T	T T	G T	C T	T T	T T	C T	C T	A A	A A	T T	C C	C T	C C	T T	G G	C T	G G	C T	A A	C C	T T	A G	G G	A G	C C	C C	C C	A A	A G	A G	A C	A A	C T	A C	T T	C C
Finnish_Lapphund	Flh174	C C	C C	C T	C T	C C	C C	T T	0 0	C T	G G	C T	T T	T T	G G	C T	T T	G T	C T	T T	A G	A A	G G	C C	C T	C C	T T	A G	C T	A G	C T	A A	T T	C C	G G	G G	A A	T T	C C	C C	A G	A G	A G	A A	G G	C T	A A	C T	C T
Finnish_Lapphund	Flh175	C C	C C	T T	C T	C C	C C	T T	A A	C C	G G	T T	T T	T T	G G	C T	T T	G G	C C	T T	A A	A A	G G	C C	C C	C T	T T	G G	C C	G G	C C	A A	C C	C T	G G	G G	A A	C T	C C	C C	A G	A G	G G	A C	A G	C T	A A	C T	C T
Finnish_Lapphund	Flh176	C C	C T	T T	T T	C T	C T	C C	0 0	C T	G G	C T	T T	T T	G T	C C	A T	G G	C C	C T	A A	C C	G G	C C	C T	C T	C C	A G	C C	A G	C T	A A	C T	T T	A G	A A	A A	C C	T T	A C	G G	A G	G G	A A	A G	C T	A C	C T	C C
Finnish_Lapphund	Flh177	A C	C C	C T	C T	C T	C C	C T	A A	T T	G G	C T	T T	C C	T T	C C	T T	T T	C C	T T	A A	A A	T T	T T	C T	C T	T T	A A	C T	A A	T T	A G	C T	T T	G G	A G	G G	C C	C T	A C	A A	A G	A A	C C	G G	T T	A A	T T	T T
Finnish_Lapphund	Flh178	C C	C T	T T	C T	C C	C T	C T	A A	C C	G G	C T	T T	C T	G T	C C	T T	G G	C C	T T	A A	A A	G T	C C	C C	C T	T T	G G	C C	G G	C C	A A	C T	C C	G G	G G	A A	T T	C C	C C	A G	A G	A A	A C	G G	C T	A A	C T	C T
Finnish_Lapphund	Flh179	C C	C C	C C	C T	C C	C C	T T	0 0	T T	G G	T T	T T	T T	T T	C C	T T	T T	C T	T T	A A	A C	G G	C C	C T	C C	T T	A G	C C	A G	C T	G G	T T	C T	G G	G G	A A	C T	C C	C C	A G	A G	G G	A A	A G	T T	A A	C T	C C
Finnish_Lapphund	Flh180	C C	C C	C T	C T	C C	C C	C C	0 0	C C	G G	C T	T T	T T	T T	C C	A T	G T	C C	C C	A A	C C	G T	C C	C T	C T	C T	A G	C T	A A	T T	A A	C T	T T	A G	A G	A A	C C	C T	A C	A G	G G	G G	A A	A G	T T	A A	C C	C T
Finnish_Lapphund	Flh181	A C	C C	C T	C C	C T	C T	C T	A A	C T	A G	T T	T T	T T	G T	T T	A T	G T	C T	T T	A A	A A	T T	C T	C C	C C	T T	A G	C C	A G	C T	A A	C T	T T	G G	G G	A A	C C	C C	C C	A G	G G	G G	A A	A G	C T	A C	T T	C C
Finnish_Lapphund	Flh182	A C	C T	C C	C C	C T	C C	T T	A G	C C	G G	T T	A T	C C	T T	C T	A T	T T	C C	C C	A A	A A	T T	C T	C C	C T	T T	A A	C T	A G	T T	A A	C T	T T	G G	A G	A A	C C	C C	C C	A A	G G	A G	A A	A G	C T	A A	C T	C C
Finnish_Lapphund	Flh183	A C	C C	T T	T T	C C	C T	C T	A A	T T	G G	C T	A T	T T	G T	C C	A T	G G	C T	T T	A A	A A	G T	C T	C T	C T	T T	G G	C C	A G	C T	G G	C T	C C	G G	G G	A A	T T	C C	C C	A G	G G	A G	A C	A G	T T	C C	C T	T T
Finnish_Lapphund	Flh184	A A	C C	C T	C T	C C	C T	C T	A A	C C	G G	C T	T T	T T	T T	C C	T T	G G	C C	C C	A G	A A	T T	C C	C T	C T	T T	A G	C C	A A	C T	A A	C T	C T	A G	A G	A A	C C	C C	C C	A G	A G	G G	A C	A A	C T	A C	C T	C T
Finnish_Lapphund	Flh185	C C	T T	T T	C T	C T	C T	C C	A G	C C	G G	T T	T T	T T	T T	C C	A T	G G	C C	C T	A A	A C	G T	C C	C C	T T	T T	A A	C C	A G	C T	A A	C C	T T	G G	A G	A A	C C	C T	C C	G G	G G	A A	A A	A G	C T	A C	C T	C C
Finnish_Lapphund	Flh186	C C	C C	C T	C T	C C	T T	C T	A A	C C	A G	T T	T T	T T	T T	C C	T T	G T	C T	C C	A G	A A	G T	C C	C T	T T	T T	A G	C C	A G	C C	A A	T T	T T	G G	A G	A A	C C	T T	A C	A G	A G	A G	A C	A A	T T	C C	T T	C T
Finnish_Lapphund	Flh187	A C	C C	C T	T T	C C	C T	C T	A G	C C	G G	T T	T T	C T	G T	C C	T T	G T	T T	C C	A A	A A	G T	C T	C T	T T	T T	A G	C C	G G	C C	A A	T T	C T	G G	G G	A A	C T	C T	C C	A A	A G	A G	A A	A A	T T	A A	C T	C T
Finnish_Lapphund	Flh188	C C	C C	C C	T T	C C	C C	C T	A A	C C	G G	C C	T T	T T	G T	C T	A T	G T	C C	C T	A G	A A	T T	T T	C T	C C	C T	A A	C T	A A	C T	A A	T T	T T	A G	G G	A A	C T	C C	C C	A A	A G	A A	A C	A A	C T	A C	T T	C C
Finnish_Lapphund	Flh189	A C	C T	C T	C T	C C	C C	T T	A A	T T	G G	C T	A A	T T	T T	C T	T T	G T	C C	C T	A A	A A	G T	C T	C T	C C	T T	A G	C T	A G	C C	A G	T T	C T	G G	G G	A A	C T	C C	C C	G G	A G	G G	A A	A G	T T	A C	C C	C C
Finnish_Lapphund	Flh190	A C	C C	C T	C T	C C	T T	C T	A A	C T	G G	C T	A T	C T	T T	C T	T T	G T	C C	C C	A A	A C	T T	C T	C T	C T	T T	A A	C C	G G	C C	A A	C C	C T	G G	A G	A A	C C	C T	A C	A G	G G	G G	A C	G G	T T	A A	T T	C C
Finnish_Lapphund	Flh191	C C	C C	T T	T T	C C	C T	C C	0 0	C C	A A	C C	T T	T T	T T	C C	T T	G T	C C	T T	A G	A C	G T	C T	C T	C T	T T	A G	C C	A G	C C	A A	C T	T T	G G	A A	A A	C C	C T	A C	G G	A G	A A	A A	A A	C C	C C	C T	C T
Finnish_Lapphund	Flh192	C C	T T	T T	T T	C C	C T	T T	0 0	C C	G G	T T	T T	C T	T T	C C	A T	T T	C C	C C	A A	A A	T T	C C	C C	T T	T T	A G	C T	A G	T T	A A	C T	T T	G G	G G	A A	C T	C T	A C	A G	G G	G G	C C	A A	T T	A A	C C	C C
Finnish_Lapphund	Flh193	C C	C C	C T	C T	C T	C C	T T	A A	C C	G G	C T	T T	C T	G T	C C	T T	G G	C C	C C	A A	C C	T T	C T	C T	C T	C T	A G	C T	A A	C C	A A	T T	C T	A G	A G	A A	C T	C C	C C	A A	A G	A A	A C	G G	T T	A A	T T	C C
Finnish_Lapphund	Flh194	C C	C C	T T	C T	C C	C C	C T	A G	C C	G G	C T	T T	T T	G G	C T	T T	G G	C C	C T	A A	A A	G T	C C	C C	C C	T T	G G	C C	G G	C C	A A	C C	T T	A G	A G	A A	C C	C T	C C	G G	A G	G G	C C	A A	C T	A A	C T	C T
Finnish_Lapphund	Flh195	C C	C C	C T	C T	C C	C C	C T	A A	C C	G G	C T	T T	C T	G T	C C	A T	G T	C C	C C	A A	A A	T T	T T	C T	T T	C T	A A	C C	A G	C C	A A	C C	C T	G G	G G	A A	T T	C T	C C	A G	A G	G G	A A	A A	T T	C C	C T	C T
Finnish_Lapphund	Flh196	C C	C C	C T	T T	C T	C T	C T	0 0	C C	A G	C T	T T	T T	T T	C T	T T	T T	C T	C C	A A	A C	G T	C T	C C	T T	T T	A G	C T	A G	T T	A A	C T	T T	G G	A G	A G	C C	C T	C C	A A	A A	G G	A A	A A	T T	A A	C T	C C
Finnish_Lapphund	Flh197	C C	C C	C C	T T	T T	C T	C T	A G	C T	G G	C T	T T	T T	T T	C T	T T	G G	C C	C T	A A	A C	G G	C C	C T	C C	C C	A A	C C	A G	C C	A A	C C	C T	G G	G G	A A	C T	C T	C C	A G	A A	G G	A A	G G	T T	A A	C T	C T
Finnish_Lapphund	Flh198	C C	C C	C C	C C	C T	C T	C T	A A	C C	G G	C T	A T	T T	G T	C C	T T	G G	C T	C C	A A	C C	T T	C T	C C	C T	T T	A A	C T	A G	C T	A A	T T	C T	G G	G G	A A	T T	T T	C C	A G	A G	G G	A C	A A	T T	A C	C T	C T
Finnish_Lapphund	Flh199	C C	C C	C T	C T	C T	C C	C T	G G	C C	G G	T T	T T	C C	G T	C C	A T	G T	C T	C C	A A	A A	T T	T T	C C	T T	C T	A A	C T	A G	C T	A A	T T	T T	A G	A G	A A	C T	C T	A C	G G	A G	A G	A C	A G	C T	A A	T T	C T
Finnish_Lapphund	Flh200	C C	C C	C T	C T	C C	C T	C C	A A	C C	G G	T T	T T	T T	G T	T T	T T	G G	C T	C T	A A	A C	G T	C C	C C	C T	T T	A A	C C	A G	C C	A A	T T	T T	A G	A G	A A	C C	C T	C C	A G	G G	G G	A C	A G	T T	A C	T T	C T
Finnish_Lapphund	Flh201	C C	C T	C T	C T	C C	C C	T T	A A	C C	G G	T T	A T	T T	G T	C T	T T	G G	C C	C C	A A	A C	G T	C C	C C	C T	T T	A A	C T	A G	C T	A A	C T	T T	G G	A G	A A	C T	T T	C C	A G	A G	A A	A A	A A	C T	A C	C T	C T
Finnish_Lapphund	Flh202	A A	C C	C T	T T	C C	C C	C T	A A	C C	G G	T T	A T	C T	T T	C T	T T	G G	C C	C T	A G	A A	G T	C C	C T	C C	T T	A G	C T	G G	C C	A A	C C	T T	G G	A G	A A	C T	C T	C C	A A	A A	G G	A A	A G	C T	C C	T T	C T
Finnish_Lapphund	Flh203	C C	C C	C T	T T	C C	C T	C T	A A	C C	G G	T T	T T	T T	T T	C C	T T	G T	C T	T T	A A	A C	G T	C C	C C	C T	T T	A G	C C	G G	C C	A A	T T	T T	A A	A A	A G	C C	C T	A C	A G	A G	A A	A A	A G	C T	A C	C C	C T
Finnish_Lapphund	Flh204	A C	C C	T T	T T	C T	C C	C T	0 0	C T	G G	C T	T T	T T	T T	C C	A T	G G	C C	C T	A G	A A	G T	C C	C C	C T	T T	A G	C C	A A	T T	A G	C T	T T	G G	G G	A G	C T	C C	C C	A A	A G	A G	A C	A A	C T	A A	T T	C C
Finnish_Lapphund	Flh205	C C	C C	T T	T T	C T	C T	T T	0 0	C T	G G	C T	T T	C T	G T	C C	T T	G T	C T	C T	A G	C C	G T	C T	C T	C C	T T	G G	C T	G G	C C	A A	T T	C T	G G	G G	A A	T T	C C	C C	A G	A G	A G	A C	A G	T T	A A	C T	C T
Finnish_Lapphund	Flh206	C C	C C	C T	C T	C T	C T	C C	0 0	C C	G G	T T	T T	C T	G T	C C	T T	G T	C C	C C	A A	A A	G T	C T	C C	T T	C T	A G	C C	A G	C T	A A	C T	T T	A G	A A	A A	C C	C T	A C	A G	A G	G G	C C	G G	T T	A A	T T	C T
Finnish_Lapphund	Flh207	C C	C T	C C	T T	C C	C C	C T	0 0	C C	G G	T T	T T	C C	G G	C C	A T	G G	C C	C C	A A	A C	G G	C C	C C	C T	C T	G G	C C	G G	C C	A A	T T	C T	G G	A G	A G	C T	C T	C C	G G	G G	G G	A C	A G	C T	A C	C T	T T
Finnish_Lapphund	Flh208	C C	C C	C C	C T	C C	C C	C T	0 0	C C	G G	C T	T T	T T	G T	C T	T T	G T	C T	C T	A A	A A	G T	C C	C C	C T	C T	A A	T T	A A	C T	A A	T T	T T	A G	G G	A G	C C	T T	C C	A G	G G	G G	A C	A G	T T	A C	C T	C T
Finnish_Lapphund	Flh209	C C	C C	C T	T T	C C	C C	T T	0 0	T T	G G	C T	A T	C T	T T	C C	T T	T T	C T	T T	A A	A A	G T	C C	C T	C T	T T	A G	C T	A A	T T	A A	T T	C T	A G	A G	A A	C T	C C	C C	A G	A G	G G	A A	G G	C T	A C	C T	C T
Finnish_Lapphund	Flh210	C C	C C	C T	C T	C T	C C	T T	0 0	C T	G G	T T	T T	C T	G T	C C	A T	T T	C T	C T	A A	A A	T T	T T	C C	C T	T T	0 0	C C	A G	C T	A A	C T	T T	G G	G G	A A	C C	C C	C C	A G	A G	A A	A C	A A	T T	A C	C T	C T
Finnish_Lapphund	Flh211	C C	C C	T T	C C	C C	C C	T T	0 0	T T	A G	C T	T T	T T	G G	C C	T T	G T	C C	T T	A G	A A	G G	C C	C T	C T	T T	G G	C C	A G	C T	A A	C T	C T	A G	G G	A A	C T	C C	C C	A A	A G	A A	A A	G G	C T	A A	C T	C T
Finnish_Lapphund	Flh212	C C	C C	C C	C C	C T	C T	T T	0 0	C T	G G	T T	T T	C C	G T	T T	A A	G G	C C	C T	A A	A C	G T	C T	C C	C T	T T	G G	C C	A G	C C	A A	T T	T T	A A	A G	A A	C C	C T	A C	G G	A G	A A	A C	A A	C T	A C	C T	T T
Finnish_Lapphund	Flh213	C C	C C	C T	C T	C C	C C	T T	0 0	T T	G G	T T	T T	C T	G T	C T	T T	G G	C C	T T	A A	A C	G T	C T	C T	C T	C T	G G	C C	G G	C C	A A	C C	T T	G G	G G	A A	C T	T T	C C	G G	G G	G G	C C	A G	T T	A C	C C	C T
Finnish_Lapphund	Flh214	C C	C T	C T	C T	C C	C C	C C	A A	C T	G G	C T	T T	T T	G G	C C	T T	G T	C T	C T	A G	C C	G G	C C	C T	C T	C T	A G	C T	A G	C C	A G	T T	T T	G G	A G	A A	C T	C C	C C	A A	A G	G G	A A	G G	T T	C C	T T	T T
Finnish_Lapphund	Flh215	C C	C C	C T	T T	C C	C C	C T	0 0	C C	G G	T T	A T	C T	T T	C T	T T	G T	C C	C C	A A	A A	T T	C T	C C	T T	C C	0 0	C T	A A	T T	A A	C T	T T	G G	A A	A A	C C	C T	C C	A A	A G	G G	A C	A G	C C	A C	T T	C C
Finnish_Lapphund	Flh216	C C	C C	C T	T T	C T	C T	C T	A A	C T	A G	C C	T T	C T	T T	C C	T T	G T	C C	C T	A A	A C	G G	C C	C C	T T	C T	A G	C C	A G	C C	A A	T T	C T	G G	G G	A G	C C	C C	C C	A G	A G	G G	A C	G G	C C	A A	T T	C C
Finnish_Lapphund	Flh217	C C	C C	C T	T T	C T	C T	C T	A A	C T	A G	C C	T T	C T	T T	C T	A T	G G	C C	C T	A A	A C	G G	C C	C C	C T	C T	G G	C C	A G	C C	A A	T T	T T	A G	A A	A A	C T	C T	C C	A G	A G	A G	C C	G G	C C	A A	T T	C C
Finnish_Lapphund	Flh218	C C	C C	C T	C T	C C	C C	C T	A G	C C	A G	C T	T T	T T	T T	C C	T T	G G	C C	C T	A G	A A	G T	C C	C C	C T	C T	A G	C C	G G	C C	A A	T T	T T	G G	A G	A A	C C	C C	C C	A G	A G	G G	C C	A G	C C	A A	C T	C C
Finnish_Lapphund	Flh219	A C	C C	T T	C T	C C	C T	C C	A A	T T	G G	C T	A T	T T	G T	C C	T T	G T	C T	C C	A A	C C	T T	C C	C C	C T	T T	A G	C C	A A	C C	A A	T T	T T	A G	A G	A A	C T	C T	C C	A A	A G	G G	A A	A A	C T	C C	C C	C T
Finnish_Lapphund_(/herding_background)	Flh220	C C	C C	C C	T T	C C	C T	C C	A A	C C	G G	C T	T T	T T	G T	C C	T T	G G	C T	T T	A G	A C	G T	T T	T T	C T	T T	A G	C C	A G	C T	A A	C T	T T	A G	A G	A A	C T	C T	C C	A G	A G	A G	A C	A A	C T	A C	C T	C T
Finnish_Lapphund	Flh221	C C	C C	C T	T T	C T	C C	C T	0 0	C T	A G	C T	T T	T T	T T	C C	A T	G T	C C	C T	A A	A C	G T	C T	T T	C C	T T	A A	C C	A G	C C	A G	T T	T T	A G	A G	A G	C T	C C	C C	A A	A G	G G	A C	A G	T T	A A	C C	T T
Finnish_Lapphund	Flh222	A C	C C	C C	C T	C C	T T	C T	0 0	C C	G G	T T	T T	T T	G T	C C	A T	G T	C C	C C	A G	A C	T T	T T	C T	C T	T T	A A	C T	A G	C T	A A	T T	T T	A G	A G	A A	C C	T T	C C	A A	A G	A G	A A	A A	T T	A A	T T	C T
Finnish_Lapphund	Flh223	C C	C T	C T	C T	T T	C C	T T	0 0	C C	G G	C T	A T	C C	T T	C C	T T	G T	C C	C C	A A	A C	T T	C T	C C	C T	T T	G G	C T	G G	C C	A A	T T	T T	G G	A A	A A	C C	C T	C C	A G	A A	G G	A A	G G	T T	A A	C T	C T
Finnish_Lapphund	Flh224	C C	C C	C C	T T	C C	C C	C T	A A	C C	G G	C T	T T	T T	G T	C T	T T	G T	C C	T T	A A	A C	G T	C T	C C	C T	T T	A A	C C	A G	C C	A A	T T	T T	G G	G G	A G	C C	C T	C C	G G	A G	G G	A A	A G	C C	A A	C T	C T
Norwegian_Lundehund	Nlh001	C C	C C	C C	T T	C C	T T	T T	0 0	C C	G G	C C	T T	T T	G G	C C	A A	G G	C C	C C	A A	C C	T T	C C	C C	T T	T T	A A	C C	A A	T T	G G	T T	T T	A A	A A	A A	T T	T T	A A	A A	A A	A A	C C	A A	C C	A A	T T	C C
Norwegian_Lundehund	Nlh002	C C	C C	T T	T T	C C	T T	T T	0 0	C C	G G	C C	T T	T T	G G	C C	A A	G G	C C	C C	A A	C C	T T	C C	C C	T T	T T	A A	C C	A A	T T	G G	T T	T T	A A	A A	A A	T T	T T	A A	A A	A A	A A	C C	A A	C C	A A	T T	C C
Norwegian_Lundehund	Nlh003	C C	C C	T T	T T	C C	T T	T T	0 0	C C	G G	C C	T T	T T	G G	C C	A A	G G	C C	C C	A A	C C	T T	C C	C C	T T	T T	A A	C C	A A	T T	G G	T T	T T	A A	A A	A A	T T	T T	A A	A A	A A	A A	C C	A A	C C	A A	T T	C C
Norwegian_Lundehund	Nlh004	C C	C C	T T	T T	C C	T T	T T	0 0	C C	G G	C C	T T	T T	G G	C C	A T	G G	C C	C C	A A	A A	T T	C C	C C	T T	T T	A A	C C	A A	T T	G G	T T	T T	A A	A A	A A	T T	T T	A A	A A	A A	A A	C C	A A	C C	A A	T T	C C
Norwegian_Lundehund	Nlh005	C C	C C	T T	T T	C C	T T	T T	0 0	C C	G G	C C	T T	T T	G G	C C	A A	G G	C C	C C	A A	C C	T T	C C	C C	T T	T T	A A	C C	A A	T T	G G	T T	T T	A A	A A	A A	T T	T T	A A	A A	A A	A A	C C	A A	C C	A A	T T	C C
Norwegian_Lundehund	Nlh006	C C	C C	T T	T T	C C	T T	T T	0 0	C C	G G	C C	T T	T T	G G	C C	A T	G T	C T	C C	A G	A C	G T	C C	C C	T T	T T	A A	C C	A A	T T	G G	T T	T T	A A	A A	A A	T T	T T	A A	A A	A A	A A	C C	A A	C C	A A	T T	C C
Norwegian_Lundehund	Nlh007	C C	C C	T T	T T	C C	T T	T T	0 0	C C	G G	C C	T T	T T	G G	C C	T T	G T	C T	C C	A G	A C	G T	C C	C C	T T	T T	A A	C C	A A	T T	G G	T T	T T	A A	A A	A A	T T	T T	A A	A A	A A	A A	C C	A A	C C	A A	T T	C C
Norwegian_Lundehund	Nlh008	C C	C C	T T	T T	C C	T T	T T	0 0	C C	G G	C C	T T	T T	G G	C C	A T	G G	C C	C C	A A	C C	T T	C C	C C	T T	T T	A A	C C	A A	T T	G G	T T	T T	A A	A A	A A	T T	T T	A A	A A	A A	A A	C C	A A	C C	A A	T T	C C
Norwegian_Lundehund	Nlh009	C C	C C	T T	T T	C C	T T	T T	0 0	C C	G G	C C	T T	T T	G G	C C	A A	G G	C C	C C	A A	A C	T T	C C	C C	T T	T T	A A	C C	A A	T T	G G	T T	T T	A A	A A	A A	T T	T T	A C	A A	A A	A A	C C	A A	C C	A A	T T	C C
Norwegian_Lundehund	Nlh010	C C	C C	T T	T T	C C	T T	T T	0 0	C C	G G	C C	T T	T T	G G	C C	A A	G G	C C	C C	A A	C C	T T	C C	C C	T T	T T	A A	C C	A A	T T	G G	T T	T T	A A	A A	A A	T T	T T	A A	A A	A A	A A	C C	A A	C C	A A	T T	C C
Norwegian_Lundehund	Nlh011	C C	C C	T T	T T	C C	T T	T T	0 0	C C	G G	C C	T T	T T	G G	C C	A A	G G	C C	C C	A A	C C	T T	C C	C C	T T	T T	A A	C C	A A	T T	G G	T T	T T	A A	A A	A A	T T	T T	A A	A A	A A	A A	C C	A A	C C	A A	T T	C C
Norwegian_Lundehund	Nlh012	C C	C C	T T	T T	C C	T T	T T	0 0	C C	G G	C C	T T	T T	G G	C C	A T	G G	C C	C C	A A	A C	T T	C C	C C	T T	T T	A A	C C	A A	T T	G G	T T	T T	A A	A A	A A	T T	T T	A A	A A	A A	A A	C C	A A	C C	A A	T T	C C
Norwegian_Lundehund	Nlh013	C C	C C	T T	T T	C C	T T	T T	0 0	C C	G G	C C	T T	T T	G G	C C	A A	G G	C C	C C	A A	C C	T T	C C	C C	T T	T T	A A	C C	A A	T T	G G	T T	T T	A A	A A	A A	T T	T T	A A	A A	A A	A A	C C	A A	C C	A A	T T	C C
Norwegian_Lundehund	Nlh014	C C	C C	C T	T T	C C	T T	T T	0 0	C C	G G	C C	T T	T T	G G	C C	A A	G G	C C	C C	A A	C C	T T	C C	C C	T T	T T	A A	C C	A A	T T	G G	T T	T T	A A	A A	A A	T T	T T	A A	A A	A A	A A	C C	A A	C C	A A	T T	C C
Norwegian_Lundehund	Nlh015	C C	C C	C T	T T	C C	T T	T T	0 0	C C	G G	C C	T T	T T	G G	C C	A T	G G	C C	C C	A A	C C	T T	C C	C C	T T	T T	A A	C C	A A	T T	G G	T T	T T	A A	A A	A A	T T	T T	A A	A A	A A	A A	C C	A A	C C	A A	T T	C C
Norwegian_Lundehund	Nlh016	C C	C C	T T	T T	C C	T T	T T	0 0	C C	G G	C C	T T	T T	G G	C C	A A	G G	C C	C C	A A	C C	T T	C C	C C	T T	T T	A A	C C	A A	T T	G G	T T	T T	A A	A A	A A	T T	T T	A C	A A	A A	A A	C C	A A	C C	A A	T T	C C
Norwegian_Lundehund	Nlh017	C C	C C	C T	T T	C C	T T	T T	0 0	C C	G G	C C	T T	T T	G G	C C	A A	G G	C C	C C	A A	C C	T T	C C	C C	T T	T T	A A	C C	A A	T T	G G	T T	T T	A A	A A	A A	T T	T T	A A	A A	A A	A A	C C	A A	C C	A A	T T	C C
Norwegian_Elkhound,_Grey	Nehg001	C C	C C	C C	T T	C T	C T	C T	0 0	C C	A A	T T	T T	T T	T T	C T	T T	G T	C C	C C	G G	A A	G T	C T	C C	C T	T T	A G	C C	A G	C T	A A	C C	C C	G G	G G	A A	C C	C C	C C	A G	A G	A A	C C	G G	T T	A C	T T	C T
Norwegian_Elkhound,_Grey	Nehg002	C C	C T	C T	T T	C T	T T	T T	A A	C C	A G	T T	T T	T T	T T	C T	T T	G T	C C	C C	A G	A A	G T	C T	C C	C C	T T	G G	C C	A G	C C	A A	C C	C T	A A	G G	A A	C C	C T	C C	G G	A G	A A	A A	A G	C T	A A	T T	C C
Norwegian_Elkhound,_Grey	Nehg003	C C	C C	C T	T T	C C	T T	T T	A A	C T	A A	C T	A T	T T	T T	C C	T T	T T	C T	C T	A G	A A	G T	C T	C C	C C	T T	A A	C C	G G	C C	A A	C C	C T	A G	G G	A A	C C	T T	A C	G G	A A	A A	C C	G G	C T	A A	C T	T T
Norwegian_Elkhound,_Grey	Nehg004	C C	C T	T T	T T	C C	C T	C T	A A	C T	A G	T T	T T	T T	T T	C C	T T	G G	C C	C T	A A	C C	G G	C T	C T	C C	T T	A A	C C	A A	C T	A A	C C	C T	A G	G G	A A	C C	T T	C C	G G	A A	A A	A C	A G	T T	A C	T T	C T
Norwegian_Elkhound,_Grey	Nehg005	C C	T T	T T	T T	C C	C T	C T	A A	C T	A G	T T	T T	T T	G T	C C	T T	G T	C C	C T	A A	C C	G T	C C	C C	C C	T T	A G	C C	G G	C C	A A	C C	C T	G G	A G	A A	C C	C T	C C	A A	A A	A A	C C	G G	T T	A C	C T	C T
Norwegian_Elkhound,_Grey	Nehg006	C C	C C	C T	T T	C C	C T	T T	A A	C C	G G	T T	T T	T T	G T	C C	T T	G G	C C	C C	A G	C C	G T	T T	C C	C C	T T	A G	C C	G G	C C	A A	C C	C T	A G	G G	A A	C C	T T	C C	G G	G G	A A	C C	G G	T T	A A	T T	C C
Norwegian_Elkhound,_Grey	Nehg007	C C	C T	T T	T T	C C	T T	T T	A A	T T	G G	T T	T T	T T	T T	C C	T T	G G	C C	T T	A G	A C	G G	C T	C C	C C	T T	A G	C C	A G	C T	A A	C C	C C	A G	G G	A A	C C	C T	A C	G G	A G	A A	A C	G G	T T	A A	T T	T T
Norwegian_Elkhound,_Grey	Nehg008	C C	C T	T T	T T	C C	T T	T T	A A	C C	A G	T T	T T	T T	T T	C C	T T	G G	C C	C C	G G	A C	G G	C T	C C	C T	T T	A G	C C	A G	C C	A A	C C	C T	G G	G G	A A	C C	C T	C C	A A	A G	A A	A A	A G	T T	A C	C T	C T
Norwegian_Elkhound,_Grey	Nehg009	C C	C C	T T	T T	C C	T T	T T	A A	C C	A G	C T	A T	T T	G T	C T	T T	G G	C C	C C	A A	A C	G T	T T	C C	C T	T T	G G	C C	A G	C C	A A	C C	C T	A A	G G	A A	C C	C T	C C	G G	A A	A A	C C	A A	T T	C C	C T	T T
Norwegian_Elkhound,_Grey	Nehg010	C C	C C	T T	T T	C C	T T	T T	A A	C C	A A	C T	A T	T T	T T	C C	A T	G T	C C	C C	A A	C C	T T	C T	C C	C C	C T	A G	C C	A G	T T	A A	C C	C T	G G	A G	A A	C T	C C	C C	A G	A A	A A	A C	G G	T T	A C	T T	C C
Norwegian_Elkhound,_Grey	Nehg011	C C	C C	C T	T T	C T	T T	T T	A A	C C	A A	T T	T T	T T	T T	C T	A T	G T	C C	C C	A G	C C	G G	C C	C C	C C	T T	G G	C C	G G	C T	A A	C C	C C	A G	G G	A A	C C	C T	C C	G G	A G	A A	A C	A A	T T	A A	C T	C C
Norwegian_Elkhound,_Grey	Nehg012	C C	C C	T T	T T	C C	C T	C T	A A	C C	A G	T T	T T	T T	T T	C C	T T	T T	C T	C C	A A	A C	G G	C C	C C	C C	C T	A G	C C	A A	T T	A A	C C	C C	A A	G G	A A	C C	C T	C C	A A	A G	A A	C C	G G	T T	A A	T T	C T
Norwegian_Elkhound,_Grey	Nehg013	C C	C C	T T	T T	C T	T T	C T	A A	C T	A A	T T	T T	T T	T T	C C	T T	G T	C T	C T	A A	A C	G G	C T	C C	C T	T T	A G	C C	G G	C C	A A	C C	C C	A G	G G	A A	C C	T T	A C	G G	A A	A A	C C	G G	T T	C C	T T	C C
Norwegian_Elkhound,_Grey	Nehg014	C C	C C	T T	T T	C T	C T	C T	A G	C T	A A	T T	T T	T T	T T	C C	T T	G T	C C	C T	A A	C C	G T	C T	C C	C C	T T	G G	C C	A G	T T	A A	C C	C T	A G	G G	A A	C C	C T	C C	A G	A G	A A	C C	G G	T T	A C	T T	C T
Norwegian_Elkhound,_Grey	Nehg015	C C	C C	T T	T T	C T	C T	T T	A A	T T	A A	T T	T T	T T	T T	C C	T T	G G	C C	T T	A G	A C	G G	C T	C C	C C	T T	G G	C C	G G	C C	A A	C C	C C	A A	G G	A A	C C	C T	A A	G G	A A	A A	C C	A G	T T	A C	T T	C C
Norwegian_Elkhound,_Grey	Nehg016	C C	T T	T T	T T	C C	T T	T T	A A	C C	A A	T T	T T	T T	G T	C C	T T	G G	C T	C C	A A	A C	G G	C T	C C	C C	T T	A G	C C	A A	T T	A A	C C	C T	G G	G G	A A	C C	C T	C C	G G	G G	A A	C C	G G	T T	A C	C T	T T
Norwegian_Elkhound,_Grey	Nehg017	C C	C C	T T	T T	C C	T T	T T	A A	T T	A A	T T	T T	T T	T T	C T	A T	T T	C C	T T	A G	A C	G G	C T	C C	C C	C T	G G	C C	G G	C C	A A	C C	C T	A A	G G	A A	C C	C T	C C	A G	A G	A A	A C	A A	C T	A A	C T	C C
Norwegian_Elkhound,_Grey	Nehg018	C C	C T	C T	T T	C C	T T	T T	A A	C C	A A	C T	A T	T T	G T	C C	T T	G G	C C	C C	A G	A C	G T	C T	C C	C C	T T	A A	C C	G G	T T	A A	C C	C T	A A	G G	A A	C C	T T	C C	G G	A G	A A	C C	G G	T T	A A	T T	T T
Norwegian_Elkhound,_Grey	Nehg019	C C	C T	T T	T T	C C	C T	C T	A A	C T	G G	T T	T T	T T	T T	C C	T T	T T	C C	C T	A G	A A	G T	C C	C C	C T	T T	A G	C C	G G	C T	A A	C C	C C	G G	A G	A A	C C	T T	C C	A G	A A	A A	C C	A G	T T	A A	T T	C C
Norwegian_Elkhound,_Grey	Nehg020	C C	C C	T T	T T	C C	C T	C T	A A	C C	A A	C T	A T	C T	G T	C C	T T	G T	C T	C C	A A	C C	G T	C T	C C	C T	T T	A G	C C	A G	C T	A A	C C	C C	A G	G G	A A	C C	C C	A C	G G	A A	A A	A C	G G	T T	A C	C T	T T
Norwegian_Elkhound,_Grey	Nehg021	C C	C T	C C	T T	C C	C T	C T	A A	C T	A A	T T	T T	T T	T T	C C	T T	G T	C T	C T	A A	A C	G G	T T	C C	C C	T T	A G	C C	G G	C C	A A	C C	C T	G G	G G	A A	C C	C T	C C	A G	A G	A G	C C	G G	T T	A C	C T	T T
Norwegian_Elkhound,_Grey	Nehg022	C C	C T	C T	T T	C C	C T	C T	A A	C C	A G	C T	A T	T T	T T	C C	T T	G T	C C	C C	G G	A A	G G	T T	C C	C T	T T	A G	C C	A G	C C	A A	C C	T T	A G	G G	A A	C C	T T	C C	A G	A G	A A	C C	A G	C T	A C	C C	C T
Norwegian_Elkhound,_Grey	Nehg023	C C	C C	T T	T T	C T	C T	C T	A A	C C	A G	T T	T T	T T	G T	C C	T T	G T	C C	C C	A G	A C	G T	C C	C C	C C	T T	A G	C C	G G	T T	A A	C C	T T	A G	G G	A A	C C	C T	C C	G G	A A	A A	A C	G G	T T	A A	C T	T T
Norwegian_Elkhound,_Grey	Nehg024	C C	C C	T T	T T	C C	T T	T T	A A	T T	A G	T T	T T	T T	G T	C C	T T	G G	C C	T T	A G	A C	G T	C T	C C	C C	T T	A A	C C	A G	C T	A A	C C	T T	G G	G G	A A	C C	T T	C C	G G	A A	A A	A C	A G	T T	A A	T T	C T
Norwegian_Elkhound,_Grey	Nehg025	C C	C T	C T	T T	C T	C C	C T	A G	C C	A G	T T	T T	T T	T T	C C	A T	G G	C C	C C	A A	C C	G G	C T	C C	C C	T T	G G	C C	A A	C T	A A	C C	C C	A G	G G	A A	C C	C T	A C	A G	A G	A A	A A	A G	T T	A C	T T	T T
Norwegian_Elkhound,_Grey	Nehg026	C C	C T	C T	T T	C T	T T	T T	A G	C C	A A	C T	A T	T T	T T	C C	A T	G T	C C	C C	A A	A C	G G	C T	C C	C C	T T	A G	C C	A G	C T	A A	C C	C T	A G	G G	A G	C C	C C	A C	G G	A G	A A	A A	A G	T T	A C	C T	T T
Norwegian_Elkhound,_Grey	Nehg027	C C	C C	T T	T T	C T	C T	T T	A A	C C	A G	T T	T T	T T	G T	C T	T T	G T	C T	C C	A G	A A	G G	C C	C C	C C	T T	A G	C C	A G	C T	A A	C C	C C	A A	G G	A A	C C	C T	A C	A G	A A	A A	A C	G G	T T	A C	T T	T T
Norwegian_Elkhound,_Grey	Nehg028	C C	C C	T T	T T	C C	C T	C T	A A	C C	A A	C C	A A	T T	T T	C C	T T	G T	C C	C C	A G	C C	G G	C T	C T	C C	T T	A G	C C	A G	T T	A A	C C	C C	G G	A G	A A	C T	C C	C C	G G	A G	A A	C C	G G	T T	A A	C T	C T
Norwegian_Elkhound,_Grey	Nehg029	C C	C C	C T	T T	C C	T T	T T	A A	C C	A G	C C	A A	T T	T T	C C	T T	G G	C C	C C	A A	A C	G T	C T	C C	C T	C T	A A	C C	A A	T T	A A	C C	T T	A G	A G	A A	C C	C T	C C	A G	A G	A A	A A	A G	T T	A C	T T	T T
Norwegian_Elkhound,_Grey	Nehg030	C C	T T	T T	T T	C C	T T	T T	A A	C T	A G	T T	T T	T T	T T	C C	T T	G G	C C	C T	A A	A C	G G	C T	C C	C C	T T	G G	C C	A G	T T	A A	C C	T T	G G	A G	A G	C C	C T	C C	G G	A A	A A	C C	G G	T T	A A	C T	T T
Norwegian_Elkhound,_Grey	Nehg031	C C	C C	T T	T T	C C	T T	T T	A A	C C	A G	T T	T T	T T	G T	C C	A T	G T	C C	C C	A A	A C	G G	C T	C C	C C	T T	G G	C C	A A	C C	A A	C C	C T	A G	G G	A A	C C	C T	C C	G G	A G	A A	C C	G G	C T	A A	C T	C T
Norwegian_Elkhound,_Grey	Nehg032	C C	C C	C C	T T	C C	C T	T T	A A	C T	A A	C T	A T	T T	T T	C C	T T	G G	C C	C T	A A	C C	G T	C T	C C	C C	T T	A G	C C	A G	C C	A A	C C	C C	A A	G G	A A	C C	C T	C C	G G	A A	A A	C C	G G	T T	A C	T T	T T
Norwegian_Elkhound,_Grey	Nehg033	C C	C C	T T	T T	C C	C T	T T	A A	C T	A A	T T	T T	C T	G T	C C	T T	G T	C C	C T	G G	A A	G G	C T	C C	C T	T T	G G	C C	A G	C T	A A	C C	C C	G G	G G	A A	C C	C C	C C	G G	A A	A A	C C	A G	C T	A C	C T	C C
Norwegian_Elkhound,_Grey	Nehg034	C C	T T	C T	T T	C C	C C	C T	A A	T T	A A	T T	T T	T T	T T	C C	A T	T T	C T	T T	A G	A A	G T	C C	C T	C C	C T	G G	C C	A G	C T	A A	C C	T T	G G	G G	A A	C C	C T	C C	G G	A G	A A	A C	G G	T T	A C	T T	C C
Norwegian_Elkhound,_Grey	Nehg035	C C	C T	C T	T T	C T	C T	C T	A G	C C	A A	T T	T T	T T	T T	C C	T T	T T	C T	C C	A A	A C	G G	C T	C T	C C	T T	G G	C C	G G	C T	A A	C C	C T	G G	A G	A A	C C	T T	C C	A G	A A	A A	A C	G G	T T	C C	T T	C T
Norwegian_Elkhound,_Grey	Nehg036	C C	C C	C T	T T	C T	C C	C C	A G	C C	G G	T T	T T	C T	G T	C C	T T	G T	C T	C C	A G	A A	G G	C C	C C	C C	T T	A G	C C	A G	C T	A A	C C	C T	A A	G G	A A	C C	C T	C C	A G	A A	A A	A C	A A	T T	A C	T T	C T
Norwegian_Elkhound,_Grey	Nehg037	C C	C C	T T	T T	C C	C T	T T	A A	T T	A A	T T	T T	T T	T T	C C	T T	G G	C C	T T	A G	A C	G T	C C	C C	C C	T T	A G	C C	A A	C C	A A	C C	C T	A G	G G	A A	C C	C C	A C	G G	A G	A A	C C	G G	T T	A C	T T	T T
Norwegian_Elkhound,_Grey	Nehg038	C C	T T	C T	T T	C C	C T	C T	A A	T T	G G	C T	A T	T T	G T	C C	T T	G T	C C	T T	G G	A A	G T	C C	C T	C C	T T	G G	C C	A G	C T	A A	C C	C T	A G	G G	A A	C C	T T	A C	G G	A A	A A	A C	A G	T T	A C	T T	C C
Norwegian_Elkhound,_Grey	Nehg039	C C	C C	T T	T T	C C	T T	T T	A A	C C	A A	C T	A T	T T	T T	C C	T T	G G	C C	C C	A A	C C	T T	C T	C C	T T	T T	A A	C C	G G	C T	A A	C C	C T	A G	A G	A A	C C	T T	C C	A G	A A	A A	C C	A G	T T	C C	C T	C T
Norwegian_Elkhound,_Grey	Nehg040	0 0	T T	T T	T T	C C	C C	C T	A A	C C	A A	T T	T T	T T	T T	C C	T T	G T	C C	C C	A G	A C	G T	C C	C C	C C	T T	G G	C C	A G	C C	0 0	C C	C T	A G	G G	A A	C C	C C	A C	G G	A G	0 0	A C	A G	T T	A C	C T	T T
Norwegian_Elkhound,_Grey	Nehg041	C C	C C	T T	T T	C C	T T	T T	A A	C T	A A	T T	T T	T T	G T	C C	T T	T T	C C	C T	G G	A A	G T	C T	C C	C C	T T	A G	C C	A G	C T	A A	C C	C T	A A	G G	A A	C C	C T	A C	G G	G G	A A	A C	G G	T T	A A	T T	C T
Norwegian_Elkhound,_Grey	Nehg042	C C	C T	T T	T T	C T	C T	T T	A A	C C	A A	T T	T T	T T	T T	C C	T T	G G	C C	C C	A A	A C	T T	C T	C T	C T	C T	A G	C C	A A	T T	A A	C C	C C	A G	G G	A A	C C	C T	A A	G G	A G	G G	C C	A A	T T	A C	C T	C T
Norwegian_Elkhound,_Grey	Nehg043	C C	T T	C T	T T	C T	C T	T T	A A	T T	A G	T T	T T	T T	T T	C C	T T	G G	C C	T T	A A	A C	G T	C T	C C	T T	T T	A G	C C	A G	T T	A A	C C	C C	A A	G G	A A	C C	T T	A C	G G	A A	A A	A C	G G	T T	A C	T T	T T
Norwegian_Elkhound,_Grey	Nehg044	C C	C C	T T	T T	C C	T T	T T	A A	C C	A A	T T	T T	T T	T T	C C	T T	G T	C C	C C	A A	A C	G T	C T	C C	C C	T T	G G	C C	A A	C C	A A	C C	C C	A A	G G	A A	C C	C T	A C	A G	A G	A A	C C	A G	T T	A C	C T	C T
Norwegian_Elkhound,_Grey	Nehg045	C C	C T	T T	T T	C C	T T	T T	A A	C T	A G	T T	T T	T T	G T	C T	T T	G G	C C	C T	A G	A C	G G	C T	C C	C T	T T	A G	C C	A A	T T	A A	C C	T T	G G	G G	A A	C C	T T	A C	G G	A A	A A	A A	A G	T T	C C	T T	C C
Norwegian_Elkhound,_Grey	Nehg046	C C	C T	T T	T T	C C	T T	T T	A A	C C	G G	T T	T T	T T	G T	C C	T T	G T	C C	C C	A A	C C	G G	C T	C C	C C	T T	A G	C C	A G	C T	A A	C C	C T	G G	G G	A A	C C	T T	C C	G G	A G	A A	A A	G G	C T	A A	T T	C T
Norwegian_Elkhound,_Grey	Nehg047	C C	C T	T T	T T	C C	T T	T T	A A	C T	A G	T T	T T	T T	G T	C C	T T	G T	C T	C T	A G	A A	G T	C T	C C	C T	C T	A A	C C	A A	T T	A A	C C	T T	A G	A G	A A	C C	C C	C C	G G	A A	A A	A C	A G	C T	A C	T T	C C
Norwegian_Elkhound,_Grey	Nehg048	C C	C T	T T	T T	C C	T T	T T	A A	C C	A A	C T	A T	T T	G T	C C	A T	T T	C C	C C	A G	A C	G G	C T	C C	C C	T T	A G	C C	A G	C C	A A	C C	C T	G G	G G	A G	C T	C T	A C	A G	A G	A A	A C	A G	C C	A A	T T	C T
Norwegian_Elkhound,_Grey	Nehg049	C C	C C	T T	T T	C T	C T	T T	A G	C C	A G	T T	T T	T T	T T	C C	T T	G T	C C	C C	G G	A C	G G	T T	C T	C C	T T	A A	C C	A G	C T	A A	C C	C T	G G	G G	A G	C C	C T	A C	A G	A G	A A	C C	G G	T T	A C	C T	C T
Norwegian_Elkhound,_Grey	Nehg050	C C	C T	C T	T T	C C	C T	C T	A G	C C	A G	T T	T T	T T	T T	C C	A T	G G	C C	C C	A A	C C	G G	C T	C C	C C	T T	A G	C C	A A	C T	A A	C C	C C	A G	G G	A A	C C	C T	A C	G G	A G	A A	A C	G G	T T	C C	T T	C T
Norwegian_Elkhound,_Grey	Nehg051	C C	C C	T T	T T	C C	C T	T T	A A	T T	A G	T T	T T	C T	T T	C T	T T	G G	C C	T T	G G	A A	G G	C C	C C	C T	C T	G G	C C	A G	C T	A A	C C	C T	A G	G G	A A	C C	C T	C C	A G	A A	A A	A C	A G	T T	A C	T T	T T
Norwegian_Elkhound,_Grey	Nehg052	C C	C C	T T	T T	C C	T T	T T	A A	C C	A A	T T	T T	T T	T T	C C	T T	G T	C T	C C	A A	A C	G G	T T	C C	C C	T T	G G	C C	A G	C T	A A	C C	C C	A G	A G	A A	C C	T T	C C	G G	G G	A A	A C	A A	T T	A C	T T	C T
Norwegian_Elkhound,_Grey	Nehg053	C C	C T	C T	T T	C C	T T	T T	A A	C C	A G	T T	T T	T T	T T	C C	T T	G T	C C	C C	A G	A C	G T	C C	C C	C T	T T	A A	C C	A G	C T	A A	C C	C T	A G	G G	A A	C C	C T	C C	G G	A A	A G	A C	G G	T T	A C	T T	C T
Norwegian_Elkhound,_Grey	Nehg054	C C	C C	T T	T T	C C	C C	C T	A A	C C	A A	T T	T T	T T	G T	C C	T T	G T	C C	C C	A A	C C	G T	C C	C C	T T	T T	A A	C C	A G	C C	A A	C C	C T	A A	G G	A A	C C	C T	C C	G G	A A	A A	A C	A G	T T	A C	T T	C T
Norwegian_Elkhound,_Grey	Nehg055	C C	C C	T T	T T	C C	C T	C T	A A	C C	G G	T T	T T	T T	T T	C C	T T	G G	C C	C C	A G	A A	G G	T T	C C	C C	T T	G G	C C	A A	C T	A A	C C	C T	A G	G G	A A	C C	T T	C C	G G	A A	A A	C C	A A	C T	A C	C T	T T
Norwegian_Elkhound,_Grey	Nehg056	C C	C T	T T	T T	C C	T T	T T	A A	C C	A G	C T	A T	C T	T T	C C	T T	T T	C T	C C	A A	A C	G G	C C	C C	C T	T T	A G	C C	G G	C T	A A	C C	C T	A G	G G	A G	C C	C T	C C	G G	A G	A A	C C	G G	C T	A A	C T	C T
Norwegian_Elkhound,_Grey	Nehg057	C C	C C	T T	T T	C T	C T	C T	A G	C C	A G	T T	T T	T T	T T	C C	T T	G T	C C	C C	G G	C C	G G	T T	C T	C C	T T	A G	C C	A G	C T	A A	C C	C C	A G	A G	A A	C T	C C	C C	G G	A A	A A	C C	G G	T T	A A	C T	T T
Norwegian_Elkhound,_Grey	Nehg058	C C	C T	C C	T T	C C	T T	T T	A A	T T	A A	T T	T T	T T	T T	C T	T T	G T	C C	T T	A G	A C	G G	C C	C C	C T	T T	G G	C C	A G	C T	A A	C C	T T	G G	G G	A A	C C	C T	A C	G G	A G	G G	A A	A A	T T	A C	T T	T T
Norwegian_Elkhound,_Grey	Nehg059	C C	C T	C T	T T	C C	C T	C T	0 0	T T	A A	T T	T T	T T	G T	C C	T T	G T	C T	T T	A G	A C	G G	C T	C C	C T	T T	A G	C C	A G	C T	A A	C C	C T	A G	G G	A A	C C	C T	A C	A G	A A	A A	A C	A G	T T	A C	T T	C C
Norwegian_Elkhound,_Grey	Nehg060	C C	C C	T T	T T	C T	T T	C T	A A	C C	A G	T T	T T	T T	T T	C C	T T	G T	C C	C C	A A	A C	G T	C C	C T	C C	T T	A G	C C	A G	T T	A A	C C	T T	G G	G G	A G	C C	C T	C C	G G	A A	A A	A C	A G	T T	A C	T T	C C
Norwegian_Elkhound,_Grey	Nehg061	C C	C C	C T	T T	C C	C T	T T	A A	C T	A A	T T	T T	T T	T T	C T	T T	G G	C C	C T	G G	A A	G G	C T	C C	C C	T T	A G	C C	A G	C T	A A	C C	C T	A G	G G	A A	C C	C T	A C	G G	A A	A A	A C	A G	C T	A C	T T	C C
Norwegian_Elkhound,_Grey	Nehg062	C C	C C	C T	T T	C C	C T	T T	A A	C C	A G	T T	T T	T T	T T	C C	T T	T T	C T	C C	A A	C C	G T	C T	C C	C C	T T	A A	C C	A G	C T	A A	C C	C C	A G	G G	A A	C C	C T	C C	G G	A G	A A	A C	A G	T T	A C	T T	C T
Norwegian_Elkhound,_Grey	Nehg063	C C	C C	T T	T T	C C	T T	T T	A A	C C	A A	T T	T T	T T	G T	C C	T T	G T	C T	C C	A G	C C	G T	C T	C C	C T	T T	A G	C C	A G	C T	A A	C C	C C	G G	G G	A A	C C	C C	A C	G G	A A	A A	A C	A G	T T	A C	T T	T T
Norwegian_Elkhound,_Grey	Nehg064	C C	C C	T T	T T	C T	C T	C T	A G	C T	A A	T T	T T	T T	G T	C C	T T	G G	C C	C T	A G	A C	T T	C C	C C	C T	T T	A G	C C	A G	C T	A A	C C	C T	G G	G G	A G	C T	C C	A C	A G	A G	A A	C C	A A	T T	C C	T T	C T
Norwegian_Elkhound,_Grey	Nehg065	C C	C T	T T	T T	C C	T T	T T	A A	C C	A G	T T	T T	T T	T T	C C	T T	G T	C C	C C	A G	A A	G T	T T	C C	C C	T T	A G	C C	A G	T T	A A	C C	C C	A A	G G	A A	C C	C T	A C	G G	A A	A A	A A	G G	T T	A C	T T	C T
Norwegian_Elkhound,_Grey	Nehg066	C C	C T	T T	T T	C C	T T	T T	A A	C C	A G	C T	A T	T T	T T	C C	T T	G G	C C	C C	A G	A C	G T	C T	C C	C C	T T	A G	C C	G G	C T	A A	C C	C T	A G	G G	A A	C C	T T	A C	G G	A A	A G	A C	G G	C T	A A	C T	T T
Norwegian_Elkhound,_Grey	Nehg067	C C	C C	C T	T T	C C	C T	C T	0 0	C C	A G	T T	T T	T T	T T	C C	T T	G T	C T	C C	A A	A C	G G	C T	C C	C C	T T	A G	C C	A G	C T	A A	C C	T T	A G	G G	A G	C T	C T	A C	G G	A A	A A	A A	G G	T T	A C	T T	C T
Norwegian_Elkhound,_Grey	Nehg068	C C	C T	T T	T T	C C	C T	T T	0 0	C C	A G	T T	T T	T T	T T	C C	T T	G T	C T	C C	A A	A C	G G	C T	C C	C C	T T	A G	C C	A A	T T	A A	C C	C C	A G	A G	A A	C T	T T	A C	G G	A A	A A	A C	A G	T T	A C	T T	C C
Norwegian_Elkhound,_Grey	Nehg069	C C	C C	T T	T T	C C	C T	C T	0 0	C C	A G	T T	T T	T T	T T	C C	T T	T T	C C	C C	A A	C C	G G	C T	C C	C C	T T	A A	C C	G G	C C	A A	C C	T T	A G	G G	A G	C T	C T	A C	G G	A A	A A	A C	A A	C T	A A	T T	T T
Norwegian_Elkhound,_Grey	Nehg070	C C	C C	C T	T T	C C	C C	C T	0 0	C C	G G	T T	T T	T T	T T	C C	T T	T T	C T	C C	A A	A A	G G	T T	C C	C C	C T	A A	C C	A G	T T	A A	C C	C T	A A	G G	A A	C C	C T	A C	G G	A A	A A	A C	G G	T T	A A	T T	C T
Norwegian_Elkhound,_Grey	Nehg071	C C	C T	C T	T T	C T	C T	C T	0 0	C T	A G	T T	T T	T T	T T	C T	A A	G T	C T	C T	A G	A A	G T	T T	C C	C C	T T	A G	C C	A G	C T	A A	C C	C C	A G	G G	A A	C C	C T	A C	A G	G G	A A	A C	A G	C T	A A	T T	C T
Norwegian_Elkhound,_Grey	Nehg072	C C	C T	C T	T T	C C	C C	C C	0 0	C C	A G	T T	T T	T T	T T	C C	T T	T T	T T	C C	A A	A C	G T	C T	C C	C T	C T	A G	C C	A G	C T	A A	C C	C C	A A	G G	A A	C C	C T	A C	G G	A A	A A	A C	G G	T T	A A	T T	C T
Norwegian_Elkhound,_Grey	Nehg073	C C	C C	C T	T T	C C	C T	C T	0 0	C C	A G	T T	T T	T T	T T	C C	T T	G T	C C	C C	A A	C C	G G	C T	C C	C T	T T	A G	C C	A G	C T	A A	C C	C T	A G	G G	A A	C C	C T	C C	G G	A A	A A	A A	A G	C T	A C	T T	T T
Norwegian_Elkhound,_Grey	Nehg074	C C	C T	C T	T T	C C	C C	C T	0 0	T T	A A	T T	T T	T T	T T	C C	T T	G T	C T	T T	A A	A A	G G	C T	C C	C C	C T	A G	C C	G G	C C	A A	C C	C T	G G	A G	A A	C T	T T	A C	G G	A A	A A	A A	G G	T T	A C	T T	C T
Norwegian_Elkhound,_Grey	Nehg075	C C	C T	T T	T T	C C	C C	T T	0 0	C C	A G	T T	T T	T T	T T	C C	T T	G T	C T	C C	A A	A A	G G	C T	C C	C T	C T	A G	C C	A G	C T	A A	C C	C C	A G	A G	A A	C T	C T	A C	G G	A A	A A	A C	G G	T T	A C	T T	C T
Norwegian_Elkhound,_Grey	Nehg076	C C	C C	C T	T T	C C	T T	C T	0 0	T T	A G	T T	T T	T T	T T	C C	T T	G T	C C	T T	A A	A A	G T	C T	C C	C C	T T	G G	C C	A A	T T	A A	C C	C T	A G	A G	A A	C C	T T	A A	G G	A A	A A	A C	G G	T T	A C	T T	C T
Norwegian_Elkhound,_Grey	Nehg077	C C	C T	T T	C T	C T	C T	C T	0 0	T T	G G	T T	T T	T T	T T	C T	T T	G G	C C	C C	A A	C C	G G	C T	C C	C C	T T	A G	C C	G G	C T	A A	C T	C T	G G	G G	A A	C C	C C	A C	G G	A A	A A	A C	A G	T T	A A	T T	C C
Norwegian_Elkhound,_Grey	Nehg078	C C	T T	T T	C C	C C	C C	T T	0 0	T T	A G	C T	A T	T T	T T	T T	T T	G G	C C	C C	A A	C C	G G	C C	C C	C C	T T	A G	C C	G G	C C	A A	C C	C T	A G	G G	A A	C C	C C	A C	G G	A G	A G	A C	A G	T T	A A	C T	C C
Norwegian_Elkhound,_Grey	Nehg079	C C	C C	T T	T T	C T	C T	T T	A A	C T	A G	T T	T T	C T	T T	C C	T T	G G	C C	C T	G G	A A	G T	C T	C C	C T	T T	A G	C C	A G	T T	A A	C C	C T	G G	A G	A A	C C	C C	C C	G G	G G	A A	A C	A A	T T	C C	T T	T T
Norwegian_Elkhound,_Grey	Nehg080	C C	C C	T T	T T	C C	C C	C C	A G	C T	A G	T T	T T	T T	T T	C T	T T	G T	C C	C C	A A	A A	T T	C C	C C	C T	C T	G G	C C	A A	C T	A A	C C	C T	G G	A G	A A	C C	C T	C C	G G	G G	A A	A C	A G	T T	A C	T T	C T
Norwegian_Elkhound,_Grey	Nehg081	C C	C C	C T	T T	C T	T T	T T	0 0	C C	A A	T T	T T	T T	T T	C T	T T	G T	C T	C C	A A	C C	G T	C T	C T	C C	T T	G G	C C	A A	C C	A A	C C	C T	A G	G G	A A	C C	C T	C C	G G	A A	A A	A C	A G	T T	A C	T T	C T
Norwegian_Elkhound,_Grey	Nehg082	C C	C T	C T	T T	C T	C T	T T	0 0	C C	A G	T T	T T	T T	T T	C C	T T	G T	C C	C C	A A	C C	T T	T T	C C	C T	T T	A G	C C	A G	C T	A A	C C	C C	A G	A G	A A	C C	C T	A C	G G	A A	A A	C C	G G	T T	A C	T T	C T
Norwegian_Elkhound,_Grey	Nehg083	C C	C C	C T	T T	C C	T T	T T	A A	C C	A G	T T	T T	T T	T T	C C	T T	G G	C C	C C	G G	A A	G G	C C	C C	C C	T T	A G	C C	A G	C T	A A	C C	C C	A A	G G	A A	C C	C T	C C	G G	A G	A A	A C	A A	T T	A C	T T	T T
Norwegian_Elkhound,_Grey	Nehg084	C C	C C	T T	T T	C C	T T	T T	0 0	C C	A G	T T	T T	T T	T T	C C	T T	G T	C C	C C	G G	A A	G G	C T	C T	C T	T T	A G	C C	A G	T T	A A	C C	C C	A A	G G	A A	C C	T T	C C	A G	A A	A A	C C	A G	C T	A A	T T	C C
Norwegian_Elkhound,_Grey	Nehg085	C C	C T	T T	T T	C T	C T	C T	0 0	C C	A A	T T	T T	T T	G G	C C	A T	G G	C C	C C	A G	A C	G T	C T	C C	C C	T T	A G	C C	A G	T T	A A	C C	C C	A A	G G	A A	C C	T T	C C	G G	A A	A A	C C	G G	T T	A A	T T	C T
Norwegian_Elkhound,_Grey	Nehg086	C C	C T	C T	T T	C T	C T	C T	0 0	C C	A G	C T	A T	T T	T T	C C	T T	T T	C C	C C	A G	C C	G G	C T	C T	C T	T T	A G	C C	G G	C C	A A	C C	C C	A G	A G	A A	C T	C T	A C	A G	A A	A A	A A	A G	T T	A C	T T	C T
Norwegian_Elkhound,_Grey	Nehg087	C C	C C	T T	T T	C C	T T	T T	0 0	T T	A G	T T	T T	T T	T T	C T	A T	G T	C T	T T	A G	A C	G T	C C	C C	C T	C T	A G	C C	G G	C T	A A	C C	C C	A G	A G	A A	C C	T T	C C	A G	A A	A A	A C	A A	C T	A C	T T	C T
Norwegian_Elkhound,_Grey	Nehg088	C C	C T	T T	T T	C C	T T	T T	0 0	T T	A G	T T	T T	T T	T T	C C	T T	G G	C C	T T	A A	A C	T T	C C	C C	C T	T T	A G	C C	A G	C T	A A	C C	T T	G G	G G	A A	C C	T T	C C	G G	A G	A A	A C	A G	T T	A C	T T	T T
Norwegian_Elkhound,_Grey	Nehg089	C C	C T	T T	T T	C C	C C	C T	0 0	C C	A A	T T	T T	T T	T T	C C	T T	G G	C C	C C	A G	A C	G G	C T	C C	C T	T T	A A	C C	A G	C T	A A	C C	C C	A G	G G	A A	C C	T T	C C	A G	A G	A A	A C	G G	T T	A A	T T	C T
Norwegian_Elkhound,_Grey	Nehg090	C C	C T	C C	T T	C C	T T	T T	0 0	C C	A A	T T	T T	T T	G T	C C	T T	G G	C C	C C	A G	A A	G T	C T	C C	C C	T T	A G	C C	A G	C T	A A	C C	C C	A A	G G	A A	C C	C C	C C	G G	A A	A A	A C	A G	T T	A A	T T	C T
Norwegian_Elkhound,_Grey	Nehg091	C C	C C	C T	T T	C C	T T	T T	A A	C C	A A	T T	T T	T T	G T	C C	T T	G T	C C	C C	A G	A C	G G	C C	C C	T T	T T	G G	C C	G G	C C	A A	C C	C T	G G	G G	A G	C T	C T	A C	G G	A G	A A	A C	A G	C T	A A	C T	C T
Norwegian_Elkhound,_Grey	Nehg092	C C	C C	C T	T T	C C	C T	T T	A A	C C	A A	T T	T T	T T	G T	C C	T T	G T	C C	C C	A G	A C	T T	C C	C C	C T	C T	A G	C C	A A	T T	A A	C C	C T	A G	G G	A A	C C	C T	C C	A G	A A	A A	A A	A G	T T	C C	T T	T T
Norwegian_Elkhound,_Grey	Nehg093	C C	C T	T T	T T	C C	C C	C T	A A	C C	A A	C T	A T	T T	T T	C T	T T	G T	C C	C C	A G	A C	G G	C C	C C	T T	T T	G G	C C	A A	T T	A A	C C	C C	A A	G G	A A	C C	C T	C C	A G	A A	A A	C C	G G	T T	A C	C T	C T
Norwegian_Elkhound,_Grey	Nehg094	C C	T T	T T	T T	C T	T T	T T	0 0	C C	A A	T T	T T	T T	T T	C C	T T	T T	C T	C C	A A	A C	G T	C C	C T	C T	T T	A A	C C	A G	C T	A A	C C	C C	A A	G G	A A	C C	T T	A C	G G	A A	A A	A C	G G	T T	C C	T T	C C
Norwegian_Elkhound,_Grey	Nehg095	C C	C C	C T	T T	C T	C C	T T	0 0	C T	A G	T T	T T	C T	T T	C T	T T	T T	C C	C C	A G	A A	G G	C T	C C	C T	T T	A A	C C	A G	C T	A A	C C	C C	A A	G G	A A	C C	C T	C C	A G	A A	A G	C C	G G	T T	A A	T T	C T
Norwegian_Elkhound,_Grey	Nehg096	C C	C C	C T	T T	C T	C T	C T	0 0	C T	A G	T T	T T	T T	G T	C C	T T	T T	C C	C C	A G	A A	T T	C C	C C	T T	T T	G G	C C	G G	C C	A A	C C	C T	A G	G G	A A	C C	C C	C C	G G	A A	A G	A C	G G	T T	A A	T T	C C
Norwegian_Elkhound,_Grey	Nehg097	C C	C C	C C	C T	C C	C T	T T	0 0	T T	A G	T T	T T	T T	T T	C T	T T	G T	C T	C C	A A	A A	G T	C T	C C	C T	T T	A G	C C	G G	C C	A A	C C	C C	A A	G G	A A	C C	C C	C C	G G	A G	G G	C C	A G	T T	A C	T T	C T
Norwegian_Elkhound,_Grey	Nehg098	C C	C C	C T	T T	C T	C T	C T	A A	C T	A G	T T	T T	T T	T T	C T	T T	G T	C C	C C	A A	C C	G T	C C	C C	C T	C C	G G	C C	A A	C T	A A	C C	C T	A G	A G	A A	T T	C T	A C	A A	A A	A G	A C	A G	T T	A C	T T	T T
Norwegian_Elkhound,_Grey	Nehg099	C C	C C	T T	T T	C T	T T	T T	A A	C T	A G	C T	A T	T T	T T	C T	T T	G T	C C	C T	A G	A C	G G	C C	C T	C C	C T	A G	C C	G G	C C	A A	C C	C T	A G	A G	A A	C C	C T	C C	A G	A A	A A	C C	G G	T T	A C	T T	T T
Norwegian_Elkhound,_Grey	Nehg100	C C	C T	C T	T T	C C	C T	T T	A A	C C	G G	T T	T T	T T	T T	C T	T T	G T	C C	C C	A A	C C	G T	C C	C C	C T	C T	G G	C C	A A	T T	A A	C C	C C	A A	G G	A A	C T	C C	A C	A G	A A	G G	A C	G G	T T	A C	T T	C T
Norwegian_Elkhound,_Grey	Nehg101	C C	C C	C T	T T	C C	C C	C T	A G	T T	A G	T T	T T	T T	T T	C C	T T	G G	C C	C T	A A	A A	G T	C T	C C	C C	T T	A G	C C	A G	C C	A A	C C	C T	A G	G G	A A	C C	C C	C C	G G	A G	A A	A A	A A	T T	A C	T T	T T
Norwegian_Elkhound,_Grey	Nehg102	C C	C C	C T	T T	C C	C T	C T	A G	C C	A A	T T	T T	T T	T T	C C	T T	G T	C T	C C	A A	A C	G G	T T	C C	T T	C T	A G	C C	G G	C C	A A	C C	C T	G G	G G	A G	C T	C T	A C	A G	A A	A A	A C	G G	T T	A C	T T	C T
Norwegian_Elkhound,_Grey	Nehg103	C C	C T	C T	T T	C T	T T	T T	A G	C T	A A	C T	A T	T T	T T	C C	T T	G T	C C	C T	A A	C C	G T	T T	C C	C T	C T	G G	C C	A A	T T	A A	C C	C C	A A	G G	A A	C C	C C	A C	G G	A G	A G	C C	A G	T T	C C	C T	C T
Norwegian_Elkhound,_Grey	Nehg104	C C	C T	C T	T T	T T	C T	C T	G G	C T	A A	C T	A T	T T	T T	C C	T T	G T	C C	C T	A G	C C	G G	C T	C C	C C	T T	A G	C C	A A	T T	A A	C C	C C	A G	A G	A A	C T	C C	C C	A G	A G	A A	C C	G G	T T	A C	C T	T T
Norwegian_Elkhound,_Grey	Nehg105	C C	C C	T T	T T	C C	T T	T T	A A	C C	A A	T T	T T	T T	T T	C C	T T	G T	C C	C C	G G	A A	G G	C T	C C	C T	T T	A G	C C	G G	C C	A A	C C	C T	A G	G G	A A	C C	C T	A C	A G	A A	A A	C C	A G	T T	A A	T T	C T
Norwegian_Elkhound,_Grey	Nehg106	C C	C T	T T	T T	C T	C T	C T	A A	C C	A G	T T	T T	T T	G T	C C	T T	G T	C C	C C	A G	A A	G G	C C	C C	C C	T T	A G	C C	G G	C T	A A	C C	C T	A A	G G	A A	C C	C T	C C	G G	A A	A A	C C	A G	C T	A A	T T	C T
Norwegian_Elkhound,_Grey	Nehg107	C C	C C	C T	T T	C C	C C	C T	A G	C T	A A	T T	T T	T T	T T	C C	T T	T T	C T	C T	A A	A C	G G	C T	C C	C T	T T	G G	C C	A G	C T	A A	C C	C C	A A	G G	A A	C C	T T	A C	A G	A A	A A	C C	A G	T T	C C	T T	C C
Norwegian_Elkhound,_Grey	Nehg108	C C	C T	C T	T T	C T	C T	C T	A G	C T	A G	T T	T T	T T	T T	C T	A A	G T	C T	C T	A G	A A	G T	T T	C C	C C	T T	A G	C C	A G	C T	A A	C C	C C	A G	G G	A A	C C	C T	A C	A G	G G	A A	A C	A G	C T	A A	T T	C T
Norwegian_Elkhound,_Grey	Nehg109	C C	T T	T T	T T	T T	C T	C C	0 0	C C	A A	T T	T T	T T	T T	C C	T T	G G	C C	C C	A A	A C	G T	C T	C C	C C	T T	G G	C C	A G	C T	A A	C C	C T	A G	G G	A A	C C	C C	A C	G G	A G	A A	A A	A A	T T	A A	T T	C T
Norwegian_Elkhound,_Grey	Nehg110	C C	C T	T T	T T	C C	T T	T T	A A	C C	G G	T T	T T	T T	G T	C C	T T	G T	C C	C C	A G	A C	G T	C C	C C	C T	T T	G G	C C	A G	C T	A A	C C	C C	A G	G G	A A	C C	C T	C C	G G	A G	A A	C C	A G	C T	A C	T T	C T
Norwegian_Elkhound,_Grey	Nehg111	C C	C T	T T	T T	C T	T T	T T	A A	C C	A G	C T	A T	T T	G T	C C	T T	G T	C C	C C	A A	C C	G T	C T	C C	C T	T T	A A	C C	G G	C T	A A	C C	C T	A G	G G	A G	C T	C T	A C	A G	A G	A A	C C	G G	T T	A A	T T	T T
Norwegian_Elkhound,_Grey	Nehg112	C C	C C	C T	T T	C T	C T	T T	0 0	C C	G G	T T	T T	T T	T T	C C	T T	G T	C C	C T	G G	A A	G T	C C	C C	C C	T T	A G	C C	A A	T T	A A	C C	T T	G G	G G	A A	C C	C C	C C	A G	A A	A A	A C	A A	T T	C C	T T	C C
Norwegian_Elkhound,_Grey	Nehg113	C C	C T	T T	T T	C T	T T	T T	A A	C C	G G	T T	T T	T T	G T	C T	A T	G T	C C	C C	A A	C C	G G	C C	C C	C C	T T	A G	C C	G G	C T	A A	C C	C T	A G	G G	A G	C T	C T	A C	G G	A A	A A	A C	G G	T T	A C	T T	C T
Norwegian_Elkhound,_Grey	Nehg114	C C	C T	T T	T T	C C	C C	T T	0 0	C C	A A	C T	A T	C T	T T	C C	T T	G T	C T	T T	G G	A C	G T	C C	C C	T T	T T	A G	C C	G G	T T	G G	C C	C T	G G	G G	A A	C C	C C	A C	G G	G G	A A	A C	A G	T T	A C	T T	C T
Norwegian_Elkhound,_Grey	Nehg115	C C	C T	C T	T T	C C	C C	C C	G G	C C	A G	T T	T T	T T	T T	C C	T T	T T	T T	C C	A A	A C	G T	C T	C C	C T	C T	A G	C C	A G	C T	A A	C C	C C	A A	G G	A A	C C	C T	A C	G G	A A	A A	A C	G G	T T	A A	T T	C T
Norwegian_Elkhound,_Grey	Nehg116	C C	C C	T T	C T	C C	C T	C T	A G	C T	A G	T T	T T	T T	T T	C C	T T	G T	C C	C C	A A	A C	G T	C T	C C	T T	C T	G G	C C	A G	C C	A A	C C	C T	A G	G G	A A	C C	C C	C C	G G	G G	A A	A A	A G	0 0	A C	T T	C T
Norwegian_Elkhound,_Grey	Nehg117	C C	C T	C C	T T	C C	C T	C C	A G	C C	A G	T T	T T	T T	T T	C T	T T	T T	C C	C C	A A	C C	G T	C T	C C	C T	T T	A G	C C	A A	C T	A A	C C	C T	G G	G G	A A	C T	C C	A C	G G	A A	A A	A A	A G	T T	A A	C T	C T
Norwegian_Elkhound,_Grey	Nehg118	C C	C C	C C	T T	C C	C T	C T	A A	T T	G G	T T	T T	T T	T T	C T	T T	G T	C C	T T	A A	A C	G T	C T	C C	T T	T T	A G	C C	A A	C T	A A	C C	C T	G G	G G	A A	C T	C C	A C	G G	A G	A A	A A	A G	T T	A C	C T	C T
Norwegian_Elkhound,_Grey	Nehg119	C C	C C	C C	T T	C C	C T	C T	A G	C C	A G	T T	T T	T T	T T	C C	T T	G T	C C	C C	A A	A C	G T	T T	C C	C T	C T	G G	C C	A G	C C	A A	C C	C T	A G	G G	A A	C C	C C	C C	G G	G G	A A	A C	G G	T T	A C	T T	C T
Norwegian_Elkhound,_Grey	Nehg120	C C	C C	C C	T T	C C	C T	T T	A A	C C	A G	T T	T T	T T	T T	C C	T T	G T	C C	C C	A A	C C	T T	C T	C C	C T	C C	G G	C C	A A	C C	A A	C C	T T	G G	A G	A A	C T	C T	C C	A G	A G	A A	C C	G G	T T	C C	T T	T T
Norwegian_Elkhound,_Grey	Nehg121	C C	C C	C T	T T	C T	C T	C C	A G	T T	G G	T T	T T	T T	T T	C T	T T	G G	C C	C C	A A	A A	G T	C T	C C	C T	C T	G G	C C	A G	C C	A A	C C	C C	A G	G G	A A	C C	C C	C C	G G	A G	A A	A C	A G	T T	A A	T T	C T
Norwegian_Elkhound,_Grey	Nehg122	C C	C T	C T	T T	C C	T T	C T	A A	C T	A G	T T	T T	T T	T T	C C	T T	G G	C C	C T	A G	A C	G G	C C	C C	C C	T T	A G	C C	A A	C T	A A	C C	C T	A A	G G	A A	C C	C T	C C	A G	A G	A G	C C	A G	T T	A C	T T	T T
Norwegian_Elkhound,_Grey	Nehg123	C C	C C	C T	T T	C T	C T	C T	A A	T T	A G	T T	T T	T T	T T	C T	T T	G T	C T	T T	A A	A C	G G	C C	C C	C T	T T	A A	C C	A G	T T	A A	C C	C C	A A	G G	A A	C C	C T	C C	A G	G G	A A	A C	A A	0 0	A C	T T	C C
Norwegian_Elkhound,_Grey	Nehg124	C C	C C	T T	T T	C T	C T	C T	A A	C C	A G	T T	T T	T T	G T	C C	T T	G G	C C	C C	A A	C C	G T	T T	C C	C C	T T	A G	C C	G G	C T	A A	C C	C T	A A	A G	A A	C C	T T	C C	G G	A A	A A	C C	G G	T T	A A	T T	T T
Norwegian_Elkhound,_Grey	Nehg125	C C	C T	C T	T T	C T	C T	C T	0 0	C T	A G	T T	T T	T T	T T	C C	T T	T T	C T	C T	G G	A A	G G	C C	C C	C T	T T	A G	C C	A G	T T	A A	C C	C T	G G	G G	A A	C C	C T	A C	G G	A G	A A	C C	G G	T T	A A	T T	C T
Norwegian_Elkhound,_Grey	Nehg126	C C	C C	T T	T T	C C	T T	T T	0 0	C C	A G	T T	T T	T T	G T	C C	T T	G T	C C	C C	A G	C C	G G	C C	C C	C C	T T	G G	C C	A G	C T	A A	C C	C T	G G	G G	A A	C C	C T	C C	G G	A G	A A	A C	G G	C C	A A	T T	C T
Norwegian_Elkhound,_Grey	Nehg127	C C	C T	C C	T T	C C	T T	C C	0 0	T T	A G	T T	T T	T T	T T	C C	T T	G G	C C	C C	A A	C C	G G	C T	C C	T T	C T	A A	C C	A A	T T	A A	C C	C T	A G	G G	A A	C C	C C	A A	G G	A G	G G	A C	A G	T T	A C	C T	C T
Norwegian_Elkhound,_Grey	Nehg128	C C	C T	C T	T T	C C	T T	C C	0 0	C C	A A	C T	A T	T T	T T	C C	T T	T T	C C	C C	A A	C C	T T	C T	C C	C C	C T	0 0	C C	G G	C C	A A	C T	T T	G G	A G	A A	C T	C T	A C	G G	A A	A A	A C	A A	T T	A C	T T	T T
Norwegian_Elkhound,_Grey	Nehg129	C C	C T	C T	T T	C C	T T	C C	0 0	C C	A A	T T	T T	C T	T T	C T	T T	T T	C C	C C	A G	A C	T T	C T	C C	C C	C C	A G	C C	G G	C T	A A	C C	T T	G G	G G	A A	C C	C C	A A	A G	A A	A A	A A	A A	T T	A C	T T	C T
Norwegian_Elkhound,_Grey	Nehg130	C C	C C	C T	T T	C C	C T	C T	0 0	C C	A G	T T	T T	C T	T T	T T	T T	G G	C T	C C	A A	C C	G T	C T	C C	T T	T T	A G	C C	A G	C T	A A	C C	C C	A A	G G	A A	C C	C C	C C	G G	A A	A A	A C	G G	T T	A A	T T	T T
Norwegian_Elkhound,_Grey	Nehg131	C C	C C	C T	T T	C C	T T	T T	0 0	T T	G G	C T	A T	T T	T T	C T	T T	G G	C C	T T	A A	C C	G G	C C	C C	C C	C T	A A	C C	A A	T T	A A	C C	T T	A G	G G	A A	C C	C C	C C	G G	A G	A G	A C	A A	T T	A A	T T	C T
Norwegian_Elkhound,_Grey	Nehg132	C C	C C	T T	T T	C T	C T	C T	0 0	C C	A G	T T	T T	T T	T T	C T	T T	G T	C C	C C	A A	C C	T T	C C	C C	C T	T T	G G	C C	A A	C T	A A	C C	C T	A G	G G	A A	C C	C C	A C	G G	A A	A A	A A	A A	T T	A C	T T	C T
Norwegian_Elkhound,_Grey	Nehg133	C C	C C	C T	T T	C C	C T	T T	0 0	C T	G G	T T	T T	T T	T T	C T	T T	G T	C T	C T	G G	A A	G T	C C	C C	C T	T T	A G	C C	A A	T T	A A	C C	C T	A G	G G	A A	C C	C C	A C	G G	A G	A A	A C	A A	T T	A C	T T	C T
Norwegian_Elkhound,_Grey	Nehg134	C C	C C	T T	T T	C C	C T	C T	0 0	C C	A G	C T	A T	T T	T T	C T	T T	G G	C C	C C	G G	A C	G T	C T	C C	C C	T T	A G	C C	A A	C T	A A	C C	C T	A G	G G	A A	C C	C C	A C	G G	A A	A A	A C	A A	T T	A A	T T	C T
Norwegian_Elkhound,_Grey	Nehg135	C C	C C	T T	T T	C T	C T	C C	0 0	C C	A G	C T	A T	T T	T T	C T	T T	G T	C T	C C	A G	A A	T T	C C	C C	C T	T T	G G	C C	A A	T T	A A	C C	C C	A A	G G	A A	C T	C C	A C	G G	A G	A G	A C	A G	T T	A C	T T	C T
Norwegian_Elkhound,_Grey	Nehg136	C C	C C	C T	T T	C C	T T	T T	0 0	C C	A A	T T	T T	T T	T T	C T	T T	G T	C C	C C	A G	A C	G T	C C	C C	C C	C T	G G	C C	G G	C T	A A	C C	C T	A G	G G	A A	C C	C C	A C	G G	A G	A A	A A	A A	T T	A C	T T	C C
Norwegian_Elkhound,_Grey	Nehg137	C C	C C	T T	T T	C C	T T	T T	0 0	C C	A A	T T	T T	T T	T T	C C	T T	G T	C C	C C	A A	A C	G G	C C	C C	C T	C T	A G	C C	A G	C C	A A	C C	C T	A G	G G	A A	C C	C T	A A	G G	A A	A A	A A	A G	T T	A C	T T	C T
Norwegian_Elkhound,_Grey	Nehg138	C C	C C	T T	T T	C T	C T	T T	0 0	T T	A G	T T	T T	T T	T T	C C	T T	G T	C C	C C	G G	A A	G G	C T	C C	C C	T T	G G	C C	A A	T T	A A	C C	C T	G G	G G	A A	C C	C C	C C	G G	A A	A A	C C	A G	T T	A A	T T	C T
Norwegian_Elkhound,_Grey	Nehg139	C C	C C	T T	T T	C T	C T	C C	0 0	C C	A G	T T	T T	T T	T T	T T	T T	G G	C C	C C	G G	A C	G T	C T	C C	C C	T T	G G	C C	A G	C T	A A	C T	C T	A G	G G	A A	C C	C T	A C	G G	A A	A A	A C	A A	T T	A C	T T	C T
Norwegian_Elkhound,_Grey	Nehg140	C C	C C	T T	T T	C C	T T	C T	0 0	C C	A G	T T	T T	T T	T T	C T	T T	G T	C C	C C	G G	A A	T T	C C	C C	C T	C T	A G	C C	A G	T T	A A	C C	C C	A G	G G	A A	C T	C C	A C	G G	A G	A A	C C	G G	T T	A C	C T	C T
Norwegian_Elkhound,_Grey	Nehg141	C C	T T	C T	T T	C T	C T	C C	0 0	C C	A G	T T	T T	T T	T T	C T	T T	G T	C C	C C	A G	A C	G T	C T	C C	C T	C T	A G	C C	A G	C C	A A	C T	C T	A G	G G	A A	C C	C C	A C	G G	A A	A A	C C	A G	T T	A A	T T	C T
Norwegian_Elkhound,_Grey	Nehg142	C C	C C	C T	T T	C C	C T	C T	0 0	T T	G G	T T	T T	T T	T T	T T	T T	G T	C C	C C	A G	A C	G T	C T	C C	C C	T T	A G	C C	A A	T T	A A	C T	T T	G G	G G	A A	C C	C C	C C	G G	A A	A A	A C	A G	T T	A A	T T	C C
Norwegian_Elkhound,_Grey	Nehg143	C C	C C	T T	T T	C C	T T	T T	0 0	C C	A G	C T	A T	T T	T T	C T	T T	G T	C C	C C	G G	A C	G G	C T	C C	C C	T T	A G	C C	A A	T T	A A	C C	C T	A G	G G	A A	C C	C C	A C	G G	A A	A A	A C	A A	T T	A A	T T	C T
Norwegian_Elkhound,_Grey	Nehg144	C C	C C	T T	T T	T T	C T	C T	0 0	C C	A G	C T	T T	T T	T T	C T	T T	G T	C T	C C	A G	A C	G G	T T	C C	C T	T T	A G	C C	A G	C T	A A	C C	C C	A A	G G	A A	C T	C C	C C	G G	A A	A A	A C	G G	C T	A A	T T	C T
Norwegian_Elkhound,_Grey	Nehg145	C C	C C	T T	T T	C C	C T	T T	A A	C C	A A	C T	A T	T T	T T	C C	T T	G T	C C	C C	A A	C C	G T	T T	C C	C C	T T	A G	C C	A G	C T	A A	C C	C C	A G	G G	A A	C C	T T	A C	G G	A A	A A	C C	G G	T T	A A	C T	T T
Norwegian_Elkhound,_Grey	Nehg146	C C	C T	T T	T T	C C	T T	T T	A A	C T	A G	T T	T T	T T	T T	C C	T T	G T	C C	C T	G G	A C	G G	T T	C C	C C	C T	A G	C C	A A	C T	A A	C C	C C	A G	G G	A A	C T	C T	A C	G G	A A	A A	C C	G G	T T	A A	C T	T T
Norwegian_Elkhound,_Grey	Nehg147	C C	C T	C T	T T	C C	C T	C T	A G	C T	A G	T T	T T	T T	T T	C C	T T	G T	C C	C C	A A	C C	T T	C T	C C	C T	C T	G G	C C	A A	C C	A A	C C	C C	G G	G G	A A	C C	C C	C C	G G	A G	A A	A A	A G	T T	A C	T T	T T
Norwegian_Elkhound,_Grey	Nehg148	C C	C C	C T	T T	C C	T T	T T	A A	C C	A A	C C	A A	T T	T T	C C	A T	G T	C C	C C	A A	A A	G G	T T	C C	C T	T T	A G	C C	A G	C T	A A	C C	C C	A A	G G	A A	C C	T T	C C	G G	A A	A A	C C	A G	T T	C C	T T	T T
Norwegian_Elkhound,_Grey	Nehg149	C C	C C	C T	T T	C C	C C	T T	0 0	C C	A G	T T	T T	T T	T T	T T	T T	G T	C C	C C	G G	A A	0 0	C C	C C	C C	C T	A G	C C	A G	C T	A A	C C	T T	G G	G G	A A	C C	C C	A C	A G	A G	A A	A A	A A	T T	C C	T T	C C
Norwegian_Elkhound,_Grey	Nehg150	C C	C C	C C	T T	C T	T T	C C	A A	C C	A G	T T	T T	T T	T T	T T	T T	G T	C C	C C	A A	C C	G T	C C	C C	C T	C T	A G	C C	A A	T T	A A	C C	C T	A G	G G	A A	C T	C C	A C	A G	A A	A A	A C	G G	T T	A C	C T	C T
Norwegian_Elkhound,_Grey	Nehg151	C C	C C	C T	T T	C C	C C	C T	A G	C C	A G	T T	T T	T T	T T	C T	T T	G T	C C	C C	A G	A A	T T	C C	C C	C T	C T	G G	C C	A G	C C	A A	C C	T T	G G	A G	A A	C C	C T	A C	A G	G G	A A	A C	A G	T T	C C	T T	C C
Norwegian_Elkhound,_Grey	Nehg152	C C	C C	T T	T T	C C	C T	T T	0 0	C C	A A	T T	T T	T T	G T	C C	T T	G G	C C	C C	A G	A C	G G	C C	C C	C C	T T	G G	C C	A G	C T	A A	C C	C C	A A	G G	A A	C C	T T	C C	A G	A A	A A	C C	G G	T T	A A	C T	T T
Norwegian_Elkhound,_Grey	Nehg153	C C	C T	C T	T T	C C	T T	T T	A A	T T	G G	T T	T T	T T	T T	C C	T T	G T	C C	T T	A A	A C	T T	C T	C C	C T	C T	G G	C C	A G	C C	A A	C C	C C	A G	G G	A A	C C	C C	C C	G G	A G	A A	A C	A G	T T	A C	T T	T T
Norwegian_Elkhound,_Grey	Nehg154	C C	C C	T T	T T	C C	C T	C T	A A	C C	A A	T T	T T	T T	T T	C T	T T	G G	C C	C C	G G	A A	G G	C T	C C	C T	T T	G G	C C	A G	C T	A A	C C	T T	G G	A G	A A	C C	C T	A C	G G	A A	A A	A C	A G	C T	A C	T T	C C
Norwegian_Elkhound,_Grey	Nehg155	C C	C C	C C	T T	C C	C T	T T	A A	C T	A G	T T	T T	T T	T T	C C	T T	G T	C C	C C	A A	A C	G T	C T	C C	C T	C T	A G	C C	A G	C T	A A	C C	C T	A G	G G	A A	C T	C C	A C	A G	A G	A G	A C	A G	T T	C C	T T	T T
Norwegian_Elkhound,_Grey	Nehg156	C C	C C	T T	T T	C C	C T	T T	0 0	C C	A G	T T	T T	T T	T T	C C	A T	G G	C C	C C	A A	C C	G G	T T	C C	C C	T T	A G	C C	A G	T T	A A	C C	C T	A A	G G	A A	C C	C T	C C	G G	A A	A A	A C	A G	T T	A C	T T	T T
Norwegian_Elkhound,_Grey	Nehg157	C C	C T	T T	T T	C C	C C	C T	0 0	C T	A G	T T	T T	T T	T T	C C	T T	G T	C C	C T	A G	A A	T T	C C	C C	T T	C T	A G	C C	A A	T T	A A	C C	C T	G G	G G	A A	C C	C C	C C	G G	G G	A A	A A	A A	T T	C C	T T	C T
Norwegian_Elkhound,_Grey	Nehg158	C C	C C	T T	T T	C C	C T	T T	A A	T T	A G	T T	T T	T T	G T	C C	T T	G T	C C	T T	A G	C C	G G	C T	C C	C C	T T	A G	C C	G G	C T	A A	C C	C C	A A	G G	A A	C C	T T	A C	A G	G G	A A	A C	G G	T T	A A	C T	C T
Norwegian_Elkhound,_Grey	Nehg159	C C	C C	T T	T T	C T	C T	C T	A G	C C	A G	T T	T T	T T	T T	C T	T T	G T	C C	C C	A G	A C	G G	C C	C C	C C	T T	A G	C C	A G	C T	A A	C C	C C	A G	A G	A A	C T	C C	A C	A G	A A	A A	A C	A G	T T	A C	T T	C C
Norwegian_Elkhound,_Grey	Nehg160	C C	C C	T T	T T	C T	T T	C T	0 0	C T	A A	T T	T T	T T	T T	C C	T T	G T	C C	C T	A A	A C	G T	C C	C C	C C	0 0	A A	C C	G G	C T	A A	C C	C C	A G	A G	A A	C T	C T	A A	G G	A A	A A	A C	A G	T T	A C	T T	C C
Norwegian_Elkhound,_Grey	Nehg161	C C	C C	T T	T T	C C	C T	C T	A A	C C	A G	T T	T T	T T	T T	C C	T T	G T	C C	C C	A A	C C	G G	C C	C C	C C	T T	A A	C C	A G	C T	A A	C C	T T	A G	G G	A A	C C	T T	A C	G G	A A	A A	A C	G G	T T	A A	T T	C T
Norwegian_Elkhound,_Grey	Nehg162	C C	C C	C T	T T	C C	T T	T T	A A	C C	A A	T T	T T	T T	G T	C T	T T	G T	C C	C C	A A	C C	T T	C C	C C	C C	T T	A A	C C	A G	C T	A A	C C	T T	G G	G G	A A	C C	C T	A A	G G	A G	A A	A A	A G	T T	A A	T T	T T
Norwegian_Elkhound,_Grey	Nehg163	C C	C T	T T	T T	C C	T T	T T	A A	C C	G G	T T	T T	T T	T T	C C	T T	G G	C C	C C	A G	A C	G T	C T	C C	C C	T T	A A	C C	A A	T T	A A	C C	T T	G G	G G	A A	C C	C C	A C	G G	A A	A G	C C	A G	T T	A A	T T	C T
Norwegian_Elkhound,_Grey	Nehg164	C C	C C	C T	T T	C C	T T	T T	A A	C C	A A	T T	T T	T T	G T	C C	T T	T T	C C	C C	A G	A A	G T	C C	C C	C C	T T	A G	C C	A G	C T	A A	C C	T T	A G	G G	A G	C C	C C	A C	A G	A G	A A	C C	G G	T T	A A	C T	T T
Norwegian_Elkhound,_Grey	Nehg165	C C	C C	T T	T T	C T	C T	C T	A A	C C	A A	T T	T T	T T	G T	C C	T T	G G	C C	C C	A G	A C	G G	C C	C C	C T	T T	G G	C C	A A	C T	A A	C C	C T	A G	G G	A A	C C	C T	C C	G G	A G	A A	A A	A G	C T	A C	T T	C T
Norwegian_Elkhound,_Grey	Nehg166	C C	C C	C T	T T	C C	T T	T T	A A	C C	A A	T T	T T	T T	G T	C C	T T	G T	C C	C C	A G	A C	G G	C C	C C	T T	T T	G G	C C	G G	C C	A A	C C	C T	G G	G G	A G	C T	C T	A C	G G	A G	A A	A C	A G	C T	A A	C T	C T
Norwegian_Elkhound,_Grey	Nehg167	C C	C T	T T	T T	C C	C C	C T	A A	C T	A G	T T	T T	T T	T T	C C	T T	G T	C C	C T	A G	C C	G G	C T	C C	C T	T T	A A	C C	A G	C T	A A	C C	C T	G G	G G	A A	C C	C T	C C	A G	G G	A G	C C	G G	T T	A A	T T	T T
Norwegian_Elkhound,_Grey	Nehg168	C C	C T	C T	T T	C C	T T	T T	0 0	C C	A A	C T	A T	T T	G T	C C	T T	G T	C C	C C	A A	C C	G G	C C	C C	C T	T T	G G	C C	A G	T T	A A	C C	C T	A A	G G	A A	C C	T T	A C	A G	A A	A A	A C	G G	T T	A C	T T	C T
Norwegian_Elkhound,_Grey	Nehg169	C C	C T	C T	T T	T T	T T	T T	0 0	T T	A A	T T	T T	T T	G T	C C	T T	T T	C T	T T	A A	C C	G G	C C	C T	C C	T T	G G	C C	A G	C T	A A	C C	C T	G G	G G	A A	C C	T T	C C	A G	A G	A A	A C	A G	T T	A A	C T	C T
Norwegian_Elkhound,_Grey	Nehg170	C C	T T	C C	T T	C C	C T	T T	0 0	T T	A A	C T	A T	T T	T T	C C	T T	G T	C C	T T	A G	A C	G G	C T	C C	C T	T T	A A	C C	A G	C T	A A	C C	C C	A A	G G	A A	C C	T T	A C	A G	A G	A A	C C	G G	T T	C C	T T	C C
Norwegian_Elkhound,_Grey	Nehg171	C C	C C	T T	T T	C T	T T	T T	0 0	T T	A G	T T	T T	T T	T T	C C	T T	G T	C C	T T	A G	A C	G T	C T	C C	C T	T T	G G	C C	A G	C T	A A	C C	T T	A G	G G	A G	C C	C T	A C	G G	A A	A A	C C	A G	T T	C C	T T	T T
Norwegian_Elkhound,_Grey	Nehg172	C C	C T	T T	T T	C T	T T	T T	0 0	T T	A G	T T	T T	T T	T T	C C	T T	G T	C C	T T	A G	A C	G T	T T	C C	C C	C T	A G	C C	A A	C C	A A	C C	C C	A G	A G	A A	C T	C T	A A	G G	A A	A A	A C	G G	T T	A A	C T	T T
Norwegian_Elkhound,_Grey	Nehg173	C C	C C	T T	T T	C C	T T	T T	0 0	C C	A A	T T	T T	T T	T T	C C	T T	G G	C C	C C	A G	A A	G G	C T	C C	C C	T T	G G	C C	A G	C T	A A	C C	C T	A G	A G	A A	C C	C C	C C	A G	A A	A A	A A	A A	C T	A C	T T	T T
Norwegian_Elkhound,_Grey	Nehg174	C C	C T	T T	T T	C T	C T	T T	0 0	C C	A A	T T	T T	T T	T T	C C	T T	G G	C C	C C	A A	A C	T T	C T	C T	C T	C T	A G	C C	A A	T T	A A	C C	C C	A G	G G	A A	C C	C T	A A	G G	A G	G G	C C	A A	T T	A C	C T	C T
Norwegian_Elkhound,_Grey	Nehg175	C C	C C	C T	T T	C T	C C	C T	0 0	C C	A A	C T	A T	T T	G T	C C	A T	G T	C C	C C	A G	A C	G G	C T	C C	C C	T T	A G	C C	A A	C T	A A	C C	C C	G G	G G	A A	C C	C T	A C	A G	A A	A A	A A	A G	T T	A C	T T	T T
Norwegian_Elkhound,_Grey	Nehg176	C C	C C	C T	T T	C C	C T	T T	0 0	C C	A A	C T	A T	T T	T T	C C	T T	G T	C C	C C	A A	A A	G G	C T	C C	C C	T T	A G	C C	A G	C C	A A	C C	C T	A A	G G	A A	C C	C T	C C	G G	A A	A A	C C	A A	T T	C C	T T	T T
Norwegian_Elkhound,_Grey	Nehg177	C C	C C	T T	T T	C T	T T	T T	0 0	C C	A G	T T	T T	T T	T T	C C	T T	G G	C C	C C	G G	A A	G T	C C	C C	C T	C T	G G	C C	A G	C T	A A	C C	C T	A G	G G	A A	C C	C T	C C	A G	A A	A A	A C	G G	T T	A A	C C	T T
Norwegian_Elkhound,_Grey	Nehg178	C C	C C	T T	T T	C T	C C	T T	0 0	C T	A G	T T	T T	T T	G T	C C	T T	T T	C C	C T	A A	A C	G G	C T	C C	C C	T T	G G	C C	A G	C T	A A	C C	C C	A A	G G	A A	C C	C T	C C	G G	A A	A A	A C	A G	C T	A A	C T	C T
Norwegian_Elkhound,_Grey	Nehg179	C C	C C	T T	T T	C C	C T	C T	0 0	C C	A G	T T	T T	T T	G T	C C	T T	G T	C C	C C	A G	A C	T T	T T	C C	C C	T T	A G	C C	A A	C T	A A	C C	C T	A A	G G	A A	C C	C C	C C	G G	A A	A A	A C	A G	T T	A C	C T	T T
Norwegian_Elkhound,_Grey	Nehg180	C C	C T	T T	T T	C T	C C	C C	0 0	C C	A A	T T	T T	T T	G G	C C	T T	T T	C T	C C	A A	A C	G G	C C	C T	C C	C T	A A	C C	A G	C T	A A	C C	C C	G G	G G	A A	C C	T T	A C	A G	A G	A A	A C	A G	C T	A A	C T	C C
Norwegian_Elkhound,_Grey	Nehg181	C C	C C	C T	T T	C C	C C	C C	0 0	C C	A A	T T	T T	T T	G G	C C	A T	T T	C T	C C	A G	C C	G G	C T	C T	C C	C T	A A	C C	A G	C T	A A	C C	C C	A G	G G	A A	C C	T T	A C	A G	A A	A A	C C	A G	C T	A A	C T	C C
Norwegian_Elkhound,_Grey	Nehg182	C C	C T	C T	T T	C C	T T	T T	0 0	C C	A G	C T	A T	T T	T T	C T	T T	G G	C C	C C	A A	A A	G T	T T	C C	T T	C T	A G	C C	A G	C T	A A	C C	C C	A G	G G	A A	C C	C T	C C	A G	A A	A A	A C	A G	T T	A C	C T	T T
Norwegian_Elkhound,_Grey	Nehg183	C C	C C	T T	T T	C C	C T	C T	A A	C C	A G	C T	A T	T T	G T	C C	T T	T T	C C	C C	A A	C C	G T	C C	C C	C C	T T	A G	C C	A G	C T	A A	C C	C T	A G	A G	A A	C C	T T	C C	G G	A G	A A	A C	A A	T T	C C	T T	C T
Norwegian_Elkhound,_Grey	Nehg184	C C	C T	C T	T T	C C	C T	T T	0 0	T T	A A	T T	T T	T T	G T	C C	T T	G G	C C	T T	A A	A C	G G	C T	C T	C T	T T	G G	C C	A A	T T	A A	C C	T T	A G	G G	A G	C T	C T	A C	G G	A A	A A	A C	A G	T T	A C	T T	T T
Norwegian_Elkhound,_Grey	Nehg185	C C	C C	T T	T T	C C	T T	C T	0 0	C C	G G	T T	T T	T T	T T	C T	T T	G G	C C	C C	A G	A A	T T	C C	C C	C C	C T	A G	C C	A G	C T	A A	C C	C C	A G	G G	A A	C C	C C	C C	A G	A A	A G	C C	G G	T T	A C	T T	C T
Norwegian_Elkhound,_Grey	Nehg186	C C	C C	T T	T T	C C	C T	C T	0 0	C C	A G	T T	T T	C T	T T	C C	T T	G T	C C	C C	A G	A A	T T	C C	C C	T T	C C	A G	C C	A G	T T	A A	C C	C T	A G	A G	A A	C T	C T	A C	A G	A A	G G	C C	G G	T T	A A	C T	C C
Norwegian_Elkhound,_Grey	Nehg187	C C	C C	T T	T T	C C	T T	T T	0 0	C T	A G	C C	A T	T T	T T	T T	T T	G G	C T	C C	A A	C C	G T	C T	C C	T T	T T	G G	C C	G G	T T	A A	C C	C T	A G	G G	A A	C C	C C	C C	G G	A A	A A	A C	G G	C T	A C	T T	T T
Norwegian_Elkhound,_Grey	Nehg188	C C	C C	C T	T T	C C	T T	T T	0 0	C C	A G	T T	T T	T T	T T	C T	T T	T T	C C	C C	A G	A C	G G	C C	C C	C C	C T	A G	C C	A G	T T	A A	C C	T T	G G	G G	A A	C C	C C	C C	G G	A G	A A	A A	A A	T T	C C	C T	C T
Norwegian_Elkhound,_Grey	Nehg189	C C	C C	C T	T T	C T	C C	T T	0 0	C C	G G	T T	T T	T T	T T	C T	T T	G T	C C	C T	G G	A A	G T	C C	C C	C C	T T	A G	C C	A G	C T	A A	C T	T T	G G	G G	A A	C C	C C	A C	G G	A G	A A	A C	A A	T T	A C	T T	C T
Norwegian_Elkhound,_Grey	Nehg190	C C	C C	T T	T T	C T	C T	C T	0 0	C C	A G	C T	A T	T T	T T	T T	T T	G T	C T	C C	A A	A C	G G	T T	C C	C T	T T	G G	C C	G G	C T	A A	C C	C C	A A	G G	A A	C C	C T	C C	G G	A A	A A	A A	A A	T T	A C	T T	T T
Norwegian_Elkhound,_Grey	Nehg191	C C	C C	C T	T T	C T	C C	C C	0 0	C T	A G	T T	T T	T T	T T	C C	T T	G T	C C	C T	A G	A C	G T	C C	C T	C C	T T	A G	C C	G G	C C	A A	C C	C C	A A	G G	A A	C C	C C	A C	G G	A G	A A	A A	A G	C T	A C	T T	T T
Norwegian_Elkhound,_Grey	Nehg192	C C	C T	T T	T T	C C	C T	C T	0 0	T T	A A	T T	T T	T T	G T	C C	T T	G T	C C	T T	G G	A A	G T	C C	C C	C T	C T	A G	C C	A G	T T	A A	C C	C C	A G	G G	A A	C C	C T	A C	A A	A G	A A	A C	A G	C T	A C	T T	C T
Norwegian_Elkhound,_Grey	Nehg193	C C	C T	C C	T T	C C	C T	C T	0 0	C C	A A	C T	A T	T T	T T	C T	T T	T T	C C	C C	A G	C C	T T	C C	C C	C C	T T	G G	C C	A G	C C	A A	C C	C C	A A	G G	A A	C T	C C	A C	G G	A A	A A	A C	A G	T T	A C	T T	C T
Norwegian_Elkhound,_Grey	Nehg194	C C	C T	C T	T T	C C	C T	T T	0 0	C T	G G	T T	T T	T T	T T	C C	T T	G G	C C	C T	A G	A A	T T	C C	C C	C T	C T	G G	C C	A G	C T	A A	C C	C T	G G	G G	A A	C C	C C	A C	A G	A G	A A	A A	A A	T T	C C	T T	C T
Norwegian_Elkhound,_Grey	Nehg195	C C	C C	T T	T T	C C	T T	T T	0 0	C C	A G	C T	A T	T T	T T	C C	T T	G T	C C	C C	A G	C C	G G	C T	C T	C C	T T	A G	C C	A G	T T	A A	C C	C C	A G	A G	A A	C T	C T	C C	A G	A A	A A	A C	A G	T T	A A	C T	C T
Norwegian_Elkhound,_Grey	Nehg196	C C	C C	T T	T T	C C	C T	C T	0 0	T T	A G	T T	T T	T T	T T	C C	T T	G G	C C	T T	A G	A C	G G	C T	C C	C T	C T	A G	C C	G G	C C	A A	C C	C T	G G	G G	A A	C C	T T	C C	A G	A A	A A	A A	A A	T T	A A	T T	C T
Norwegian_Elkhound,_Grey	Nehg197	C C	C C	T T	T T	C T	C T	C T	0 0	T T	A G	T T	T T	T T	T T	C C	T T	G T	C C	C T	G G	A A	G G	C T	C C	C C	T T	G G	C C	A G	T T	A A	C C	C C	A G	G G	A A	C C	C C	C C	G G	A A	A A	C C	A G	T T	A A	T T	C T
Norwegian_Elkhound,_Grey	Nehg198	C C	C C	T T	T T	C C	T T	T T	0 0	T T	A G	T T	T T	C T	T T	C C	T T	T T	C C	T T	G G	A C	G T	C T	C C	T T	T T	A G	C C	A A	C T	A A	C C	C T	A G	A G	A A	C C	C C	A C	G G	A G	A A	A A	A A	C T	C C	T T	T T
Norwegian_Elkhound,_Grey	Nehg199	C C	C C	C T	T T	T T	C T	C T	0 0	C C	A A	C T	A T	C T	T T	C C	T T	G G	C T	C C	A G	A A	G G	C T	C C	C C	T T	0 0	C C	G G	C T	A A	C C	C T	A G	G G	A A	C T	C C	C C	G G	A A	A A	A C	A G	T T	A A	T T	T T
Norwegian_Elkhound,_Grey	Nehg200	C C	C T	T T	T T	C T	C T	C T	0 0	C C	A A	T T	T T	T T	G T	C C	T T	G T	C T	C C	A G	A A	G G	C T	C C	C T	C T	G G	C C	A A	T T	A A	C C	T T	G G	A G	A A	C C	C C	C C	A G	A A	A A	C C	A G	C T	A A	C T	T T
Norwegian_Elkhound,_Grey	Nehg201	C C	C C	T T	T T	C C	C T	T T	0 0	C C	A G	T T	T T	T T	T T	C T	T T	G T	C C	C C	A A	C C	G T	C C	C C	C T	T T	A G	C C	G G	C T	A A	C C	C T	G G	G G	A A	C C	T T	C C	A G	A A	A A	A A	A G	T T	C C	T T	T T
Norwegian_Elkhound,_Grey	Nehg202	C C	C C	T T	T T	C T	T T	C T	0 0	C C	A G	T T	T T	T T	G T	C C	T T	G G	C C	C C	A A	A C	G G	C C	C C	C C	T T	A A	C C	A G	C T	A A	C C	C C	A G	G G	A A	C C	T T	C C	G G	G G	A A	C C	G G	T T	A C	C T	T T
Norwegian_Elkhound,_Grey	Nehg203	C C	C T	C T	T T	C C	C T	C T	0 0	T T	G G	C T	A T	T T	T T	C C	T T	G G	C C	T T	A G	A A	G G	C T	C C	T T	C T	A G	C C	A A	T T	A A	C C	C T	A G	G G	A A	C C	T T	C C	G G	A A	A A	A C	A G	C T	A A	T T	C T
Norwegian_Elkhound,_Grey	Nehg204	C C	C T	T T	T T	C C	C T	T T	0 0	T T	A G	T T	T T	T T	T T	C C	T T	G T	C T	T T	A A	A C	G T	C T	C C	C T	T T	A A	C C	G G	C C	A A	C C	C C	A G	G G	A A	C C	C T	C C	A A	A A	A A	A C	G G	T T	A C	C T	C C
Norwegian_Elkhound,_Grey	Nehg205	C C	C C	T T	T T	C T	C T	C T	0 0	C C	A A	C T	T T	T T	T T	C T	T T	G G	C T	C C	A A	A A	G G	C T	C C	C C	T T	A G	C C	A A	T T	A A	C C	C T	A G	G G	A A	C C	C C	C C	G G	A A	A A	A C	A G	T T	A A	T T	T T
Norwegian_Elkhound,_Grey	Nehg206	C C	C C	C T	T T	C T	C C	C C	0 0	C T	G G	C T	T T	T T	T T	C T	T T	G G	C C	C C	A G	A C	G G	T T	C C	C C	T T	G G	C C	G G	C T	A A	C C	C T	A G	G G	A A	C C	C T	C C	G G	A G	A A	A C	A G	T T	A A	T T	T T
Norwegian_Elkhound,_Grey	Nehg207	C C	C T	C T	T T	C C	C C	C T	0 0	C C	A G	T T	T T	T T	G T	C C	T T	G T	C T	C C	A A	A A	G G	T T	C C	C T	C T	A A	C C	A G	C C	A A	C C	C T	G G	G G	A A	C C	C T	A C	G G	A G	A A	C C	G G	T T	A C	T T	C T
Norwegian_Elkhound,_Grey	Nehg208	C C	C C	T T	T T	C T	C T	C T	0 0	T T	A G	T T	T T	T T	T T	C T	T T	G G	C C	C C	A G	A C	G G	C T	C C	C T	T T	A G	C C	A G	C T	A A	C C	C T	A G	G G	A A	C C	C C	C C	G G	A A	A A	A C	G G	T T	A A	T T	T T
Norwegian_Elkhound,_Grey	Nehg209	C C	C C	C T	T T	C C	T T	T T	0 0	C T	A G	C T	A T	C T	T T	C T	T T	G T	C C	C T	G G	A A	G G	C T	C C	C T	T T	A G	C C	A A	C T	A A	C C	C T	A G	G G	A A	C C	C T	A A	G G	A G	A A	A A	A A	T T	A C	T T	T T
Norwegian_Elkhound,_Grey	Nehg210	C C	C C	T T	T T	C C	C T	T T	0 0	C C	A A	C T	A T	T T	T T	C T	T T	G T	C C	C C	A G	A A	G T	C T	C C	C T	T T	G G	C C	A G	C C	A A	C C	C T	A G	G G	A A	C C	C C	A C	G G	A A	A A	A C	A A	T T	A C	T T	T T
Norwegian_Elkhound,_Grey	Nehg211	C C	C C	T T	T T	C C	C C	C T	0 0	T T	A A	C T	A T	T T	T T	C T	A T	G G	C C	T T	A A	A C	G G	T T	C C	C T	T T	G G	C C	A A	C T	A A	C C	C C	A A	G G	A A	C C	C T	C C	G G	A A	A A	A C	A G	T T	A C	T T	C C
Norwegian_Elkhound,_Grey	Nehg212	C C	C T	T T	T T	C C	C T	C T	0 0	C C	A A	T T	T T	T T	T T	C C	T T	G G	C C	C C	A A	C C	G T	C C	C C	C T	C T	A G	C C	G G	C C	A A	C C	C T	G G	G G	A A	C C	C T	C C	A G	A G	A A	A C	G G	C T	A A	T T	C C
Norwegian_Elkhound,_Grey	Nehg213	C C	C C	T T	T T	C T	T T	T T	0 0	C T	A A	T T	T T	T T	T T	C T	T T	G T	C C	C T	A G	A C	G T	C T	C C	C C	T T	G G	C C	A G	C T	A A	C C	C C	A G	G G	A A	C C	C T	C C	G G	A G	A A	A C	G G	T T	C C	T T	C T
Norwegian_Elkhound,_Grey	Nehg214	C C	C C	T T	T T	C C	T T	T T	0 0	C C	A G	C T	A T	T T	T T	C C	T T	G G	C C	C C	A G	A C	G T	C T	C C	C C	T T	A G	C C	A G	C T	A A	C C	C C	A G	A G	A A	C T	C T	C C	G G	A G	A A	A A	A G	T T	A C	T T	T T
Norwegian_Elkhound,_Grey	Nehg215	C C	C C	T T	T T	C C	C T	C T	0 0	C C	A A	T T	T T	T T	G G	C C	T T	G G	C C	C C	A A	C C	G G	C C	C C	C T	T T	A G	C C	A G	C T	A A	C C	C T	A A	G G	A A	C C	C T	C C	G G	A G	A A	A C	A A	T T	A C	C T	C T
Norwegian_Elkhound,_Grey	Nehg216	C C	C C	T T	T T	C C	C T	T T	0 0	C C	A G	C T	A T	T T	T T	C C	T T	G T	C C	C C	G G	A A	T T	C C	C C	C T	T T	G G	C C	A G	T T	A A	C C	T T	G G	G G	A A	C C	C C	C C	A G	A G	A A	A C	A G	T T	A C	T T	C T
Norwegian_Elkhound,_Grey	Nehg217	C C	C C	C T	T T	C C	T T	T T	0 0	C C	A G	T T	T T	T T	T T	C T	T T	G T	C C	C C	A A	C C	T T	T T	C C	C C	T T	G G	C C	A G	C C	A A	C C	C T	A G	G G	A A	C T	C T	C C	G G	A A	A A	A A	A G	T T	A A	C T	C C
Norwegian_Elkhound,_Grey	Nehg218	C C	T T	C T	T T	C C	T T	T T	0 0	C T	A G	T T	T T	T T	T T	C C	A T	G G	C C	C T	A G	A C	G G	C T	C C	C C	T T	A G	C C	A G	C T	A A	C C	C C	A G	G G	A A	C C	T T	C C	G G	A G	A A	A A	A A	T T	C C	T T	T T
Norwegian_Elkhound,_Grey	Nehg219	C C	C C	C T	T T	C C	C T	C T	0 0	C T	G G	C T	A T	T T	T T	C C	T T	G G	C C	C C	A G	A C	G G	C T	C C	C T	T T	A A	C T	A G	T T	A A	C T	C C	A G	G G	A A	C C	C C	C C	G G	A A	A G	C C	G G	T T	A A	T T	C T
Norwegian_Elkhound,_Black	Nehg220	C C	C C	T T	T T	C C	C C	C T	0 0	T T	A G	C T	A A	T T	G G	C C	T T	G G	C C	C C	A G	C C	G T	C C	C T	C T	T T	A G	C T	G G	C T	A A	C C	C T	A G	A A	A A	C T	C T	A C	G G	G G	G G	A A	G G	T T	A A	C C	C T
Norwegian_Elkhound,_Grey	Nehg221	C C	C C	T T	T T	C C	C T	C T	0 0	C C	G G	T T	T T	C T	T T	C T	T T	T T	C C	C C	A G	C C	G T	C C	C C	C T	T T	A G	C T	A G	T T	A A	C C	C T	A G	G G	A A	C C	C C	A C	G G	A A	A A	A C	A G	T T	A C	T T	C C
Norwegian_Elkhound,_Grey	Nehg222	C C	C C	T T	T T	C T	C T	C T	0 0	C T	A G	T T	T T	T T	T T	C C	T T	G T	C C	C T	G G	A A	G T	C C	C C	C C	T T	G G	C C	G G	T T	A A	C C	C T	G G	A A	A A	C C	C T	C C	G G	A A	A A	A C	A G	T T	A A	T T	C T
Norwegian_Elkhound,_Grey	Nehg223	C C	C C	C T	T T	C C	C T	C T	0 0	C C	A G	T T	T T	T T	T T	C C	T T	T T	C T	C C	A G	A A	G G	C T	C T	C T	T T	0 0	C C	A A	T T	A A	C C	C T	G G	G G	A A	C C	T T	A C	G G	A A	A G	C C	A G	T T	A C	T T	T T
Norwegian_Elkhound,_Grey	Nehg224	C C	C C	T T	T T	C C	T T	T T	0 0	C C	A G	T T	T T	T T	T T	C C	T T	T T	C C	C C	A G	A A	G G	C C	C C	T T	T T	A G	C C	A A	C T	A A	C C	C T	G G	G G	A A	C C	T T	A C	G G	A A	A A	A C	A G	T T	C C	T T	T T
Norwegian_Elkhound,_Grey	Nehg225	C C	C T	T T	T T	C C	C T	C T	0 0	T T	A G	C T	A T	T T	T T	C T	T T	G T	C C	T T	A G	A C	G G	C C	C T	C C	C T	A A	C C	G G	C C	A A	C C	C T	A G	A G	A A	C C	C C	C C	A G	A A	A A	C C	A G	C T	A C	T T	C T
Norwegian_Elkhound,_Grey	Nehg226	C C	C C	T T	T T	C T	C T	C T	0 0	C C	A G	T T	T T	T T	G T	C C	T T	G T	C C	C C	A G	A A	G G	C C	C C	C C	T T	0 0	C C	G G	C C	A A	C C	T T	A G	A G	A A	C C	C T	C C	A G	A A	A A	C C	G G	T T	A A	T T	T T
Norwegian_Elkhound,_Grey	Nehg227	C C	C C	C T	T T	C T	C T	T T	0 0	C T	G G	T T	T T	T T	T T	C C	T T	T T	C C	C T	A G	A C	G T	C C	C C	C T	T T	A G	C C	A A	T T	A A	C C	C C	A G	G G	A A	C C	C C	C C	G G	A A	A A	C C	A G	T T	A A	T T	C T
Norwegian_Elkhound,_Grey	Nehg228	C C	C C	T T	T T	C C	T T	T T	0 0	T T	A G	T T	T T	T T	T T	C C	T T	G G	C C	T T	A A	C C	G T	C T	C C	T T	T T	A G	C C	A A	C T	A A	C C	C C	A A	G G	A A	C C	C C	A A	A G	A A	A A	C C	A G	T T	A C	T T	T T
Norwegian_Elkhound,_Grey	Nehg229	C C	C C	T T	T T	C T	T T	C T	0 0	C T	A G	T T	T T	C T	T T	C C	T T	G T	C T	C C	A A	A C	G T	C C	C C	C C	C C	A G	C C	A A	T T	A A	C C	C T	A G	G G	A A	C C	C C	C C	G G	A A	A G	A C	A G	T T	A A	C T	C T
Norwegian_Elkhound,_Grey	Nehg230	C C	C C	T T	T T	C C	T T	T T	0 0	C C	A G	C T	A T	T T	G T	C T	T T	G T	C C	C C	A A	C C	T T	C C	C C	C C	T T	A G	C C	G G	C C	A A	C C	T T	G G	A G	A A	C C	T T	C C	G G	A G	A A	C C	G G	T T	A A	T T	T T
Norwegian_Elkhound,_Grey	Nehg231	C C	C T	C T	T T	C C	T T	T T	0 0	C C	A A	T T	T T	T T	G T	C C	T T	G G	C C	C C	G G	A A	G G	C T	C C	C C	T T	A A	C C	A G	C T	A A	C C	C T	G G	A G	A A	C C	C T	C C	G G	A G	A A	A C	A A	T T	C C	T T	C T
Norwegian_Elkhound,_Grey	Nehg232	C C	C C	T T	T T	C T	C T	C T	0 0	C T	A G	T T	T T	T T	G T	C C	T T	T T	C C	C T	A G	C C	G G	C C	C C	C C	T T	G G	C C	A A	T T	A A	C C	C T	A G	G G	A A	C C	C T	C C	A G	A G	A A	A A	A G	T T	A A	T T	C T
Norwegian_Elkhound,_Grey	Nehg233	C C	C T	T T	T T	C C	T T	T T	0 0	C T	A G	T T	T T	T T	G T	C C	T T	G G	C C	C T	G G	A A	G G	T T	C C	C T	T T	A A	C C	A G	C T	A A	C C	C C	A A	G G	A A	C C	T T	C C	G G	A G	A A	A C	A G	T T	A C	T T	C T
Norwegian_Elkhound,_Grey	Nehg234	C C	C T	T T	T T	C C	T T	T T	0 0	C C	A G	T T	T T	T T	G T	C C	A T	G G	C C	C C	A G	A C	G G	C T	C C	C C	T T	A A	C C	A G	C T	A A	C C	C T	A G	A G	A A	C C	C T	C C	G G	A A	A A	A C	A G	T T	A C	T T	T T
Norwegian_Elkhound,_Grey	Nehg235	C C	C C	T T	T T	C C	T T	T T	0 0	C T	A A	T T	T T	T T	T T	C C	T T	G T	C C	C T	G G	A C	G G	T T	C C	C C	T T	G G	C C	A A	C T	A A	C C	T T	A G	A G	A A	C C	C C	C C	G G	A A	A A	A C	G G	T T	A A	T T	C T
Norwegian_Elkhound,_Grey	Nehg236	C C	T T	C T	T T	C T	T T	T T	0 0	T T	A G	T T	T T	T T	T T	C C	A T	G T	C T	T T	A A	C C	G G	C C	C C	C C	T T	A G	C C	G G	C C	A A	C C	C C	A A	G G	A A	C C	T T	C C	G G	A A	A A	A C	A G	T T	C C	T T	C T
Norwegian_Elkhound,_Grey	Nehg237	C C	C C	C T	T T	C C	T T	T T	0 0	C C	A G	T T	T T	T T	T T	C C	T T	G T	C C	C C	A G	A A	G T	C C	C C	C T	C T	A G	C C	A G	C T	A A	C C	C T	G G	G G	A A	C C	C T	C C	G G	A A	A A	A A	A G	T T	C C	T T	C T
Norwegian_Elkhound,_Grey	Nehg238	C C	C T	C T	T T	C T	T T	C T	0 0	C C	A A	T T	T T	T T	T T	C C	T T	G T	C C	C C	A A	A A	G T	C C	C C	C C	T T	A G	C C	A G	C T	A A	C C	C T	A G	G G	A A	C C	C C	A C	G G	A G	A A	A A	A A	T T	A C	C T	T T
Norwegian_Elkhound,_Grey	Nehg239	C C	C C	C T	T T	C C	C T	T T	0 0	0 0	G G	T T	T T	T T	T T	C T	T T	G G	C C	C C	A G	A C	G T	C T	C C	C T	T T	A G	C C	A G	C T	A A	C C	T T	G G	G G	A A	C C	C C	A C	G G	A G	A A	A C	A G	T T	C C	T T	C C
Norwegian_Elkhound,_Grey	Nehg240	C C	C T	T T	T T	C T	C C	C T	0 0	T T	A G	T T	T T	T T	G T	C T	T T	G T	C C	C C	A A	A C	G T	C T	C C	C T	T T	A G	C C	A A	C T	A A	C C	C T	A G	G G	A A	C C	C C	A C	G G	A A	G G	A C	A G	T T	A A	T T	T T
Norwegian_Elkhound,_Grey	Nehg241	C C	C C	T T	T T	C C	C C	T T	0 0	T T	A G	T T	T T	T T	G T	T T	T T	G T	C C	C C	A A	C C	G T	C T	C C	T T	T T	A G	C C	A G	C T	A A	C C	C C	A A	G G	A A	C C	C C	C C	A G	A A	A G	C C	G G	T T	A C	T T	T T
Norwegian_Elkhound,_Grey	Nehg242	C C	C T	T T	T T	C T	C T	C T	0 0	C T	A A	T T	T T	T T	T T	C T	T T	G G	C C	C C	A A	A C	G T	C T	C C	C T	T T	A G	C C	A G	C C	A A	C C	C C	A A	G G	A A	C C	C C	C C	A G	A G	A G	A C	A G	T T	A C	T T	T T
Norwegian_Elkhound,_Grey	Nehg243	C C	C C	T T	T T	C C	C C	T T	0 0	T T	A G	T T	T T	T T	G T	C T	T T	G G	C C	C C	A A	C C	G T	C T	C C	C T	C T	A G	C C	A G	C T	A A	C C	C T	A G	G G	A A	C C	C C	A C	G G	A A	A G	A C	A G	T T	A C	T T	C T
Norwegian_Elkhound,_Grey	Nehg244	C C	C C	C T	T T	C C	C T	C T	0 0	C C	A G	T T	T T	T T	T T	C T	T T	G G	C C	C C	A A	A A	T T	C C	C C	C C	T T	A G	C C	A G	C T	A A	C T	C T	A G	G G	A A	C C	C C	C C	G G	A G	A A	A C	A A	T T	A A	T T	T T
Norwegian_Elkhound,_Grey	Nehg245	C C	C T	C C	T T	C T	C C	C T	0 0	C T	A G	T T	T T	T T	T T	C T	T T	G T	C C	C C	A A	A C	G T	C C	C C	T T	T T	A G	C C	G G	C C	A A	C C	C C	A G	G G	A A	C C	C C	C C	G G	A A	G G	A A	A G	T T	A A	T T	C C
Norwegian_Elkhound,_Grey	Nehg246	C C	C T	C T	C T	T T	C T	C C	0 0	C C	A A	T T	T T	T T	T T	C C	T T	G G	C T	C C	A A	A C	G G	C T	C C	C T	T T	G G	C C	G G	C T	A A	C C	C T	A G	G G	A A	C C	C C	A C	G G	A A	A G	A A	A G	T T	A C	T T	T T
Norwegian_Elkhound,_Grey	Nehg247	C C	C C	T T	T T	C C	C T	T T	0 0	C C	A A	C T	A T	T T	T T	C T	T T	G T	C C	C C	A A	C C	T T	C C	C C	C C	C T	A G	C C	A A	C T	A A	C C	C T	G G	G G	A A	C C	T T	A C	G G	A A	A A	C C	G G	T T	A C	C T	C C
Norwegian_Elkhound,_Grey	Nehg248	C C	C T	T T	T T	C T	C T	C T	0 0	T T	A G	T T	T T	T T	T T	C T	T T	G T	C C	C C	A A	A C	G T	C T	C C	C T	T T	A G	C C	A G	T T	A A	C C	C T	A G	G G	A A	C C	C C	C C	A G	A G	A A	A C	A G	T T	A C	T T	T T
Norwegian_Elkhound,_Grey	Nehg249	C C	T T	T T	C T	C T	C T	C T	0 0	C T	A A	C T	A T	T T	T T	C T	T T	G G	C C	C C	A A	C C	G G	C T	C C	C C	T T	G G	C C	A G	C C	A A	C C	C C	A A	G G	A A	C C	C C	A C	G G	A G	A G	A A	A A	T T	A A	T T	C T
Norwegian_Elkhound,_Grey	Nehg250	C C	C C	T T	T T	C C	C T	T T	0 0	C T	A A	T T	T T	T T	T T	C T	T T	T T	C C	C T	A G	A A	G G	C T	C T	C C	T T	A G	C C	A G	C T	A A	C C	C C	A A	G G	A A	C C	C C	C C	A G	A G	A A	C C	G G	T T	A A	T T	T T
Norwegian_Elkhound,_Grey	Nehg251	C C	C C	C C	C T	C T	C T	C C	0 0	C C	A A	T T	T T	T T	T T	C C	T T	G T	C T	C C	A A	A A	G T	C C	C C	C T	T T	A G	C C	G G	C C	A A	C T	C T	A G	G G	A A	C C	C C	C C	G G	A A	A G	A C	G G	T T	A C	T T	C T
Norwegian_Elkhound,_Grey	Nehg252	C C	C C	T T	T T	C T	T T	T T	0 0	C C	A A	T T	T T	T T	T T	C C	T T	G T	C T	C C	A A	A C	G G	C T	C T	C C	T T	A G	C C	G G	C C	A A	C C	C C	A G	G G	A A	C C	T T	C C	A G	A A	A A	C C	A A	T T	A C	T T	C T
Norwegian_Elkhound,_Grey	Nehg253	C C	C T	C T	C T	C T	T T	C C	0 0	C C	A A	T T	T T	T T	T T	C C	T T	G G	C T	C C	A A	A C	G G	C T	C C	C C	T T	A G	C C	G G	C T	A A	C T	T T	G G	G G	A A	C C	C C	C C	G G	A G	A A	A C	A G	T T	A A	T T	C T
Norwegian_Elkhound,_Grey	Nehg254	C C	C T	C T	C T	T T	C C	C C	0 0	C C	A A	T T	T T	T T	T T	C C	T T	G G	C T	C C	A A	A A	G T	C C	C C	C C	T T	G G	C C	G G	C T	A A	C C	C C	A A	G G	A A	C C	C C	A C	G G	A G	G G	A C	A G	T T	A C	T T	C T
Norwegian_Elkhound,_Grey	Nehg255	C C	C T	C T	T T	C C	C C	T T	0 0	C C	A A	T T	T T	T T	T T	C C	T T	G G	C T	T T	G G	A C	G T	C C	C C	T T	T T	A A	C C	A G	T T	A A	C C	T T	G G	G G	A A	C C	C C	A C	G G	G G	A A	A A	A A	T T	C C	T T	C T
Norwegian_Elkhound,_Grey	Nehg256	C C	C T	T T	T T	C T	C C	T T	0 0	C C	A G	C T	A T	C T	T T	C C	T T	G T	C C	T T	G G	A A	T T	C C	C C	C T	T T	A G	C C	A G	T T	A A	C C	C T	G G	G G	A A	C C	C C	A C	A G	A G	A A	A C	A A	T T	C C	T T	C C
Norwegian_Elkhound,_Grey	Nehg257	C C	C C	C C	T T	C C	C C	T T	0 0	C C	A G	T T	T T	T T	T T	C C	T T	G T	C T	T T	A G	A C	G T	C T	C C	C C	C T	G G	C C	A G	T T	G G	C C	C T	G G	G G	A A	C C	C C	C C	G G	A G	A A	A C	A G	T T	A C	T T	C T
Norwegian_Elkhound,_Grey	Nehg258	C C	C C	C C	T T	C C	C C	T T	0 0	C C	A A	T T	T T	T T	T T	C C	T T	G G	C T	C T	A G	A A	T T	C C	C C	C T	C T	A G	C C	A G	T T	A A	C C	C T	G G	G G	A A	C C	C C	A A	G G	G G	A A	A A	A A	T T	C C	T T	C T
Norwegian_Elkhound,_Grey	Nehg259	C C	C C	C T	T T	C C	T T	T T	0 0	C C	G G	T T	T T	T T	T T	C T	T T	G T	C T	C T	A G	A C	T T	C C	C C	C C	C T	G G	C C	G G	C C	A A	C C	C T	A G	G G	A A	C C	C C	A C	G G	A G	A A	A C	A A	T T	C C	T T	C C
Norwegian_Elkhound,_Grey	Nehg260	C C	T T	T T	T T	C T	C C	C T	0 0	T T	A A	T T	T T	T T	T T	T T	T T	G T	C C	C C	A A	C C	G T	C C	C C	C T	T T	A G	C C	G G	C C	A A	C T	C T	G G	G G	A A	C C	C C	A C	G G	A G	G G	C C	G G	T T	A C	T T	C T
Norwegian_Elkhound,_Grey	Nehg261	C C	T T	C T	T T	C T	T T	T T	0 0	C T	G G	T T	T T	T T	T T	C C	A T	G T	C T	C T	A A	A C	G G	C C	C T	C C	T T	A G	C C	G G	C C	A A	C C	C C	A G	G G	A A	C C	T T	C C	A G	A A	A A	A C	A G	T T	C C	T T	T T
Norwegian_Elkhound,_Grey	Nehg262	C C	C T	C C	T T	C T	T T	T T	0 0	C C	G G	T T	T T	C T	T T	C T	T T	G T	C C	C C	A A	C C	G G	C C	C C	C C	T T	A A	C C	G G	C C	A A	C C	C C	A G	G G	A A	C C	T T	C C	A G	A G	A A	A A	G G	T T	A A	C T	T T
Norwegian_Elkhound,_Grey	Nehg263	C C	C T	C T	T T	C T	T T	T T	0 0	C C	A A	T T	T T	T T	T T	C T	T T	G T	C C	C C	A G	A A	G T	C T	C C	C C	T T	A G	C C	G G	C T	A A	C C	C T	A G	A A	A A	C C	C T	C C	G G	A G	A A	C C	G G	T T	C C	T T	C T
Norwegian_Elkhound,_Grey	Nehg264	C C	C T	C T	T T	C C	C T	T T	0 0	C C	A G	T T	T T	T T	T T	C C	T T	G G	C C	C C	A G	A A	G G	C T	C C	C C	T T	A A	C C	G G	C T	A A	C C	C T	A G	A G	A A	C C	C T	C C	A G	A G	A A	C C	A G	C T	A A	T T	C T
Norwegian_Elkhound,_Grey	Nehg265	C C	C T	T T	T T	C C	C T	T T	0 0	C C	A A	T T	T T	T T	T T	C C	T T	G G	C C	C C	G G	A C	G G	C C	C C	C T	T T	A G	C C	A A	C T	A A	C C	T T	G G	G G	A G	C T	C T	A C	G G	A A	A A	A C	A G	T T	A A	C T	C T
Norwegian_Elkhound,_Grey	Nehg266	C C	C T	C T	T T	C C	C T	T T	0 0	C T	A A	C T	A T	T T	T T	C C	T T	G G	C C	C C	A G	A C	G G	C T	C C	C C	T T	A A	C C	G G	C T	A A	C C	C C	A G	A G	A A	C C	C T	C C	G G	A G	A A	C C	G G	T T	A C	T T	T T
Norwegian_Elkhound,_Grey	Nehg267	C C	C C	T T	T T	C C	C C	C C	0 0	C T	A A	T T	T T	T T	T T	C T	T T	G G	C C	C C	A A	C C	G G	C T	C C	C T	T T	G G	C C	A G	C T	A A	C C	C C	A G	G G	A A	C C	T T	C C	G G	A A	A A	A A	A A	T T	A C	T T	C T
Norwegian_Elkhound,_Grey	Nehg268	C C	C T	T T	T T	C T	C T	C T	A G	T T	A G	T T	T T	T T	G T	C T	T T	G T	C C	T T	A G	A C	G T	C C	C C	C C	T T	A G	C C	A G	C T	A A	C C	C C	A G	A G	A A	C C	C C	A C	G G	A G	A A	A C	A G	T T	A C	C T	C T
Norwegian_Elkhound,_Grey	Nehg269	C C	C C	T T	T T	C T	C T	T T	A G	C C	A A	T T	T T	T T	G T	C C	T T	G T	C C	C C	G G	A C	G G	C T	C T	C C	T T	A A	C C	G G	C C	A A	C C	C T	A G	G G	A G	C C	C C	C C	A G	A A	A A	C C	G G	T T	A C	T T	C C
Norwegian_Elkhound,_Grey	Nehg270	C C	C C	C T	T T	C T	T T	T T	A G	C T	A A	T T	T T	T T	T T	C C	T T	G T	C C	C T	A A	C C	G G	T T	C T	C C	T T	A G	C C	G G	T T	A A	C C	C C	G G	A G	A A	C T	C C	C C	G G	G G	A A	C C	G G	C T	A A	T T	C C
Norwegian_Elkhound,_Grey	Nehg271	C C	T T	C C	T T	C T	C T	C T	A A	C C	A A	C T	A T	T T	G G	C C	A T	G G	C C	C C	A G	A C	T T	C T	C C	C C	T T	A A	C C	G G	C T	A A	C C	C C	A G	G G	A A	C C	T T	C C	A G	G G	A A	A C	A G	T T	A C	T T	T T
Norwegian_Elkhound,_Grey	Nehg272	C C	C C	T T	T T	C C	C T	T T	A A	C C	A A	T T	T T	T T	T T	C C	T T	G G	C C	C C	A A	C C	G G	T T	C C	T T	T T	A G	C C	A A	T T	A A	C C	C T	G G	G G	A A	C C	C T	C C	A G	A A	A A	A C	G G	T T	A A	T T	T T
Norwegian_Elkhound,_Grey	Nehg273	C C	C C	T T	T T	C C	C T	T T	A A	T T	A G	T T	T T	T T	T T	C C	A T	T T	C T	T T	A A	C C	G G	C C	C C	C T	T T	A A	C C	G G	C C	A A	C C	T T	G G	G G	A G	C C	C C	C C	A G	A G	A A	C C	A G	T T	A C	C T	T T
Norwegian_Elkhound,_Grey	Nehg274	C C	C C	T T	T T	C C	T T	T T	A A	C C	A G	T T	T T	T T	T T	C C	T T	G T	C C	C C	A G	A C	G G	C T	C C	C C	T T	A G	C C	A G	C T	A A	C C	C T	G G	A G	A G	T T	C C	A C	G G	A G	A A	C C	G G	T T	A C	T T	C T
Norwegian_Elkhound,_Grey	Nehg275	C C	C T	T T	T T	C C	T T	T T	A A	C C	A G	T T	T T	T T	T T	C C	T T	G G	C C	C C	G G	A A	G G	T T	C C	C T	T T	A G	C C	A G	C C	A A	C C	C T	A G	G G	A A	C C	T T	A C	G G	A A	A A	A C	A G	T T	A C	T T	T T
Norwegian_Elkhound,_Grey	Nehg276	C C	C T	T T	T T	C C	T T	T T	0 0	C C	A G	T T	T T	T T	G T	C C	T T	G T	C C	C C	A G	A C	G G	C T	C T	C C	T T	A A	C C	A G	C T	A A	C C	T T	A G	G G	A A	C C	C T	C C	G G	A G	A A	A C	A G	T T	A C	T T	C C
Norwegian_Elkhound,_Grey	Nehg277	C C	C T	T T	T T	C T	C T	C T	0 0	C C	A G	T T	T T	T T	T T	C C	T T	T T	C T	C C	A G	A C	T T	C T	C C	C C	T T	A G	C C	A G	C C	A A	C C	T T	G G	G G	A A	C C	C T	C C	G G	A G	A A	A C	A G	T T	A C	C T	T T
Norwegian_Elkhound,_Grey	Nehg278	C C	C C	C T	T T	C C	T T	T T	0 0	T T	A G	T T	T T	C T	G T	C C	A T	G T	C C	T T	G G	A C	G G	C T	C C	C T	T T	G G	C C	A G	T T	A A	C C	C C	A A	A G	A A	C C	C T	C C	A G	A G	A A	C C	A A	T T	A C	T T	C T
Norwegian_Elkhound,_Grey	Nehg279	C C	C C	T T	T T	C C	C T	T T	0 0	C C	A G	T T	T T	T T	T T	T T	T T	G T	C C	C T	G G	A A	G G	C T	C C	C T	C T	A A	C C	A A	T T	A A	C C	T T	G G	G G	A A	C C	C T	A C	G G	A G	A G	A A	A G	T T	A C	T T	C C
Norwegian_Elkhound,_Grey	Nehg280	C C	C T	T T	T T	C C	T T	T T	0 0	T T	A G	C T	A T	T T	G T	C C	T T	G T	C C	T T	A A	A C	G G	C C	C C	C C	T T	A A	C C	A G	C C	A A	C C	C T	A G	G G	A G	C C	C T	A C	A G	A A	A A	A A	G G	T T	A A	T T	C C
Norwegian_Elkhound,_Grey	Nehg281	C C	C T	T T	T T	C T	T T	T T	0 0	C C	A A	T T	T T	T T	G T	C C	T T	G G	C T	C C	A G	A A	G T	C T	C C	C C	T T	A G	C C	G G	T T	A A	C C	C C	A G	A G	A A	C C	T T	C C	A A	A A	A A	A C	A G	C T	A C	T T	T T
Norwegian_Elkhound,_Grey	Nehg282	C C	C C	T T	T T	C C	C T	T T	0 0	C T	A A	T T	T T	T T	T T	C C	T T	G G	C C	C T	A G	A A	G G	C T	C T	C T	T T	A A	C C	G G	C T	A A	C C	C T	G G	G G	A G	C T	C C	A C	A G	A A	A A	A C	G G	T T	A C	T T	C T
Norwegian_Elkhound,_Grey	Nehg283	C C	C C	T T	T T	C C	T T	T T	0 0	C C	A G	C T	A T	T T	G T	T T	T T	T T	C C	C C	G G	A A	G G	C C	C C	C C	T T	A A	C C	A A	T T	A A	C C	C C	A A	G G	A A	C C	C C	A C	G G	A A	A A	A C	A A	T T	A A	C T	T T
Norwegian_Elkhound,_Grey	Nehg284	C C	C C	C T	T T	C C	T T	T T	0 0	C C	A G	T T	T T	T T	G T	C C	T T	G T	C C	C C	A G	C C	G G	C C	C C	C C	T T	G G	C C	A G	C T	A A	C C	C T	G G	G G	A A	C C	C C	C C	G G	G G	A A	A C	G G	C T	A A	T T	C T
Norwegian_Elkhound,_Grey	Nehg285	C C	C C	T T	T T	C C	C T	T T	0 0	C C	G G	T T	T T	T T	T T	C C	A T	G G	C T	C C	A A	C C	G G	C C	C C	C T	T T	A G	C C	A A	C C	A A	C C	C C	A G	G G	A A	C C	C T	C C	G G	A A	A A	C C	G G	T T	A A	T T	C C
Norwegian_Elkhound,_Grey	Nehg286	C C	C C	C T	T T	C T	C T	T T	0 0	C C	A G	T T	T T	C T	T T	C C	T T	G T	C C	C C	G G	A C	G G	T T	C C	C C	T T	G G	C C	A G	C C	A A	C C	C C	A A	A G	A A	C C	T T	C C	A G	A A	A A	A A	A A	T T	A C	T T	C C
Norwegian_Elkhound,_Grey	Nehg287	C C	C C	C T	T T	C C	T T	T T	0 0	C T	A G	T T	T T	T T	T T	C C	A T	G G	C T	C T	A G	A C	G T	C T	C C	C C	T T	A G	C C	A A	C T	A A	C C	C C	A A	G G	A A	C C	C T	C C	G G	A A	A A	C C	G G	T T	A C	T T	C C
Norwegian_Elkhound,_Grey	Nehg288	C C	C C	C T	T T	C C	C T	T T	0 0	T T	A A	C T	A T	T T	G T	C C	A T	G T	C C	T T	A A	A C	G G	C C	C C	C T	T T	G G	C C	A G	T T	A A	C C	C T	A G	A G	A A	C C	C T	A C	G G	A G	A A	C C	G G	T T	A A	T T	C T
Norwegian_Elkhound,_Grey	Nehg289	C C	C C	T T	T T	C C	T T	T T	0 0	C C	A A	T T	T T	T T	T T	C C	T T	G T	C C	C C	A G	A C	G T	C C	C T	C C	T T	G G	C C	G G	C T	A A	C C	C T	A G	A G	A A	C C	T T	C C	A G	A A	A A	A C	A G	T T	C C	T T	C T
Norwegian_Elkhound,_Grey	Nehg290	C C	T T	T T	T T	C T	C T	C T	0 0	T T	A G	T T	T T	T T	G T	C C	T T	G T	C T	T T	A G	A C	G G	T T	C C	C C	T T	G G	C C	G G	C T	A A	C C	C T	G G	G G	A A	C C	C T	A C	A G	A G	A A	C C	A G	T T	A C	T T	C T
Norwegian_Elkhound,_Grey	Nehg291	C C	C C	C T	T T	C C	T T	T T	0 0	C C	A A	C T	A T	T T	T T	C C	T T	G T	C C	C C	A G	A C	G G	T T	C C	C T	T T	G G	C C	A A	C T	A A	C C	C T	A A	G G	A A	C C	C T	C C	G G	A G	A A	C C	G G	T T	A C	T T	T T
Norwegian_Elkhound,_Grey	Nehg292	C C	C T	T T	T T	C C	T T	T T	0 0	C C	A G	C T	A T	T T	T T	C C	A T	G T	C C	C C	A G	A C	G G	T T	C C	C C	T T	A G	C C	A A	T T	A A	C C	C T	A A	G G	A A	C C	C T	C C	G G	A A	A A	C C	A G	T T	A C	T T	C T
Norwegian_Elkhound,_Grey	Nehg293	C C	C C	C T	T T	C C	T T	T T	0 0	C C	A A	C T	A T	T T	T T	C C	A T	G G	C C	C C	A A	A C	G G	C T	C C	C T	T T	A A	C C	A G	C T	A A	C C	C C	A G	G G	A A	C C	T T	C C	G G	A A	A A	C C	A G	T T	A C	T T	C T
Norwegian_Elkhound,_Grey	Nehg294	C C	C C	T T	T T	C T	C T	T T	0 0	T T	A G	T T	T T	T T	T T	C C	T T	G T	C C	C T	G G	A A	G G	C T	C C	C T	T T	G G	C C	A G	T T	A A	C C	C C	A G	G G	A A	C C	C C	C C	G G	A A	A A	A C	A G	T T	A C	T T	C T
Norwegian_Elkhound,_Grey	Nehg295	C C	C T	C T	T T	C C	T T	T T	0 0	C T	A G	T T	T T	T T	T T	C C	T T	G T	C T	C T	A G	A C	G T	C T	C C	C T	T T	A G	C T	G G	T T	A A	C C	C T	A G	G G	A A	C C	C C	C C	G G	A G	A A	C C	A G	T T	A C	T T	T T
Norwegian_Elkhound,_Grey	Nehg296	C C	C C	C T	T T	C T	C C	C T	0 0	C C	A G	C T	T T	T T	T T	C T	T T	G T	C C	C C	G G	A A	G T	C C	C C	C C	C T	A G	C C	A G	C T	A A	C C	C T	G G	G G	A A	C C	C C	C C	G G	A A	A G	A C	A A	T T	A A	C T	C T
Norwegian_Elkhound,_Grey	Nehg297	C C	C C	C T	T T	C T	C C	C T	0 0	C C	A G	C T	A T	T T	T T	T T	T T	T T	C C	C C	G G	A A	G G	C C	C C	C C	T T	A G	C C	A A	C T	A A	C C	C T	A G	G G	A A	C C	C C	A C	G G	A A	A A	A C	A A	T T	A C	C T	T T
Norwegian_Elkhound,_Grey	Nehg298	C C	C T	T T	T T	C C	T T	T T	0 0	C T	A A	T T	T T	T T	T T	C C	T T	G G	C C	C T	A G	A C	G T	C C	C C	C T	T T	A G	C C	A G	T T	A A	C C	C C	A G	G G	A A	C C	C T	C C	A G	A A	A A	A C	A G	C T	A A	T T	T T
Norwegian_Elkhound,_Grey	Nehg299	C C	C C	C T	T T	C C	T T	C T	A A	C C	G G	T T	T T	T T	T T	C T	T T	G T	C C	C C	G G	A A	G T	C C	C C	C T	C T	A A	C C	A G	C T	A A	C C	C T	G G	G G	A A	C C	C T	A C	G G	A A	A A	C C	A G	T T	A C	T T	C T
Norwegian_Elkhound,_Grey	Nehg300	C C	C C	T T	T T	C C	C T	T T	0 0	C C	A A	C T	A T	C T	T T	C C	T T	G T	C C	C C	A A	A C	G G	C T	C C	C C	C T	G G	C C	A A	T T	A A	C C	C T	A A	G G	A A	C C	C T	A C	G G	A A	A A	C C	A G	T T	A C	C T	C T
Norwegian_Elkhound,_Grey	Nehg301	C C	C C	T T	T T	C C	T T	T T	0 0	C T	A A	T T	T T	T T	G G	C C	T T	G T	C C	C T	A A	C C	G G	C T	C C	C C	C T	G G	C C	A G	T T	A A	C C	C T	A A	G G	A A	C C	C C	C C	A G	A G	A A	C C	A G	T T	A C	C T	C T
Norwegian_Elkhound,_Grey	Nehg302	C C	C T	C T	T T	C C	T T	C C	0 0	C C	A A	T T	T T	C T	T T	C T	T T	T T	C C	C C	A G	A C	T T	C T	C C	C C	C C	A G	C C	G G	C T	A A	C T	T T	G G	A G	A A	C T	C T	A C	A G	A A	A A	A C	A A	T T	A A	T T	C T
Norwegian_Elkhound,_Grey	Nehg303	C C	C C	T T	T T	C T	C T	T T	0 0	C C	A G	T T	T T	T T	T T	C T	T T	G G	C T	C C	A G	A A	G T	C T	C C	C C	C T	G G	C C	A G	T T	A A	C C	C T	A G	G G	A A	C C	C T	C C	G G	A G	A A	A C	A A	T T	A C	T T	C T
Norwegian_Elkhound,_Grey	Nehg304	C C	C C	T T	T T	C C	C C	C C	A A	T T	A G	T T	T T	T T	T T	C C	T T	G T	C C	T T	A G	A C	G T	C C	C C	C C	C T	G G	C C	A G	C C	A A	C C	C T	A G	G G	A G	C C	C T	C C	A G	A A	A A	C C	A G	T T	A A	T T	C C
Norwegian_Elkhound,_Grey	Nehg305	C C	C T	C T	T T	C T	C T	C T	0 0	C C	A A	T T	T T	T T	T T	C C	A T	G T	C C	C C	A G	A C	G T	T T	C C	C C	T T	A A	C C	G G	C T	A A	C C	C T	A G	A A	A A	C C	C T	C C	A G	A G	A A	C C	G G	T T	C C	T T	T T
Norwegian_Elkhound,_Grey	Nehg306	C C	C T	T T	T T	C T	T T	T T	0 0	C C	A G	T T	T T	T T	T T	C C	T T	G G	C C	C C	G G	A C	G G	T T	C T	C T	T T	A G	C C	A A	T T	A A	C C	T T	G G	G G	A G	C C	C C	C C	G G	G G	G G	A C	G G	T T	C C	T T	C C
Norwegian_Elkhound,_Grey	Nehg307	C C	C C	C T	T T	C C	C T	T T	0 0	C C	A G	T T	T T	T T	G T	C C	T T	G G	C C	C C	A A	C C	G G	C T	C C	C T	T T	A A	C C	A G	C T	A A	C C	C C	A A	G G	A A	C C	C T	C C	G G	A A	A A	A C	A G	T T	C C	T T	T T
Norwegian_Elkhound,_Grey	Nehg308	C C	C C	T T	T T	C C	C T	C T	0 0	T T	A G	T T	T T	T T	T T	C C	T T	G T	C C	C C	A G	A C	G G	C T	C C	C C	T T	G G	C C	A A	C T	A A	C C	C T	G G	G G	A A	C C	T T	C C	G G	A A	A A	A C	A A	T T	A A	T T	C C
Norwegian_Elkhound,_Grey	Nehg309	C C	C T	T T	T T	C T	C T	T T	0 0	T T	A A	T T	T T	T T	T T	C C	A T	T T	C T	T T	A A	A C	G G	C T	C C	C C	T T	A A	C C	A G	C T	A A	C C	T T	G G	A G	A G	C C	C C	C C	G G	A G	A A	C C	A G	C T	A A	T T	C C
Norwegian_Elkhound,_Grey	Nehg310	C C	C C	C T	T T	C C	T T	T T	0 0	T T	A A	C T	A T	T T	T T	C C	T T	G G	C C	T T	G G	A C	G T	C T	C C	C T	C T	G G	C C	G G	C C	A A	C C	C T	A G	A G	A A	C C	C C	A C	A G	A G	A A	A C	A A	T T	A C	T T	T T
Norwegian_Elkhound,_Grey	Nehg311	C C	C C	T T	T T	C C	T T	T T	0 0	C C	G G	T T	T T	T T	T T	C C	T T	G T	C C	C C	G G	A A	G G	C T	C C	C T	T T	G G	C C	A G	C T	A A	C C	C T	G G	A G	A A	C C	C C	C C	A G	A G	A A	A C	G G	T T	A A	T T	C T
Norwegian_Elkhound,_Grey	Nehg312	C C	C C	C T	T T	C T	C C	T T	A A	C C	G G	T T	T T	T T	T T	C T	T T	G T	C C	C C	G G	A A	G G	C T	C C	C C	C T	A G	C C	A A	T T	A A	C C	C T	A G	G G	A A	C C	C T	A A	G G	A A	A G	A C	A G	T T	A A	T T	C T
Norwegian_Elkhound,_Grey	Nehg313	C C	C T	T T	T T	C T	T T	T T	A A	C T	G G	T T	T T	T T	T T	C C	T T	G G	C T	C T	A G	A A	G T	C T	C C	C C	T T	A G	C C	G G	T T	A A	C C	C C	A G	A G	A A	C C	C T	A C	A A	A A	A A	A C	A A	C T	A A	T T	C T
Norwegian_Elkhound,_Grey	Nehg314	C C	C C	T T	T T	C C	T T	T T	A A	C C	A A	C T	A T	C T	T T	C T	T T	G G	C C	C C	A A	A C	G T	C T	C C	C T	T T	G G	C C	G G	C T	A A	C C	C T	A G	G G	A A	C C	C C	C C	G G	A A	A A	A C	A G	T T	A C	T T	T T
Norwegian_Elkhound,_Grey	Nehg315	C C	C T	T T	T T	C T	T T	T T	A A	C C	G G	C T	A T	C T	T T	C C	T T	G T	C C	C C	A A	C C	G T	T T	C C	C T	T T	A G	C C	A G	C T	A A	C C	T T	G G	G G	A A	C C	C T	C C	A G	A A	A A	A C	A A	T T	A A	T T	T T
Norwegian_Elkhound,_Grey	Nehg316	C C	C C	C T	T T	C C	C T	T T	A A	C C	A A	C T	A T	T T	T T	C C	T T	G G	C C	C C	A G	A C	G T	C T	C C	C T	C T	A G	C C	A A	T T	A A	C C	C C	A A	G G	A A	C C	C C	A C	G G	A A	A A	A C	A A	T T	A A	T T	C C
Norwegian_Elkhound,_Grey	Nehg317	C C	C T	C T	T T	C C	C T	C T	A A	C C	A G	T T	T T	T T	T T	C C	T T	G T	C C	C C	A A	C C	G G	C T	C T	C T	T T	A G	C C	G G	C C	A A	C C	C C	A A	G G	A A	C C	T T	A C	G G	A A	A A	A C	G G	T T	C C	T T	T T
Norwegian_Elkhound,_Grey	Nehg318	C C	C C	T T	T T	C T	C T	C T	A G	T T	A A	T T	T T	T T	T T	C C	T T	T T	C T	T T	A A	A C	G G	C T	C C	C T	C T	A G	C C	G G	C T	A A	C C	C C	G G	A A	A A	C T	C T	A C	A G	A G	A A	A C	A G	T T	C C	T T	T T
Norwegian_Elkhound,_Grey	Nehg319	C C	C C	T T	T T	C T	C T	C T	A A	T T	A A	T T	T T	T T	T T	C T	T T	G T	C C	C C	A G	A C	G T	C T	C C	C C	T T	G G	C C	A G	C T	A A	C C	C C	A A	G G	A A	C C	C T	C C	G G	A A	A A	A C	A G	T T	A A	C T	C T
Norwegian_Elkhound,_Grey	Nehg320	C C	C C	T T	T T	C C	T T	C T	A A	C C	G G	T T	T T	T T	T T	C T	T T	G G	C C	C C	A G	C C	G T	C C	C T	C C	T T	G G	C C	A G	C T	A A	C T	C T	A G	G G	A A	C C	C C	A A	A G	A A	A G	C C	A A	T T	A C	T T	C C
Norwegian_Elkhound,_Grey	Nehg321	C C	C C	T T	T T	C T	C T	C T	A A	C C	G G	T T	T T	T T	T T	C T	T T	G G	C C	C C	A G	A C	G T	T T	C C	C T	T T	G G	C C	A G	C C	A A	C T	C T	A G	G G	A A	C C	C T	C C	A G	A A	A G	A C	A G	T T	A A	T T	C C
Norwegian_Elkhound,_Grey	Nehg322	C C	C T	C T	T T	C C	C T	C T	A A	C C	A G	T T	T T	T T	G T	C C	T T	T T	C C	C C	A A	C C	G T	C T	C C	C C	C T	A G	C C	A G	C T	A A	C C	C T	A A	G G	A A	C C	C T	A C	G G	A G	A A	A A	G G	T T	A A	C T	C T
Norwegian_Elkhound,_Grey	Nehg323	C C	C T	C T	T T	C C	C C	C T	A G	C C	A G	C T	A T	T T	T T	C C	T T	G T	C C	C C	A A	A C	G G	C T	C C	C T	T T	G G	C C	A A	C T	A A	C C	C T	A A	G G	A A	C C	C C	C C	G G	A A	A A	C C	A G	T T	A A	C T	C C
Norwegian_Elkhound,_Grey	Nehg324	C C	C T	C T	T T	C C	C T	C T	A A	C C	A G	T T	T T	T T	G T	C T	T T	G G	C C	C C	A G	A A	G G	T T	C C	C C	T T	A G	C C	A A	T T	A A	C C	C T	A G	G G	A A	C C	T T	C C	G G	A A	A A	C C	A G	C T	A A	C T	T T
Norwegian_Elkhound,_Grey	Nehg325	C C	T T	C T	T T	C C	C T	C T	A A	C C	A A	T T	T T	T T	T T	C C	T T	G G	C C	C C	A A	A C	G T	C T	C C	C T	C T	A G	C C	G G	C T	A A	C C	C T	A G	G G	A A	C C	C T	C C	G G	A G	A A	A A	G G	T T	A A	T T	C C
Norwegian_Elkhound,_Grey	Nehg326	C C	C C	T T	T T	C C	C T	T T	A A	C C	A A	T T	T T	T T	G T	C T	T T	G G	C C	C C	A G	A A	G T	C T	C T	C C	T T	A G	C C	A G	C T	A A	C C	T T	G G	G G	A G	C C	C T	C C	G G	A G	A A	C C	G G	T T	A C	C T	T T
Norwegian_Elkhound,_Grey	Nehg327	C C	C T	C T	T T	C T	C T	C T	A G	C C	A G	T T	T T	T T	T T	C C	T T	G T	C C	C C	A A	A C	G G	C T	C C	C T	T T	G G	C C	G G	C T	A A	C C	T T	A G	A G	A A	C C	C T	C C	G G	A G	A A	A C	A G	T T	A C	T T	C C
Norwegian_Elkhound,_Grey	Nehg328	C C	T T	C T	T T	C C	T T	T T	A A	T T	A A	T T	T T	T T	T T	C C	T T	G T	C C	T T	G G	A A	G G	C T	C C	C C	T T	A G	C C	A G	C C	A A	C C	C T	A G	A G	A A	C T	C T	A C	A G	A A	A A	C C	G G	C T	A A	C T	C T
Norwegian_Elkhound,_Grey	Nehg329	C C	C C	T T	T T	C C	C C	C C	A A	C C	A G	T T	T T	T T	T T	C C	T T	T T	C C	C C	A G	C C	G G	C T	C T	C T	T T	A G	C C	G G	C C	A A	C C	C T	G G	A G	A A	C T	C C	C C	A G	A A	A A	A C	A G	T T	A C	T T	C T
Norwegian_Elkhound,_Grey	Nehg330	C C	T T	C C	T T	C T	C T	C T	A G	C T	A A	T T	T T	T T	T T	C C	T T	T T	C C	C T	A A	C C	G G	C C	C C	C C	T T	A G	C C	A G	T T	A A	C C	C C	A G	A G	A A	C T	C T	C C	A G	A G	A A	A C	G G	T T	A C	C T	C T
Norwegian_Elkhound,_Grey	Nehg331	C C	C C	T T	T T	C C	T T	T T	A A	C C	G G	T T	T T	T T	T T	C C	T T	G G	C C	C C	A G	A C	G G	C T	C C	C T	T T	G G	C C	A G	C T	A A	C C	C T	A G	A G	A A	C C	C T	C C	A G	A A	A A	C C	G G	T T	A A	T T	C T
Norwegian_Elkhound,_Grey	Nehg332	C C	C C	T T	T T	C T	T T	T T	A G	C C	A A	T T	T T	T T	T T	C T	T T	G G	C C	C C	G G	A A	G G	C T	C C	C C	C T	G G	C C	A G	C T	A A	C C	C T	G G	G G	A A	C C	T T	C C	G G	A G	A A	A C	G G	T T	A C	T T	C C
Norwegian_Elkhound,_Grey	Nehg333	C C	C C	T T	T T	C C	C T	C T	A A	C C	A A	T T	T T	T T	G G	C C	T T	T T	C C	C C	A G	A C	G G	C T	C C	C C	T T	A A	C C	A G	C T	A A	C C	C T	A G	A G	A A	C C	C T	C C	G G	A A	A A	C C	A G	T T	A C	T T	C C
Norwegian_Elkhound,_Grey	Nehg334	C C	C C	T T	T T	C C	C T	T T	A A	C T	A G	T T	T T	T T	T T	C C	A T	G T	C T	C T	A A	A C	G G	C C	C C	T T	T T	G G	C C	G G	C T	A A	C C	C T	A G	G G	A A	C C	C T	A C	G G	A G	A A	C C	G G	T T	A A	C T	C T
Norwegian_Elkhound,_Grey	Nehg335	C C	C C	T T	T T	C C	C T	T T	A A	C T	G G	T T	T T	T T	T T	C C	T T	G G	C C	C T	A G	A A	G G	C T	C C	C C	T T	A G	C C	A A	T T	A A	C C	T T	A G	G G	A A	C C	C T	C C	G G	A A	A A	C C	G G	T T	C C	T T	C T
Norwegian_Elkhound,_Grey	Nehg336	C C	C C	T T	T T	C C	T T	T T	A G	T T	A G	T T	T T	T T	T T	C C	T T	G G	C T	T T	A G	A C	G G	C T	C C	C C	C T	A G	C C	A A	T T	A A	C C	C C	A G	G G	A A	C C	T T	A C	G G	A A	G G	A C	G G	T T	A A	C T	C T
Norwegian_Elkhound,_Grey	Nehg337	C C	C T	C T	T T	C T	T T	T T	A A	C C	A G	T T	T T	T T	G G	C C	T T	G T	C C	C C	A A	C C	G G	C T	C C	C T	T T	G G	C C	A G	T T	A A	C C	C T	G G	G G	A A	C C	T T	A C	G G	A G	A A	A C	A G	T T	C C	T T	C T
Norwegian_Elkhound,_Grey	Nehg338	C C	C C	C C	T T	C C	C T	T T	A A	C C	A G	T T	T T	T T	T T	T T	A T	G T	C C	C C	A G	A C	G T	C C	C C	C C	T T	G G	C C	A A	T T	A A	C C	C T	A G	G G	A A	C C	C T	A C	A G	A G	A A	C C	G G	T T	C C	T T	C T
Norwegian_Elkhound,_Grey	Nehg339	C C	C C	T T	T T	C C	T T	T T	A A	C C	A G	T T	T T	T T	T T	C C	T T	G T	C C	C C	A A	A C	G G	C C	C C	C C	T T	A G	C C	G G	C C	A A	C C	C T	A A	G G	A A	C C	T T	A C	G G	A G	A A	A A	A G	C T	A C	T T	C T
Norwegian_Elkhound,_Grey	Nehg340	C C	C C	T T	T T	C C	C T	T T	A A	C T	G G	C T	A T	T T	G T	C C	T T	G T	C C	C T	A G	A A	G G	T T	C C	C T	T T	G G	C C	A A	T T	A A	C C	T T	G G	G G	A G	C T	C C	A C	G G	A G	A A	A A	A G	T T	A C	T T	C T
Norwegian_Elkhound,_Grey	Nehg341	C C	C T	C T	T T	C C	T T	T T	A A	C C	A G	C T	A T	T T	T T	C C	T T	G T	C C	C C	A G	A C	G G	C T	C T	C C	T T	G G	C C	A G	C T	A A	C C	C T	A A	G G	A A	C C	C T	C C	A G	A A	A A	C C	G G	C T	A C	C T	C T
Norwegian_Elkhound,_Grey	Nehg342	C C	C T	T T	T T	T T	C T	C T	G G	C T	A G	T T	T T	T T	T T	C C	T T	G T	C C	C T	A A	C C	G G	C C	C C	C T	T T	A G	C C	A G	T T	A A	C C	C C	A A	G G	A A	C C	C T	A C	G G	A A	A A	C C	A G	C T	A A	C T	T T
Norwegian_Elkhound,_Grey	Nehg343	C C	C C	C T	T T	C C	T T	T T	A A	C T	A G	C T	A T	T T	T T	C T	T T	G T	C C	C T	A A	C C	G T	C C	C C	C C	C T	A G	C C	A G	T T	A A	C C	C T	A A	G G	A A	C C	C C	A C	G G	A G	A G	A A	A A	T T	A C	T T	C T
Norwegian_Elkhound,_Grey	Nehg344	C C	C C	T T	T T	C C	T T	T T	A A	C C	G G	T T	T T	T T	T T	C C	A T	G G	C C	C C	A G	A C	G G	C T	C C	C T	T T	A G	C C	A G	C T	A A	C C	C T	A G	G G	A A	C C	C C	C C	A G	A G	A A	A C	G G	T T	A A	C C	C T
Norwegian_Elkhound,_Grey	Nehg345	C C	C C	T T	T T	C C	C T	C T	A A	C C	A G	T T	T T	T T	G T	C C	T T	T T	C C	C C	A G	A C	G T	C C	C C	C C	T T	G G	C C	A G	C T	A A	C C	C C	A A	A G	A A	C C	T T	C C	A G	A A	A A	A C	A G	T T	A C	T T	C T
Norwegian_Elkhound,_Grey	Nehg346	C C	C C	T T	T T	C C	T T	T T	A A	C C	A A	C T	A T	T T	G T	C C	T T	G G	C C	C C	A G	A C	G G	C T	C C	C T	T T	G G	C C	A A	T T	A A	C C	T T	G G	G G	A G	C C	C T	C C	G G	A G	A A	A C	A G	T T	A A	C T	C T
Norwegian_Elkhound,_Grey	Nehg347	C C	C T	C T	T T	C C	T T	T T	A A	C C	A G	C T	A T	T T	T T	C C	T T	G T	C C	C C	G G	A A	G G	C C	C C	C C	T T	G G	C C	A G	C T	A A	C C	C T	A A	G G	A A	C C	C T	C C	A G	A A	A A	C C	G G	T T	C C	T T	C T
Norwegian_Elkhound,_Grey	Nehg348	C C	C C	T T	T T	C C	T T	T T	A A	C T	A G	T T	T T	T T	G T	C C	T T	G T	C T	C T	A G	A A	G G	C T	C C	C C	T T	A G	C C	G G	C T	A A	C C	C C	A A	G G	A A	C C	T T	C C	G G	A G	A A	C C	G G	T T	A A	T T	C T
Norwegian_Elkhound,_Grey	Nehg349	C C	C C	C T	T T	C C	C T	C T	A A	C C	A G	T T	T T	T T	T T	C T	T T	G T	C C	C C	A G	A C	G T	C C	C C	C C	C T	G G	C C	A A	C T	A A	C C	C C	A G	G G	A A	C C	T T	C C	A G	A A	A A	C C	A G	T T	C C	T T	C T
Norwegian_Elkhound,_Grey	Nehg350	C C	C T	C T	T T	C T	C T	C T	A A	T T	A G	T T	T T	T T	T T	C C	T T	G T	C T	T T	A A	C C	G G	C T	C C	C T	T T	G G	C C	A G	C T	A A	C C	C C	A A	G G	A A	C C	T T	C C	G G	A A	A A	A A	A A	T T	A C	T T	C T
Norwegian_Elkhound,_Grey	Nehg351	C C	C T	C T	T T	C T	C T	C T	A G	C T	G G	C T	A T	T T	T T	C C	T T	G T	C C	C T	A A	A C	G G	C T	C C	C T	C T	A A	C C	A G	C T	A A	C C	T T	G G	G G	A A	C C	C C	A C	G G	A A	A A	A C	A A	T T	A A	T T	C T
Norwegian_Elkhound,_Grey	Nehg352	C C	C C	T T	T T	C C	C T	C T	A A	T T	A G	T T	T T	T T	T T	C C	T T	G G	C C	C C	A A	C C	G T	C T	C T	C T	T T	G G	C C	A G	C T	A A	C C	C T	A G	G G	A A	C C	C T	C C	G G	A A	A A	A C	A G	T T	A C	T T	T T
Norwegian_Elkhound,_Grey	Nehg353	C C	C C	T T	T T	C C	T T	T T	A A	C C	A A	T T	T T	T T	G T	C T	A T	G T	C T	C C	A A	A C	G G	C T	C C	C C	T T	A G	C C	A G	C T	A A	C C	C T	A G	G G	A A	C C	C T	C C	G G	A A	A A	A C	A G	T T	A A	T T	C C
Norwegian_Elkhound,_Grey	Nehg354	C C	C T	T T	T T	C C	T T	T T	A A	C C	A G	T T	T T	T T	T T	C C	T T	G T	C C	C C	G G	A C	G G	C C	C C	C C	T T	A A	C C	A G	T T	A A	C C	C T	A A	G G	A A	C C	T T	C C	G G	A A	A A	A C	G G	T T	C C	T T	C C
Norwegian_Elkhound,_Grey	Nehg355	C C	C T	C C	T T	C T	T T	T T	A A	C T	A G	C T	A T	T T	T T	C T	T T	G T	C T	C T	A A	A C	G T	C T	C C	C T	T T	A G	C C	A G	C T	A A	C C	C T	G G	G G	A A	C C	C T	C C	G G	A A	A A	C C	A G	T T	A C	T T	C C
Norwegian_Elkhound,_Grey	Nehg356	C C	T T	T T	T T	C C	C T	C T	A A	C C	G G	T T	T T	T T	G T	C C	T T	T T	C C	C C	A G	A A	G G	C T	C C	C C	T T	A G	C C	A G	T T	A A	C C	T T	G G	A G	A A	C C	C C	C C	A G	A G	A A	C C	G G	T T	A C	T T	C T
Norwegian_Elkhound,_Grey	Nehg357	C C	C T	T T	T T	C C	T T	T T	A A	T T	A A	T T	T T	T T	G G	C C	T T	G G	C C	C C	A G	A C	G T	T T	C C	C C	T T	A G	C C	A A	T T	A A	C C	C T	A G	G G	A A	C C	T T	C C	G G	A A	A A	A C	A G	T T	A C	T T	T T
Norwegian_Elkhound,_Grey	Nehg358	C C	C C	T T	T T	C T	C T	C T	0 0	C C	A A	T T	T T	T T	G T	C T	T T	G T	C C	C C	A G	A C	G G	C T	C C	C T	T T	A G	C C	G G	C C	A A	C C	C T	G G	G G	A A	C C	T T	C C	A G	A A	A A	A C	A G	T T	A C	C T	T T
Norwegian_Elkhound,_Grey	Nehg359	C C	C T	T T	T T	C T	T T	T T	A G	C C	A A	T T	T T	T T	T T	C C	T T	G G	C C	C C	A G	A C	G G	T T	C C	C C	C T	A G	C C	A G	C C	A A	C C	C T	G G	A G	A A	C T	C T	A C	G G	A A	A A	C C	G G	T T	A A	T T	C T
Norwegian_Elkhound,_Grey	Nehg360	C C	C C	T T	T T	C C	C T	C T	0 0	C C	A G	T T	T T	T T	T T	C T	T T	G G	C C	C C	A A	C C	G G	C T	C C	C T	T T	G G	C C	A G	C T	A A	C C	C C	A G	G G	A A	C C	T T	C C	G G	A A	A A	A A	A A	T T	A C	T T	C C
Norwegian_Elkhound,_Grey	Nehg361	C C	C C	T T	T T	C C	C T	C T	A G	C C	A A	T T	T T	T T	G G	C C	T T	G G	C C	C C	A G	A C	G T	C T	C C	C C	T T	A G	C C	A A	C T	A A	C C	T T	G G	A G	A A	C C	C T	C C	G G	A A	A A	C C	A G	T T	C C	T T	T T
Norwegian_Elkhound,_Grey	Nehg362	C C	C T	C T	T T	C C	T T	T T	0 0	C C	A G	C T	A T	T T	G T	C C	A T	G G	C C	C C	A A	A C	G G	T T	C C	C C	T T	A G	C C	A G	T T	A A	C C	C C	A A	G G	A A	C C	T T	C C	G G	A A	A A	C C	A G	T T	A C	T T	T T
Norwegian_Elkhound,_Grey	Nehg363	C C	C T	C T	T T	C C	T T	T T	0 0	C C	A A	C T	A T	T T	T T	C C	T T	G G	C C	C C	G G	A C	G G	T T	C C	C T	T T	G G	C C	A G	C T	A A	C C	C C	A A	G G	A A	C C	C T	C C	G G	A A	A A	A C	A G	T T	A A	T T	T T
Norwegian_Elkhound,_Grey	Nehg364	C C	T T	T T	T T	C T	T T	T T	0 0	C C	A G	T T	T T	T T	T T	C T	T T	G G	C C	C C	A A	C C	G G	T T	C C	C C	C T	A G	C C	A G	C C	A A	C C	C C	A G	A G	A A	C T	C T	A C	G G	A A	A A	C C	G G	T T	A A	T T	T T
Norwegian_Elkhound,_Grey	Nehg365	C C	0 0	C C	T T	C T	C T	T T	0 0	C C	A A	C T	A T	T T	T T	C C	0 0	G G	C C	C C	G G	A C	G T	C T	C C	C T	C T	G G	C C	A A	T T	A A	C C	C C	A G	G G	A A	C C	C T	C C	G G	A A	A A	A C	G G	T T	A C	T T	C T
Norwegian_Elkhound,_Grey	Nehg366	C C	C C	T T	T T	C C	C T	T T	0 0	T T	A G	T T	T T	T T	T T	C C	T T	G G	C T	T T	G G	A A	T T	C C	C C	C T	C T	A G	C C	A A	T T	A A	C C	C T	G G	G G	A A	C C	C T	C C	G G	A G	A A	C C	G G	T T	A C	T T	C T
Norwegian_Elkhound,_Grey	Nehg367	C C	C C	T T	C T	C C	C C	T T	0 0	C T	A A	T T	T T	C T	T T	C C	T T	G T	C T	C T	A A	C C	T T	T T	C C	T T	T T	A G	C C	A G	C C	A A	C C	C C	A A	G G	A A	C T	C C	A A	G G	A G	A G	A C	G G	T T	A C	T T	C C
Norwegian_Elkhound,_Grey	Nehg368	C C	C T	C C	C T	C C	C C	C C	0 0	C T	A G	T T	T T	T T	T T	T T	T T	G G	C T	C T	A G	A C	G T	C T	C C	C C	T T	A G	C C	A G	C T	A A	C C	C C	A A	G G	A A	C C	C C	C C	G G	A A	A G	A C	A G	T T	A A	T T	C T
Norwegian_Elkhound,_Grey	Nehg369	C C	0 0	T T	T T	C T	T T	T T	0 0	C C	G G	T T	T T	T T	T T	C T	T T	G T	C C	0 0	A A	C C	G T	C T	C C	C T	T T	A A	C C	A A	T T	A A	C C	C C	G G	G G	A A	C C	C C	C C	G G	A G	G G	A A	A G	T T	A C	T T	T T
Norwegian_Elkhound,_Grey	Nehg370	C C	C C	C T	T T	C C	T T	T T	0 0	C C	A G	C T	A T	T T	T T	C C	T T	G T	C C	C C	A A	C C	T T	C C	C C	C T	T T	G G	C C	A G	C C	A A	C C	C T	A G	G G	A A	C C	C T	A C	G G	A A	A A	A C	A G	T T	C C	T T	C T
Norwegian_Elkhound,_Grey	Nehg371	C C	C T	C C	T T	C C	C T	C C	0 0	C C	A A	T T	T T	T T	T T	C T	T T	G G	C C	C C	A A	C C	G T	C T	C C	C C	T T	A G	C C	G G	C T	A A	C C	C T	A G	G G	A A	C C	C C	C C	G G	A A	A A	A C	A G	T T	A C	T T	C C
Norwegian_Elkhound,_Grey	Nehg372	C C	C C	C T	T T	C C	C T	C T	0 0	T T	A A	T T	T T	C T	T T	T T	T T	G G	C C	C C	A A	C C	G T	C T	C C	T T	C T	A G	C C	A G	C T	A A	C C	C T	A G	G G	A A	C C	C C	A C	A G	A A	G G	A C	A G	T T	A A	T T	C C
Norwegian_Elkhound,_Grey	Nehg373	C C	C C	C T	T T	C T	C C	C C	0 0	C C	A G	T T	T T	T T	T T	C C	T T	G G	C C	C C	G G	A A	T T	C C	C C	C T	T T	A G	C C	A G	C T	A A	C T	C T	G G	G G	A A	C C	C C	A C	G G	A A	G G	A A	A G	T T	A A	C T	C C
Norwegian_Elkhound,_Grey	Nehg374	C C	C T	C T	T T	T T	T T	C C	0 0	T T	A G	T T	T T	T T	T T	C C	T T	G G	C C	C C	A A	A C	T T	T T	C C	C C	C T	A A	C C	A G	C T	A A	C T	C T	G G	G G	A A	C C	C C	A C	G G	A A	A A	A C	G G	T T	A C	T T	C C
Norwegian_Elkhound,_Grey	Nehg375	C C	C T	C T	T T	C C	T T	T T	0 0	C C	G G	T T	T T	C T	T T	C T	T T	T T	C C	C C	A A	C C	T T	C C	C C	C C	C T	G G	C C	G G	C T	A A	C C	C C	A A	G G	A A	C C	C C	A C	G G	A A	A A	A C	A G	T T	A C	T T	C C
Norwegian_Elkhound,_Grey	Nehg376	C C	C C	C T	T T	C C	T T	C T	0 0	C C	A A	C T	A T	T T	T T	C T	T T	T T	C C	C C	A A	A C	G T	C T	C C	C C	C T	A G	C C	A G	T T	A A	C C	C T	A G	G G	A A	C C	C C	C C	G G	A A	A A	A C	A G	C T	A C	T T	C T
Norwegian_Elkhound,_Grey	Nehg377	C C	C C	C T	T T	C T	C C	T T	0 0	T T	G G	T T	T T	T T	T T	T T	T T	G G	C C	C T	A A	A A	T T	C C	C C	T T	T T	G G	C C	A A	C T	A A	C C	T T	G G	G G	A A	C C	C C	C C	G G	A A	A A	A A	A G	T T	A C	T T	T T
Norwegian_Elkhound,_Grey	Nehg378	C C	C C	C T	T T	C C	T T	C T	0 0	C C	A A	T T	T T	T T	T T	C C	T T	G T	C C	C C	A G	A A	T T	C C	C C	C C	T T	G G	C C	A G	C T	A A	C T	C T	G G	G G	A A	C C	C C	C C	G G	A A	A A	A C	A G	T T	C C	T T	T T
Norwegian_Elkhound,_Grey	Nehg379	C C	C C	C C	T T	C C	T T	C T	0 0	C C	A A	T T	T T	T T	T T	C C	T T	G T	C C	C C	A G	A A	T T	C T	C C	C C	C T	A G	C C	G G	C C	A A	T T	C T	G G	G G	A A	C C	C C	C C	G G	A A	A A	A C	A G	T T	A C	T T	C T
Norwegian_Elkhound,_Grey	Nehg380	C C	C C	T T	T T	T T	T T	C C	0 0	C T	G G	T T	T T	T T	T T	C T	T T	G G	C C	C C	A A	A C	T T	C C	C C	C T	C T	A A	C C	A G	C T	A A	C C	T T	G G	A G	A A	C C	C T	C C	G G	A A	A A	A A	A A	T T	A A	T T	T T
Norwegian_Elkhound,_Grey	Nehg381	C C	C C	C C	T T	C C	T T	C T	0 0	C C	A A	T T	T T	T T	T T	C C	T T	G T	C C	C C	A G	A C	T T	C C	C C	C T	C T	A A	C C	A G	C T	A A	C T	C T	G G	G G	A A	C C	C T	C C	G G	A G	A A	A C	A G	T T	C C	T T	C T
Norwegian_Elkhound,_Grey	Nehg382	C C	C C	T T	T T	T T	C T	C T	0 0	C T	G G	T T	T T	T T	T T	C T	T T	G G	C C	C C	A A	A C	T T	C C	C C	T T	T T	A G	C C	A G	C T	A A	C C	T T	G G	G G	A A	C C	C C	C C	G G	A A	A A	A C	A G	T T	A A	C T	C T
Norwegian_Elkhound,_Grey	Nehg383	C C	C C	T T	T T	T T	C C	C C	0 0	C C	A G	C T	A T	T T	T T	C C	T T	T T	C C	C C	A G	A C	G T	C T	C C	C T	T T	A G	C C	A G	C T	A A	C C	T T	G G	G G	A A	C C	C T	A C	G G	A A	A A	A C	A G	C T	A C	T T	C T
Norwegian_Elkhound,_Grey	Nehg384	C C	C T	T T	T T	C T	C T	C T	0 0	C T	A G	T T	T T	C T	T T	C C	T T	G G	C C	C C	A G	A C	G T	C T	C C	T T	T T	G G	C C	A A	C C	A A	C C	C T	A G	G G	A A	C T	C C	A C	G G	A A	A G	A C	G G	T T	A C	T T	C C
Norwegian_Elkhound,_Grey	Nehg385	C C	C C	C T	T T	C T	C T	C T	0 0	C T	G G	C C	T T	T T	T T	C C	T T	G G	C T	C C	A G	A A	G G	T T	C C	C C	T T	G G	C C	G G	T T	A A	C C	C T	A G	G G	A A	C C	C T	C C	G G	A A	A A	A A	A A	T T	A A	T T	T T
Norwegian_Elkhound,_Grey	Nehg386	C C	C C	T T	T T	C C	C C	T T	0 0	T T	A G	T T	T T	T T	G T	T T	T T	G G	C C	C C	A A	C C	G T	T T	C C	T T	C T	G G	C C	G G	C C	A A	C C	C T	A G	G G	A A	C C	C C	A C	G G	A A	A G	C C	G G	T T	A A	T T	C C
Norwegian_Elkhound,_Grey	Nehg387	C C	C T	C T	T T	T T	C C	C C	0 0	C C	A A	T T	T T	T T	T T	C C	T T	G T	C C	C C	A A	A A	T T	C C	C C	C T	T T	A G	C C	A G	C C	A A	C T	C T	A G	G G	A A	C C	C C	C C	G G	A A	A A	A C	A G	T T	A A	T T	C T
Norwegian_Elkhound,_Grey	Nehg388	C C	C C	T T	T T	C C	C T	C T	0 0	T T	A A	T T	T T	T T	G T	T T	T T	G G	C C	C C	A A	C C	G G	C T	C C	T T	T T	A A	C C	A A	T T	A A	C C	C T	A G	G G	A A	C C	C C	A C	A G	A A	A G	A C	A G	T T	A A	T T	C C
Norwegian_Elkhound,_Grey	Nehg389	C C	C T	C T	T T	C T	T T	C C	0 0	C T	A G	T T	T T	T T	G T	C T	T T	G T	C C	C C	A A	C C	T T	C C	C C	C T	T T	A A	C C	G G	C T	A A	C C	T T	G G	G G	A A	C C	C C	C C	G G	A A	A A	A A	A A	T T	A C	T T	T T
Norwegian_Elkhound,_Grey	Nehg390	C C	C C	C T	T T	C C	T T	T T	0 0	C C	G G	T T	T T	T T	T T	C C	T T	G G	C C	C C	A A	C C	G T	C T	C C	T T	T T	A G	C C	A G	C T	A A	C C	C C	A A	G G	A A	C C	C C	A C	G G	A A	A A	A C	A G	T T	A A	T T	C T
Norwegian_Elkhound,_Grey	Nehg391	C C	C C	T T	T T	C C	T T	C T	0 0	C C	A G	C T	A T	C T	T T	C T	T T	T T	C C	C C	A A	C C	T T	C C	C C	C C	C T	G G	C C	G G	C C	A A	C C	C T	A G	G G	A A	C C	C T	A A	G G	A A	A A	A C	A G	T T	A C	T T	C T
Norwegian_Elkhound,_Grey	Nehg392	C C	C C	C T	T T	C T	C T	T T	0 0	C C	A G	T T	T T	T T	T T	C C	T T	G T	C C	C C	A A	C C	T T	C T	C C	C T	T T	G G	C C	A A	C T	A A	C C	C C	A G	G G	A A	C C	C T	C C	G G	A A	A A	A C	A A	T T	A C	T T	C T
Norwegian_Elkhound,_Grey	Nehg393	C C	C C	T T	C T	C C	C C	T T	0 0	T T	A A	T T	T T	C T	G T	C T	T T	T T	C C	T T	A G	A C	T T	C T	C C	T T	C C	A A	C C	G G	C C	A A	C C	C T	G G	G G	A A	C C	C C	A C	A G	A G	A A	C C	G G	T T	A A	T T	C C
Norwegian_Elkhound,_Grey	Nehg394	C C	C T	C T	T T	C C	T T	C T	0 0	C T	A A	T T	T T	T T	T T	T T	T T	G G	C C	C T	A A	C C	G T	C T	C C	C C	T T	A G	C C	A G	C C	A A	C C	C C	A A	G G	A A	C C	C C	C C	G G	A A	G G	A A	A G	T T	A C	T T	C C
Norwegian_Elkhound,_Grey	Nehg395	C C	C T	C T	T T	C T	C T	C T	0 0	C C	A A	T T	T T	T T	G T	C C	T T	G T	C T	C C	G G	A C	G T	T T	C C	C T	T T	A G	C C	G G	C C	A A	C T	C T	A G	G G	A A	C C	C T	A C	G G	A A	A A	A C	G G	T T	A C	T T	C C
Norwegian_Elkhound,_Grey	Nehg396	C C	C T	C T	T T	C C	T T	C C	0 0	C C	A A	T T	T T	T T	T T	C T	T T	G T	C C	C C	A G	A C	T T	C T	C C	C C	C T	G G	C C	G G	T T	A A	C C	C C	A G	G G	A A	C C	C T	A C	G G	A G	G G	A C	G G	T T	C C	T T	C C
Norwegian_Elkhound,_Grey	Nehg397	C C	C T	C T	T T	C T	T T	C T	0 0	T T	A G	T T	T T	C T	T T	C C	T T	G G	C C	C C	A G	A C	G G	T T	C C	T T	T T	A G	C C	A A	C T	A A	C C	C T	G G	G G	A A	C C	C T	A C	G G	A G	A G	A C	G G	T T	A A	T T	C C
Norwegian_Elkhound,_Grey	Nehg398	C C	C C	C T	T T	C T	C T	C T	0 0	T T	A G	T T	T T	T T	T T	C T	T T	G G	C C	C C	A A	C C	T T	C C	C C	C T	C T	A A	C C	A G	C T	A A	C C	T T	G G	A G	A A	C C	C T	C C	G G	A A	A A	C C	G G	T T	A C	T T	C T
Norwegian_Elkhound,_Grey	Nehg399	C C	C T	C T	T T	C C	C T	C T	0 0	C T	A G	T T	T T	C T	T T	T T	T T	G T	C C	C C	A A	A C	G T	C T	C C	C C	C T	A G	C C	G G	C C	A A	C T	C C	A G	G G	A A	C C	C C	C C	A G	A A	A G	A A	A A	T T	A A	C T	C T
Norwegian_Elkhound,_Grey	Nehg400	C C	C T	C T	T T	C C	C T	T T	0 0	C T	A G	T T	T T	T T	T T	C T	T T	G T	C C	C C	A G	A C	G T	C T	C C	C T	T T	0 0	C C	A G	C T	A A	C C	C T	G G	G G	A A	C C	C T	C C	G G	A A	A A	C C	G G	T T	A A	T T	C C
Norwegian_Elkhound,_Grey	Nehg401	C C	C C	T T	T T	C T	T T	C T	0 0	C C	G G	T T	T T	T T	T T	C T	T T	G G	C C	C C	A A	A A	G T	C C	C C	C C	T T	A A	C C	A G	C T	A A	C T	T T	G G	G G	A A	C C	C C	C C	G G	A A	A A	A C	A A	T T	A A	T T	C T
Norwegian_Elkhound,_Grey	Nehg402	C C	C C	C T	T T	C T	C T	C T	0 0	T T	A A	T T	T T	C T	T T	T T	T T	G T	C C	C C	A G	A C	T T	C T	C C	C T	C T	A A	C C	G G	C T	A A	C C	C T	A G	G G	A A	C T	C C	A A	A G	A A	G G	C C	A G	T T	A A	T T	C T
Norwegian_Elkhound,_Grey	Nehg403	C C	C C	T T	T T	C C	C C	T T	0 0	T T	A G	T T	T T	T T	T T	T T	T T	G G	C C	C C	A A	C C	G T	C C	C C	T T	T T	A G	C C	A A	T T	A A	C C	T T	G G	G G	A A	C C	C C	A C	A G	A A	A G	A C	A G	T T	A A	T T	C C
Norwegian_Elkhound,_Grey	Nehg404	C C	C C	T T	T T	C C	C C	T T	0 0	T T	A G	T T	T T	T T	G T	T T	T T	G T	C C	C C	A A	C C	T T	C T	C C	C T	C T	A A	C C	A A	T T	A A	C C	C C	A A	G G	A A	C C	C C	C C	G G	A A	G G	C C	G G	T T	A C	T T	C C
Norwegian_Elkhound,_Grey	Nehg405	C C	C C	C T	T T	C C	C T	C T	0 0	C T	A A	C T	A T	T T	G T	C T	T T	G G	C C	C T	A G	A C	G G	C T	C C	C C	T T	G G	C C	A A	T T	A A	C C	C C	G G	G G	A A	C C	C T	C C	G G	A G	G G	A C	A G	T T	A A	T T	C T
Norwegian_Elkhound,_Grey	Nehg406	C C	C C	T T	T T	T T	C T	C T	A A	C T	A G	T T	T T	T T	T T	T T	T T	G G	C C	C C	A A	A C	T T	C C	C C	C T	C T	A A	C C	A G	C T	A A	C C	C T	A G	G G	A A	C C	C C	C C	G G	A A	A A	A C	A G	T T	A A	T T	T T
Norwegian_Elkhound,_Grey	Nehg407	C C	C C	T T	T T	C C	T T	T T	0 0	C C	A A	C T	A T	T T	T T	T T	T T	G T	C T	C C	A A	A C	G G	C T	C C	C C	C T	G G	C C	G G	C T	A A	C C	C T	A G	G G	A A	C C	C C	C C	G G	A A	A A	A A	A G	C T	C C	T T	C T
Norwegian_Elkhound,_Grey	Nehg408	C C	C C	T T	T T	C C	C C	T T	0 0	C T	A A	T T	T T	T T	T T	C C	T T	G T	C C	C C	G G	A A	G T	C T	C C	T T	C T	G G	C C	A G	C T	A A	C C	T T	G G	A G	A A	C T	C T	C C	G G	A A	A A	A C	A G	T T	A A	T T	C C
Norwegian_Elkhound,_Grey	Nehg409	C C	C T	T T	T T	T T	C C	C C	0 0	C C	G G	T T	T T	C T	T T	C T	T T	G G	C C	C C	A A	A C	G G	C T	C C	T T	C T	A G	C C	G G	C T	A A	C C	T T	G G	G G	A G	C C	C T	A C	A G	A A	G G	A C	A A	T T	A A	T T	C T
Norwegian_Elkhound,_Grey	Nehg410	C C	C C	C T	T T	C T	C T	T T	A A	C C	A A	C T	A T	T T	G T	C C	T T	T T	C C	C C	A A	C C	T T	C T	C C	T T	T T	G G	C C	A A	T T	A A	C C	C C	A A	G G	A A	C C	C C	A C	G G	A A	A A	C C	A G	T T	A C	T T	T T
Norwegian_Elkhound,_Grey	Nehg411	C C	C C	T T	T T	C T	C T	C C	0 0	C C	A G	T T	T T	C C	T T	T T	T T	G T	C C	C C	A G	A C	G T	C C	C C	C T	C C	A G	C C	G G	C T	A A	C C	C T	A G	G G	A A	C T	C C	A A	A G	A A	A A	A C	A A	T T	A A	T T	C C
Norwegian_Elkhound,_Grey	Nehg412	C C	C C	T T	T T	C T	C C	C T	0 0	C T	A G	T T	T T	T T	T T	C C	T T	G T	C C	C C	G G	A A	G T	T T	C C	C T	C T	G G	C C	A A	T T	A A	C C	C C	A G	G G	A A	C C	C T	A C	G G	A A	A A	A C	A G	T T	A C	T T	T T
Norwegian_Elkhound,_Grey	Nehg413	C C	C T	C T	T T	C C	T T	T T	A A	C C	A G	C T	T T	T T	T T	T T	T T	T T	C C	C C	A G	A C	G T	C T	C C	C C	T T	G G	C C	G G	C T	A A	C C	C T	A G	G G	A A	C C	C C	C C	G G	A A	A A	A C	A A	T T	A C	T T	C T
Norwegian_Elkhound,_Grey	Nehg414	C C	C T	T T	T T	C T	C T	C T	0 0	C C	G G	T T	T T	T T	T T	C T	T T	G G	C C	C C	A A	A C	G T	C T	C C	C T	T T	G G	C C	A G	C C	A A	C C	T T	G G	G G	A A	C C	C C	A C	G G	A A	A A	A C	A G	T T	A A	C T	C C
Norwegian_Elkhound,_Grey	Nehg415	C C	C C	C T	T T	C T	C C	T T	A A	C C	A G	T T	T T	T T	G T	C C	T T	G T	C C	C C	A A	C C	T T	C T	C C	C T	C T	G G	C C	A A	T T	A A	C C	C C	G G	G G	A A	C C	T T	C C	G G	A A	A A	C C	A G	T T	A C	T T	C T
Norwegian_Elkhound,_Grey	Nehg416	C C	C C	T T	T T	C C	C T	T T	0 0	T T	A A	T T	T T	T T	T T	C C	T T	G G	C C	C C	A G	A C	G T	T T	C C	T T	C C	G G	C C	G G	C C	A A	C C	C T	G G	G G	A A	C C	C C	C C	A A	A A	A A	A C	A A	T T	A A	T T	C T
Norwegian_Elkhound,_Grey	Nehg417	C C	C C	C T	T T	C C	C T	T T	A A	C C	A G	T T	T T	T T	G T	C C	T T	G T	C C	C C	A G	A C	T T	C T	C C	T T	T T	G G	C C	A A	C T	A A	C C	C C	G G	G G	A A	C C	T T	C C	G G	A A	A A	C C	A G	T T	C C	T T	C T
Norwegian_Elkhound,_Grey	Nehg418	C C	C C	C T	C T	C C	C T	T T	0 0	C T	A G	T T	T T	T T	T T	C T	T T	G G	C T	C T	A G	A C	G T	T T	C C	C T	C T	G G	C C	G G	C T	A A	C C	C T	A G	G G	A A	C C	C T	A C	G G	A A	A A	C C	A G	T T	A C	T T	C C
Norwegian_Elkhound,_Grey	Nehg419	C C	C C	T T	T T	C T	T T	C T	A A	C C	A A	C T	A T	C T	T T	C C	T T	G G	C T	C C	A A	A A	G T	C T	C C	C T	T T	A G	C C	A G	C T	A A	C T	C C	A A	G G	A A	C C	C C	C C	G G	A A	A A	A C	A G	T T	A C	C T	C T
Norwegian_Elkhound,_Grey	Nehg420	C C	C T	C T	T T	C C	T T	T T	A A	C C	A G	T T	T T	T T	T T	T T	T T	G T	C C	C C	A A	A A	G G	C T	C C	C C	C T	G G	C C	A G	C T	A A	C C	C T	G G	G G	A A	C C	C T	C C	G G	A A	G G	A C	A G	T T	A C	T T	C T
Norwegian_Elkhound,_Grey	Nehg421	C C	T T	C C	T T	C T	C T	C C	A A	C C	A A	T T	T T	T T	T T	T T	T T	G T	C C	C C	A A	A C	G T	C C	C C	C C	T T	G G	C C	A G	C T	A A	C C	T T	G G	G G	A A	C C	C C	C C	G G	A A	A A	A C	G G	T T	A C	T T	C T
Norwegian_Elkhound,_Grey	Nehg422	C C	C T	C T	T T	C C	C T	C T	A A	C C	A G	T T	T T	T T	T T	C C	T T	G T	C C	C C	A A	C C	G T	T T	C C	C T	T T	A G	C C	G G	C C	A A	C C	C T	G G	G G	A A	C C	C C	C C	G G	A A	A A	C C	G G	T T	A A	T T	C C
Norwegian_Elkhound,_Grey	Nehg423	C C	T T	C T	T T	C C	C T	C C	A A	C T	A G	T T	T T	T T	T T	C T	T T	G G	C C	C T	A A	C C	T T	C C	C C	C C	T T	A A	C C	A G	C T	A A	C C	C T	A G	G G	A A	C C	C C	A C	G G	A A	G G	A C	A G	T T	A A	T T	C C
Norwegian_Elkhound,_Grey	Nehg424	C C	C T	C T	C T	C C	T T	C T	A A	T T	G G	T T	T T	T T	T T	C C	T T	G G	C T	C T	G G	A C	G T	T T	C C	C T	C C	G G	C C	G G	C T	A A	C T	C C	A A	G G	A A	C C	C C	C C	G G	A A	A G	A C	G G	T T	A C	T T	C C
Norwegian_Elkhound,_Grey	Nehg425	C C	C C	C C	T T	T T	T T	C C	A A	T T	A A	T T	T T	T T	T T	C T	T T	G T	C C	T T	A G	A C	T T	C T	C C	C C	C T	A A	C C	A G	C T	A A	C C	T T	G G	A G	A A	C C	C T	A C	G G	A A	A A	A C	G G	T T	C C	T T	C C
Norwegian_Elkhound,_Grey	Nehg426	C C	C T	C T	T T	C T	C T	C C	A G	C C	A A	C T	A T	T T	T T	C C	T T	T T	C C	C C	A A	A C	G T	C T	C C	T T	T T	A G	C C	G G	C C	A A	C C	C T	A G	G G	A A	C C	C C	A C	G G	A A	A A	C C	A G	C T	A C	T T	C T
Norwegian_Elkhound,_Grey	Nehg427	C C	C C	C T	T T	C T	C C	T T	A A	C C	A G	T T	T T	T T	G T	C C	T T	G G	C C	C C	A G	A C	T T	C T	C C	T T	T T	G G	C C	A A	T T	A A	C C	C C	G G	G G	A A	C C	T T	C C	G G	A A	A A	C C	A G	T T	A C	T T	T T
Norwegian_Elkhound,_Grey	Nehg428	C C	C T	C C	T T	C C	T T	C C	A A	T T	A A	T T	T T	T T	T T	C C	T T	G G	C T	C T	A A	C C	T T	C C	C C	C C	T T	A A	C C	G G	C C	A A	C C	C T	G G	A G	A A	C C	C T	A C	G G	A A	A G	A C	A G	T T	A C	T T	C C
Norwegian_Elkhound,_Grey	Nehg429	C C	C T	T T	T T	C C	T T	C T	A A	C C	A G	T T	T T	C T	T T	C C	T T	T T	C C	C C	A A	C C	T T	C C	C C	C C	C T	A G	C C	A G	T T	A A	C C	C C	A A	G G	A A	C C	C C	A C	G G	A A	A A	C C	G G	C T	A C	T T	C T
Norwegian_Elkhound,_Grey	Nehg430	C C	C C	C T	T T	C T	C T	T T	A A	C C	A G	T T	T T	T T	T T	C C	T T	G G	C C	C C	A G	A C	T T	C C	C C	C T	T T	G G	C C	A A	C T	A A	C C	C C	A G	G G	A A	C C	C T	C C	G G	A A	G G	A C	A G	T T	C C	T T	C T
Norwegian_Elkhound,_Grey	Nehg431	C C	C T	C T	T T	T T	C C	C C	G G	C C	G G	T T	T T	T T	T T	C C	T T	G T	C C	C C	A A	A C	G T	C T	C C	C T	T T	A G	C C	G G	C C	A A	C T	T T	G G	G G	A A	C C	C C	A C	G G	A A	A A	A C	A G	T T	A A	T T	C T
Norwegian_Elkhound,_Grey	Nehg432	C C	C C	T T	T T	C C	C T	C T	A A	C C	A A	T T	T T	T T	T T	T T	T T	G G	T T	C C	A A	A C	G G	C T	C C	C C	C T	A G	C C	A G	T T	A A	C C	C C	A G	G G	A A	C C	C T	C C	G G	A A	A G	A C	A G	T T	C C	T T	C T
Norwegian_Elkhound,_Grey	Nehg433	C C	C C	C C	T T	C C	C T	T T	A A	C C	A A	T T	T T	T T	T T	C C	T T	G G	C C	C C	G G	A A	G T	C C	C C	T T	T T	G G	C C	G G	C T	A A	C C	C C	G G	A G	A A	C C	C C	A A	A G	A G	A A	A A	A G	T T	A C	T T	T T
Norwegian_Elkhound,_Grey	Nehg434	C C	C C	T T	T T	C C	T T	C T	A A	C C	A G	T T	T T	C T	T T	T T	T T	T T	C C	C C	A A	C C	T T	C T	C C	C C	C T	G G	C C	G G	C C	A A	C T	C T	A G	G G	A A	C C	C T	A C	G G	A A	A A	A C	A G	T T	C C	T T	C T
Norwegian_Elkhound,_Grey	Nehg435	C C	C C	C T	C T	C C	T T	T T	A A	C C	A A	C T	A T	T T	T T	C T	T T	G T	C C	C C	A G	A C	G T	C C	C C	C T	T T	G G	C C	A G	T T	A A	C C	C C	A G	G G	A A	C C	C T	C C	G G	A A	A G	A A	A A	T T	C C	T T	C C
Norwegian_Elkhound,_Grey	Nehg436	C C	C T	C C	C T	C C	C C	C T	A A	C C	A A	T T	T T	T T	T T	C T	T T	G G	C T	C C	A A	A C	G G	C T	C C	C C	T T	A G	C C	G G	C C	A A	C C	C C	A A	G G	A A	C C	C C	C C	G G	A G	A A	A A	A G	T T	A C	T T	C T
Norwegian_Elkhound,_Grey	Nehg437	C C	C T	C C	T T	C C	C C	C C	A A	C T	A A	T T	T T	T T	T T	T T	T T	G G	C C	C T	A A	C C	G G	T T	C C	C C	T T	A A	C C	G G	C C	A A	C C	C T	A G	G G	A A	C C	C C	C C	G G	A A	A G	A C	G G	T T	A A	T T	C C
Norwegian_Elkhound,_Grey	Nehg438	C C	C T	T T	T T	C T	C T	C T	A A	C C	A G	T T	T T	T T	T T	C T	T T	G T	C C	C C	A A	A C	T T	C T	C C	C T	C T	A A	C C	A G	C C	A A	C C	T T	G G	G G	A A	C C	C C	A A	G G	G G	A A	A C	G G	T T	A A	T T	C C
Norwegian_Elkhound,_Grey	Nehg439	C C	C C	C C	T T	C C	T T	T T	A A	C C	A G	T T	T T	T T	T T	C C	T T	G T	C C	C C	A G	A C	T T	C T	C C	C C	C T	A G	C C	A G	C T	A A	C T	C T	G G	G G	A A	C C	C C	C C	G G	A G	A A	C C	G G	T T	A C	T T	T T
Norwegian_Elkhound,_Grey	Nehg440	C C	C C	C T	T T	C T	C C	T T	A A	C C	A A	T T	T T	T T	T T	C C	T T	G T	C C	C C	A G	A C	G T	T T	C C	T T	C T	G G	C C	A A	T T	A A	C C	C C	A G	G G	A A	C C	C T	A C	G G	A A	A A	A C	A G	T T	A A	T T	T T
Norwegian_Elkhound,_Grey	Nehg441	C C	C C	C C	T T	C T	C T	T T	A A	C C	G G	T T	T T	T T	T T	C C	T T	G G	C C	C C	A G	A C	T T	C C	C C	C T	C T	G G	C C	A A	C T	A A	C C	C C	A G	G G	A A	C C	C T	C C	G G	A A	A G	C C	G G	T T	C C	T T	C T
Norwegian_Elkhound,_Grey	Nehg442	C C	T T	T T	C C	C T	C T	C T	A A	C C	A G	C T	A T	T T	T T	C T	T T	G G	C C	C C	A A	C C	G G	C C	C C	C C	T T	G G	C C	G G	C C	A A	C C	C T	A G	G G	A A	C C	C C	A C	G G	A G	A A	A C	A G	T T	A A	T T	C C
Norwegian_Elkhound,_Grey	Nehg443	C C	C C	C T	C T	C T	C C	C C	A G	C C	G G	T T	T T	T T	T T	T T	T T	G G	C T	C C	A G	A A	G G	C T	C C	C C	T T	A G	C C	G G	C C	A A	C T	C C	A G	G G	A A	C C	C C	C C	G G	A G	A A	A C	A G	T T	A C	T T	C T
Norwegian_Elkhound,_Grey	Nehg444	C C	C C	T T	T T	C C	C T	C T	A A	C C	A A	C T	A T	T T	T T	T T	T T	G T	C T	C C	A A	A C	G G	C T	C C	C C	C T	G G	C C	G G	C T	A A	C C	C C	A G	G G	A A	C C	C T	C C	G G	A A	A G	A C	A G	T T	A C	T T	C T
Norwegian_Elkhound,_Grey	Nehg445	C C	T T	C T	C T	C C	C T	C C	A A	C T	G G	T T	T T	T T	T T	C T	T T	G G	T T	C T	A A	C C	T T	C C	C C	C C	C T	A G	C C	A G	T T	A A	C C	C C	A A	G G	A A	C C	C C	C C	A G	A G	G G	C C	G G	T T	A A	T T	C C
Norwegian_Elkhound,_Grey	Nehg446	C C	C C	C C	C T	C C	C T	C T	A A	C C	G G	T T	T T	T T	T T	C T	T T	G T	T T	C C	G G	A A	T T	C C	C C	C C	C T	A G	C C	A G	C T	A A	C C	T T	G G	G G	A A	C C	C C	A C	G G	A A	A A	A C	G G	T T	A C	C T	C T
Norwegian_Elkhound,_Grey	Nehg447	C C	C C	C C	T T	C C	C T	C T	A A	C T	A A	T T	T T	T T	T T	T T	T T	G T	C C	C T	A G	A A	T T	C C	C C	T T	C T	A A	C C	G G	C C	A A	C C	C T	A G	G G	A A	C C	C C	A A	G G	A G	A G	A C	A G	T T	A A	T T	C C
Norwegian_Elkhound,_Grey	Nehg448	C C	C C	C T	T T	C C	T T	T T	A A	C C	A G	T T	T T	T T	T T	T T	T T	T T	C C	C C	A A	C C	T T	C C	C C	C C	C C	G G	C C	G G	T T	A A	C C	C T	A G	G G	A A	C C	C C	A C	G G	A A	A A	C C	G G	C T	A C	T T	C T
Norwegian_Elkhound,_Grey	Nehg449	C C	C C	C T	T T	C T	C C	C C	A G	C C	A G	C T	A T	T T	T T	C T	T T	G T	C C	C C	A A	C C	T T	C C	C C	C T	C T	A G	C C	A G	C T	A A	C C	T T	G G	A G	A A	C C	C C	A C	G G	A A	A A	A C	G G	C T	A C	T T	C C
Norwegian_Elkhound,_Grey	Nehg450	C C	C T	C T	T T	C C	C T	T T	A A	C C	A A	T T	T T	T T	T T	C C	T T	G G	C C	C C	A G	A C	G T	C T	C C	T T	C T	G G	C C	G G	C T	A A	C C	C T	G G	A G	A A	C C	C C	A A	G G	A G	A A	A A	A G	T T	A C	T T	T T
Norwegian_Elkhound,_Grey	Nehg451	C C	C C	C T	T T	T T	C T	C T	A A	T T	A G	T T	T T	T T	T T	C T	T T	G T	C C	C C	A A	C C	T T	C C	C C	C C	C C	A A	C C	A G	C T	A A	C C	T T	G G	A G	A A	C C	C T	C C	G G	A A	A A	A C	A G	T T	A C	T T	C T
Norwegian_Elkhound,_Grey	Nehg452	C C	C T	C C	T T	C C	C C	C C	A A	C C	G G	T T	T T	T T	T T	C T	T T	T T	C C	C C	G G	A A	T T	C T	C C	C C	C C	A G	C C	A G	T T	A A	C C	C T	A G	G G	A A	C C	C C	C C	G G	A A	A A	A C	A G	T T	C C	T T	C C
Norwegian_Elkhound,_Grey	Nehg453	C C	C C	C T	T T	C T	C T	T T	A A	C C	A A	C T	A T	T T	G T	C C	T T	G G	C C	C C	A G	A C	G T	C T	C C	C T	T T	G G	C C	A G	C T	A A	C C	C T	G G	G G	A A	C C	C T	C C	G G	A A	G G	A A	A G	T T	A C	T T	T T
Norwegian_Elkhound,_Grey	Nehg454	C C	C C	C T	T T	T T	T T	C C	A A	C C	A G	T T	T T	T T	T T	T T	T T	G T	C C	C C	A G	A C	T T	C T	C C	C T	C T	A A	C C	A G	C T	A A	C C	T T	G G	A G	A A	C C	C T	C C	G G	A A	A A	C C	G G	T T	A C	T T	C T
Norwegian_Elkhound,_Grey	Nehg455	C C	C T	T T	T T	C T	C T	C C	A G	C C	A G	C T	A T	T T	T T	C T	T T	T T	C C	C C	G G	A C	G G	T T	C C	C T	C T	A A	C C	A G	C T	A A	C C	C T	A G	G G	A A	C C	C C	C C	G G	A A	A A	A C	A G	C T	A C	T T	T T
Norwegian_Elkhound,_Grey	Nehg456	C C	C C	C T	T T	C T	T T	C C	A A	C C	G G	T T	T T	T T	T T	C T	T T	G G	C C	C C	A A	A A	T T	C C	C C	C T	T T	A G	C C	A A	C T	A A	C C	C T	G G	G G	A A	C T	C C	A C	G G	A A	A A	A A	A A	T T	A C	T T	T T
Norwegian_Elkhound,_Grey	Nehg457	C C	C C	C C	T T	C C	T T	C T	A A	C C	A G	T T	T T	T T	T T	C T	T T	T T	C C	C C	A A	C C	T T	C T	C C	T T	T T	G G	C C	A G	C T	A A	C C	C C	A A	G G	A A	C T	C C	A C	G G	A A	A A	A C	G G	T T	A A	C T	C T
Norwegian_Elkhound,_Grey	Nehg458	C C	C C	C T	T T	T T	C T	C C	A G	C T	A A	T T	T T	T T	T T	C C	T T	G T	C C	C C	A G	A C	G T	C T	C C	C T	T T	A A	C C	A G	C T	A A	C T	T T	G G	G G	A A	C C	C C	C C	G G	A A	A G	C C	A G	T T	A A	T T	C T
Norwegian_Elkhound,_Grey	Nehg459	C C	C C	C C	T T	C C	T T	C T	A A	C T	G G	T T	T T	T T	T T	C T	T T	G G	C C	C T	A A	A C	G T	C C	C C	T T	C C	A G	C C	A A	C T	A A	C C	C C	A G	G G	A A	C T	C C	A C	A G	A A	A A	A C	A G	T T	A C	C T	C T
Norwegian_Elkhound,_Grey	Nehg460	C C	C T	C T	T T	C C	T T	C T	A A	C C	G G	T T	T T	T T	T T	C T	T T	T T	C C	C C	A A	A C	T T	C C	C C	C C	C C	G G	C C	A G	C T	A A	C C	C C	A A	G G	A A	C T	C C	A C	A G	A A	A A	A C	A G	T T	C C	T T	C T
Norwegian_Elkhound,_Grey	Nehg461	C C	C T	C T	T T	C C	T T	T T	A A	T T	G G	T T	T T	T T	T T	C T	T T	G T	C C	C C	A A	A A	G T	C C	C C	C T	C T	A A	C C	G G	C C	A A	C C	C C	A A	G G	A A	C T	C C	A C	G G	A G	A G	A C	A G	T T	C C	T T	C C
Norwegian_Elkhound,_Grey	Nehg462	C C	C C	C C	T T	C T	T T	C T	A A	C T	G G	T T	T T	T T	T T	C T	T T	G G	C C	C T	A A	A C	T T	C C	C C	C C	C T	G G	C C	A G	C T	A A	C C	C C	A G	G G	A A	C T	C C	A C	G G	A G	A A	A A	A G	T T	A C	T T	T T
Norwegian_Elkhound,_Grey	Nehg463	C C	C C	C C	T T	C T	T T	C T	A A	C T	G G	T T	T T	T T	T T	C T	T T	G T	C C	C T	A A	A C	T T	C C	C C	C C	T T	G G	C C	A A	C T	A A	C C	C C	A G	G G	A A	C T	C C	A C	G G	A A	A A	A C	G G	T T	A C	T T	T T
Norwegian_Elkhound,_Grey	Nehg464	C C	C T	C T	T T	C C	T T	C T	A A	C C	A G	T T	T T	T T	T T	C T	T T	G T	C C	C C	A A	A C	T T	C C	C C	C C	C T	A G	C C	A A	C T	A A	C C	C T	A G	G G	A A	C C	C C	C C	G G	A G	A A	C C	G G	T T	A C	T T	T T
Norwegian_Elkhound,_Grey	Nehg465	C C	C C	C C	T T	C T	T T	C T	A A	C T	G G	T T	T T	T T	T T	C T	T T	G G	C C	C T	A A	A C	G T	C C	C C	C C	T T	G G	C C	A A	C T	A A	C C	C T	A G	G G	A A	C C	C C	C C	G G	A A	A A	A C	A G	T T	C C	T T	T T
Norwegian_Elkhound,_Grey	Nehg466	C C	C T	C T	T T	C T	T T	C T	A A	C T	G G	T T	T T	T T	T T	C T	T T	G T	C C	C T	A A	C C	T T	C T	C C	C C	C T	A G	C C	A G	C T	A A	C C	C T	A G	G G	A A	C C	C C	C C	G G	A G	A A	A C	A G	T T	C C	C T	C T
Norwegian_Elkhound,_Grey	Nehg467	C C	C T	C T	T T	C T	T T	C T	A A	C C	G G	T T	T T	T T	T T	C T	T T	G T	C C	C C	A A	C C	G T	C T	C C	C T	C C	G G	C C	A A	C T	A A	C C	C C	A A	G G	A A	C T	C C	A C	G G	A G	A A	A C	A G	T T	C C	T T	T T
Norwegian_Elkhound,_Grey	Nehg468	C C	C C	T T	T T	C T	C T	T T	A A	C T	A G	T T	T T	T T	T T	C C	T T	G T	C C	C C	A G	A C	G T	C C	C C	C C	C T	A G	C C	A A	T T	A A	C C	C C	A G	G G	A A	C C	C C	A C	G G	A A	G G	C C	A G	T T	A A	T T	C C
Norwegian_Elkhound,_Grey	Nehg469	C C	C C	C T	T T	C C	C T	T T	A A	T T	A A	T T	T T	C T	T T	C C	T T	G T	C C	C C	A A	A C	G G	C C	C C	C T	C T	A G	C C	A G	C T	A A	C C	C C	A G	G G	A A	C C	C T	A C	A A	A A	G G	C C	G G	T T	A A	T T	T T
Norwegian_Elkhound,_Grey	Nehg470	C C	C T	T T	C T	C T	C T	C T	0 0	T T	A A	T T	T T	T T	T T	C T	T T	G G	C C	T T	A G	A A	G T	C C	C C	T T	T T	G G	C C	A G	C T	A A	C T	T T	G G	G G	A A	C C	T T	C C	G G	A G	A A	C C	A A	T T	A A	T T	C T
Norwegian_Elkhound,_Grey	Nehg471	C C	C C	C C	T T	C T	C T	C T	0 0	T T	A G	T T	T T	T T	T T	C C	T T	T T	C C	C C	A G	A C	T T	C C	C C	T T	C C	G G	C C	A A	T T	A A	C C	C T	A G	G G	A A	C C	C C	C C	G G	A A	A A	A C	G G	T T	A C	T T	C T
Norwegian_Elkhound,_Grey	Nehg472	C C	C C	T T	T T	C C	C C	C T	0 0	C T	A A	T T	T T	C T	T T	T T	T T	G T	C C	C T	G G	A A	T T	C C	C C	C T	T T	A G	C C	A G	C T	A A	C C	C C	A A	G G	A A	C C	C T	C C	G G	A A	A A	C C	A A	T T	A C	T T	T T
Norwegian_Elkhound,_Grey	Nehg473	C C	C T	T T	T T	C C	C C	T T	0 0	C C	A G	T T	T T	C C	T T	C T	T T	G G	T T	C C	A G	A C	T T	C T	C C	T T	C T	G G	C C	A G	C T	A A	C C	C T	G G	G G	A A	C C	C C	C C	G G	A A	A A	A C	G G	T T	A C	T T	C C
Norwegian_Elkhound,_Grey	Nehg474	C C	C C	T T	T T	C T	C C	T T	0 0	C C	A G	T T	T T	C T	T T	C T	T T	T T	C C	C C	G G	A A	G T	C T	C C	T T	C T	G G	C C	G G	C C	A A	C T	C C	A G	G G	A A	C T	C C	A C	G G	A A	A A	A C	G G	T T	A C	T T	C C
Norwegian_Elkhound,_Grey	Nehg475	C C	C C	T T	T T	C C	C C	C T	0 0	T T	A A	T T	T T	C T	T T	C T	T T	T T	C C	C T	A G	A A	G T	C C	C C	T T	T T	A G	C C	G G	C C	A A	C C	C T	A G	A G	A A	C T	T T	C C	G G	A A	A A	A C	A G	T T	C C	T T	C T
Norwegian_Elkhound,_Grey	Nehg476	C C	C C	T T	T T	C C	C C	C C	0 0	C C	A G	T T	T T	T T	T T	T T	T T	T T	C C	C C	G G	A A	T T	T T	C C	T T	C T	A G	C C	A A	T T	A A	C C	C C	A A	G G	A A	C C	C C	C C	G G	A G	A A	A C	A G	T T	C C	C T	C C
Norwegian_Elkhound,_Grey	Nehg477	C C	C C	T T	T T	C T	C T	C C	0 0	C C	A G	T T	T T	T T	T T	C T	T T	G T	C C	C C	A A	A C	T T	C T	C C	T T	C T	G G	C C	A G	C T	A A	C T	T T	G G	G G	A A	C C	C C	C C	G G	A A	A A	A C	A G	T T	A C	T T	C T
Norwegian_Elkhound,_Grey	Nehg478	C C	C C	C T	T T	C T	C T	C T	0 0	C C	A G	T T	T T	T T	T T	C T	T T	G G	C C	C C	A G	C C	G T	C C	C C	C C	T T	A G	C C	A A	T T	A A	C C	T T	G G	G G	A A	C C	C T	C C	G G	A G	A A	A C	A G	T T	A C	T T	T T
Norwegian_Elkhound,_Grey	Nehg479	C C	C C	T T	T T	C T	C C	C C	0 0	T T	G G	T T	T T	T T	T T	C C	T T	G T	C C	T T	G G	A A	T T	C T	C C	T T	T T	A A	C C	A A	T T	A A	C C	C T	G G	G G	A A	C C	C C	C C	A G	A G	A A	A C	A G	T T	C C	T T	T T
Norwegian_Elkhound,_Grey	Nehg480	C C	C C	T T	T T	C T	C C	C C	0 0	C C	G G	T T	T T	T T	T T	T T	T T	G T	C C	C T	G G	A A	T T	C C	C C	C T	T T	G G	C C	A A	T T	A A	C C	C C	G G	G G	A A	C C	C C	A C	A G	A G	A A	A C	A A	T T	C C	T T	C T
Norwegian_Elkhound,_Grey	Nehg481	C C	C T	C T	T T	C T	C C	C T	0 0	C C	A G	T T	T T	T T	T T	C T	T T	G T	C C	C C	A G	A A	G T	C C	C C	C T	T T	A G	C C	A A	T T	A A	C C	C T	A G	G G	A A	C T	C C	A C	G G	A A	A A	A C	A G	T T	A C	C T	C T
Norwegian_Elkhound,_Grey	Nehg482	C C	C C	C C	T T	C T	C T	C T	0 0	C T	A A	T T	T T	T T	T T	C T	T T	G G	T T	C C	A G	A A	T T	C T	C C	T T	C T	A G	C C	A G	C T	A A	C C	C T	A G	G G	A A	C C	C T	C C	A G	A A	A A	A A	G G	T T	A C	T T	C C
Norwegian_Elkhound,_Grey	Nehg483	C C	T T	C T	T T	C C	T T	C C	0 0	C C	A G	T T	T T	T T	T T	C T	T T	G T	C C	C C	A G	A C	T T	C T	C C	C T	T T	A A	C C	A G	C T	A A	C C	C C	A G	G G	A A	C C	C T	A C	G G	A G	A G	C C	G G	T T	A C	C T	C C
Norwegian_Elkhound,_Grey	Nehg484	C C	C T	C C	C T	C C	C C	C C	0 0	C T	A G	T T	T T	T T	T T	C T	T T	G G	C T	C T	A A	A C	G T	C C	C C	C C	T T	A A	C C	A G	C T	A A	C C	C C	A A	G G	A A	C C	C C	A C	G G	A G	A G	A C	A G	T T	C C	T T	C T
Norwegian_Elkhound,_Grey	Nehg485	C C	C C	C T	C T	C C	T T	C T	0 0	C C	A A	T T	T T	T T	T T	C T	T T	G T	C C	C C	A A	A C	G G	C C	C C	C C	T T	A A	C C	A G	C T	A A	C C	C T	G G	G G	A A	C C	C C	C C	G G	A G	A A	A C	A G	T T	A C	C T	C T
Norwegian_Elkhound,_Grey	Nehg486	C C	C C	C C	T T	C C	T T	C T	0 0	C C	A A	T T	T T	T T	T T	C T	T T	G G	C C	C C	A A	A C	G T	C C	C C	C C	T T	A G	C C	A G	T T	A A	C C	T T	G G	G G	A A	C C	C C	A C	G G	A A	A A	A C	G G	T T	A A	T T	C C
Norwegian_Elkhound,_Grey	Nehg487	C C	C T	T T	T T	C C	C C	C T	0 0	C C	A G	T T	T T	C T	T T	C C	T T	G T	C C	C C	A A	A C	G T	C C	C C	C T	T T	G G	C C	G G	T T	A A	C C	C C	A A	G G	A A	C C	C C	C C	G G	A G	G G	C C	A G	T T	C C	T T	T T
Norwegian_Elkhound,_Grey	Nehg488	C C	C C	C T	T T	C T	C T	C C	0 0	T T	G G	T T	T T	T T	T T	C T	T T	G G	C C	C C	A A	A A	G T	C T	C C	C T	C T	G G	C C	A G	C C	A A	C C	C C	A G	G G	A A	C C	C C	C C	G G	A G	A A	A C	A G	T T	A A	T T	C T
Norwegian_Elkhound,_Grey	Nehg489	C C	C C	T T	T T	C C	C T	C T	0 0	C C	G G	T T	T T	T T	T T	C C	T T	G T	C C	C C	A G	A A	T T	C C	C C	C T	C T	G G	C C	A A	T T	A A	C C	C C	A G	G G	A A	C C	C C	C C	G G	A G	G G	A C	G G	T T	C C	T T	C C
Norwegian_Elkhound,_Grey	Nehg490	C C	C C	C C	T T	C C	C C	C T	0 0	T T	A G	T T	T T	T T	T T	C T	T T	G T	C C	C C	A A	A A	T T	C C	C C	C T	T T	A A	C C	A G	C T	A A	C T	T T	G G	G G	A A	C C	C C	C C	G G	A A	G G	A A	A A	T T	A A	C T	C C
Norwegian_Elkhound,_Grey	Nehg491	C C	C C	C C	T T	C T	T T	C T	0 0	C T	A G	T T	T T	T T	T T	C C	T T	G T	C C	C C	A G	A C	G T	C C	C C	T T	C T	A G	C C	A A	T T	A A	C C	C T	G G	G G	A A	C C	C C	A C	G G	A A	A G	C C	G G	T T	A C	T T	C T
Norwegian_Elkhound,_Grey	Nehg492	C C	C C	C T	T T	C C	T T	C T	0 0	C C	A G	T T	T T	T T	T T	C T	T T	G G	C T	C C	A A	A C	G T	C C	C C	C C	C T	G G	C C	A G	C T	A A	C T	C C	A G	A G	A A	C C	C C	A C	A G	A A	A G	C C	A G	T T	A A	T T	C C
Norwegian_Elkhound,_Grey	Nehg493	C C	C C	T T	T T	C C	C T	T T	0 0	C C	A G	T T	T T	T T	T T	C T	T T	G G	T T	C C	A A	C C	G T	C C	C C	C C	T T	A G	C C	G G	C C	A A	C C	C C	A G	A G	A A	C C	C T	C C	G G	A A	A A	A C	A G	T T	A C	T T	C C
Norwegian_Elkhound,_Grey	Nehg494	C C	C C	C T	T T	C C	C T	T T	0 0	C C	A G	T T	T T	T T	T T	C C	T T	G G	C C	C C	A A	A C	T T	C T	C C	C T	T T	A G	C C	A G	C T	A A	C T	C T	A G	G G	A A	C C	C C	A C	G G	A A	G G	A C	A G	T T	A C	T T	C T
Norwegian_Elkhound,_Grey	Nehg495	C C	C T	C T	C T	C C	C T	T T	0 0	C C	A G	T T	T T	C T	T T	C T	T T	G T	C C	C C	A G	A A	T T	C T	C C	C T	T T	A G	C C	A G	C T	A A	C C	C T	A G	G G	A A	C T	C C	A C	A G	A A	G G	A C	G G	T T	A C	T T	C T
Norwegian_Elkhound,_Grey	Nehg496	C C	C C	C T	T T	C C	C T	C T	0 0	C T	A G	T T	T T	C T	T T	C T	T T	T T	C C	C C	A G	A C	T T	T T	C C	C T	C T	G G	C C	A G	C T	A A	C T	C C	A G	G G	A A	C C	C C	C C	G G	A A	A A	C C	G G	T T	A C	T T	C C
Norwegian_Elkhound,_Grey	Nehg497	C C	C T	T T	T T	T T	T T	C T	0 0	C T	A G	T T	T T	C T	T T	T T	T T	G T	C T	C C	A A	C C	T T	T T	C C	T T	C T	G G	C C	A G	T T	A A	C T	C C	A G	G G	A A	C C	C T	C C	A A	A A	A A	C C	G G	T T	C C	T T	C C
Norwegian_Elkhound,_Grey	Nehg498	C C	C C	T T	T T	C T	C T	C T	0 0	C C	A G	C T	A T	T T	T T	T T	T T	G G	T T	C C	A A	A C	T T	C T	C C	T T	T T	G G	C C	A G	T T	A A	C C	C T	G G	G G	A A	C C	C C	A C	A G	A A	A A	A C	G G	T T	A C	T T	C T
Norwegian_Elkhound,_Grey	Nehg499	C C	C C	T T	T T	C T	C C	C T	0 0	C C	A A	T T	T T	T T	G T	C C	T T	T T	C C	C C	G G	A C	T T	T T	C C	C T	T T	G G	C C	A G	C T	A A	C C	C C	G G	G G	A A	C C	C C	C C	G G	A G	A A	C C	A G	T T	A C	T T	C T
Norwegian_Elkhound,_Grey	Nehg500	C C	C T	T T	T T	C T	C T	C C	0 0	C C	A A	T T	T T	T T	G T	C T	T T	G T	C C	C C	A G	A C	T T	T T	C C	C C	T T	A G	C C	A A	T T	A A	C C	C T	G G	G G	A A	C C	C C	C C	G G	A A	G G	C C	G G	T T	A C	T T	C T
Norwegian_Elkhound,_Grey	Nehg501	C C	C T	C T	T T	C T	C T	T T	0 0	C T	A G	T T	T T	T T	G T	C T	T T	G T	C C	C C	A G	A C	G T	C T	C C	T T	T T	A G	C C	A A	T T	A A	C T	C T	G G	G G	A A	C C	C C	C C	G G	A A	A A	A C	G G	T T	A A	T T	C T
Norwegian_Elkhound,_Grey	Nehg502	C C	C C	C T	T T	C C	C T	T T	0 0	T T	A G	T T	T T	T T	T T	C C	T T	G G	C C	T T	A A	A C	T T	C T	C C	C T	C T	A G	C C	A A	T T	A A	C C	C C	A G	G G	A A	C T	C C	A C	G G	A G	A A	C C	G G	T T	C C	T T	T T
Norwegian_Elkhound,_Grey	Nehg503	C C	C C	C T	T T	C T	T T	C T	0 0	C T	A G	T T	T T	T T	T T	C T	T T	G T	C C	C C	A G	A C	T T	C T	C C	T T	C T	G G	C C	A G	C T	A A	C C	C C	A A	G G	A A	C C	T T	C C	A A	A A	A A	C C	G G	T T	A C	T T	C C
Norwegian_Elkhound,_Grey	Nehg504	C C	C T	C T	T T	C C	C T	T T	A A	C C	A A	T T	T T	T T	T T	C C	T T	G G	C C	C T	G G	A A	G T	C C	C C	T T	C T	A G	C C	A G	C T	A A	C C	T T	G G	G G	A A	C C	C T	A C	G G	A G	A A	A A	A G	T T	A C	T T	C T
Norwegian_Elkhound,_Grey	Nehg505	C C	C T	C T	T T	C C	T T	C T	0 0	C C	A A	T T	T T	C T	T T	C T	T T	G T	C C	C C	A A	A C	T T	C C	C C	C C	T T	A G	C C	G G	C T	A A	C C	C C	A A	G G	A A	C C	C T	A C	G G	A A	A G	C C	A G	T T	A A	T T	C T
Norwegian_Elkhound,_Grey	Nehg506	C C	C C	T T	C T	C T	C C	C T	0 0	C T	G G	T T	T T	T T	T T	C T	T T	T T	C C	C T	G G	A A	G G	C T	C C	C C	T T	A G	C C	G G	C C	A A	C C	C C	A A	G G	A A	C C	C C	C C	G G	A A	A G	A C	G G	T T	A C	T T	C T
Norwegian_Elkhound,_Grey	Nehg507	C C	C C	T T	T T	C C	C T	T T	0 0	T T	A G	T T	T T	T T	G T	T T	T T	G G	C C	C C	A A	C C	G G	T T	C C	C T	T T	G G	C C	A A	T T	A A	C C	C T	A G	G G	A A	C C	C C	C C	G G	A A	A A	C C	G G	T T	A C	T T	C C
Norrbottenspitz	Nobs001	C C	C T	C T	C T	C C	T T	C T	A G	T T	A G	C T	A T	C T	T T	C T	A T	G G	C C	T T	A A	C C	G T	C T	C T	C T	T T	A A	C T	G G	C T	G G	T T	C T	G G	G G	A A	C C	T T	C C	A A	A G	A A	A C	A A	C T	A A	T T	C C
Norrbottenspitz	Nobs002	C C	C C	T T	C T	C T	T T	C T	A G	0 0	A G	C C	A A	T T	T T	C C	T T	G G	C C	T T	A A	A C	T T	C C	C C	C C	T T	A G	C T	A G	C C	G G	T T	T T	A G	A G	A A	C C	C C	A C	A G	A G	A A	A A	A A	C T	A C	T T	C T
Norrbottenspitz	Nobs003	C C	C C	T T	C T	C C	C T	C T	A A	C C	A G	T T	T T	C C	G T	C C	T T	G T	C T	C C	A A	A A	G G	C T	C T	C C	C T	A G	C C	G G	T T	A A	C T	C T	A G	A G	A A	C C	C C	C C	A G	G G	A A	A A	A A	C C	A C	C C	C T
Norrbottenspitz	Nobs004	C C	C C	C T	C T	C T	C T	T T	0 0	C C	A G	T T	T T	C T	G T	C T	A T	G T	C T	C C	A A	A C	G T	C C	C C	C T	C T	A A	C C	G G	C T	A A	C C	C T	G G	G G	A G	C C	C C	A C	A G	G G	A A	A C	A A	C T	C C	C T	T T
Norrbottenspitz	Nobs005	A C	C T	C T	C T	C C	T T	C T	A A	T T	G G	T T	T T	C C	T T	C C	T T	T T	C T	T T	A A	A A	G G	T T	T T	C T	C T	A A	T T	G G	C C	A A	C T	C T	G G	A A	A G	C C	T T	A C	A G	A G	A A	A C	A A	C C	A C	C T	C C
Norrbottenspitz	Nobs006	C C	C C	C T	C C	C C	C T	C C	A A	T T	G G	C T	A T	T T	T T	C C	A T	G G	C C	T T	A A	A C	G G	T T	C T	C T	T T	A G	C T	A A	C C	A A	C C	C T	G G	A G	A G	C C	C C	A C	A A	A G	A A	C C	A A	C T	A C	C C	C C
Norrbottenspitz	Nobs007	C C	C C	T T	C C	C C	C T	C C	A G	C C	A A	C C	T T	C T	T T	T T	T T	G G	C C	C C	A G	C C	G G	C T	C C	C T	T T	A G	T T	G G	C C	A G	T T	T T	G G	G G	A G	C C	C C	A C	A G	G G	A A	A A	A A	C T	A C	C T	C T
Norrbottenspitz	Nobs008	C C	C C	C T	C T	C T	C T	C T	G G	T T	A G	T T	T T	C T	G T	C C	T T	G G	C C	T T	A A	A C	G T	T T	C C	C T	T T	A A	T T	A G	C C	G G	T T	T T	A G	A G	A A	C T	C C	C C	A A	A G	A A	C C	A A	T T	A A	C C	C T
Norrbottenspitz	Nobs009	C C	C C	T T	T T	C C	T T	C C	A A	C C	A G	C T	A T	C C	T T	C C	A T	G G	C C	C C	A A	A C	G G	T T	C T	C C	C T	G G	C T	A A	C C	A G	C T	C T	G G	G G	A A	C C	C T	C C	A A	A G	A A	A C	A A	C T	A C	C C	C T
Norrbottenspitz	Nobs010	C C	C C	C T	C T	C C	C C	C T	A G	T T	G G	C C	A A	C C	G G	C C	A T	G G	C C	T T	A A	C C	G T	C C	C T	C C	C T	A A	T T	G G	C C	A A	C T	C T	G G	A G	A G	C C	C T	A C	A A	A A	A A	C C	A A	C T	A A	C T	C C
Norrbottenspitz	Nobs011	C C	C C	C T	C T	C C	T T	C C	A G	C C	G G	T T	T T	T T	G T	C C	T T	G T	C C	C C	A G	A C	G T	T T	C T	C C	T T	G G	C T	A A	C C	A A	C T	C C	G G	G G	A A	C C	C C	A C	A A	A A	A A	C C	A A	C T	A A	C T	T T
Norrbottenspitz	Nobs012	C C	C T	C T	C T	C T	C C	T T	A A	C T	G G	C C	A T	C T	G T	C C	T T	G T	C C	C C	A A	A C	G T	C T	C T	C C	T T	A A	C C	G G	C T	A G	C T	C T	A G	G G	A G	C C	C C	A C	A A	G G	A A	C C	A G	C T	A A	T T	C C
Norrbottenspitz	Nobs013	C C	C C	T T	C T	C C	C C	C C	A A	C T	A G	C T	T T	C T	G G	C C	A T	G G	C C	T T	A A	A C	G T	C T	C C	C T	T T	A G	C T	A A	C C	A A	C T	C T	G G	A G	A G	C T	C T	A C	A G	A A	A A	A C	A A	C T	A A	C C	C T
Norrbottenspitz	Nobs014	C C	C C	C T	C T	C C	C T	C C	A A	C C	G G	T T	T T	C T	T T	C T	A T	G T	C C	C C	A A	C C	G G	C T	C C	T T	T T	A A	C C	G G	C T	A A	T T	C C	G G	G G	A A	T T	C C	A C	A G	A G	A A	C C	A G	C T	A C	C T	T T
Norrbottenspitz	Nobs015	C C	C C	C T	C T	C C	C T	C C	A G	C C	A G	C T	T T	C T	G T	C T	T T	G G	C C	C C	A A	A C	G G	C T	C C	C T	C T	G G	T T	G G	C T	A G	C T	C T	G G	G G	A G	C C	C C	C C	A G	G G	A A	A A	A A	C C	A C	C C	C T
Norrbottenspitz	Nobs016	C C	C C	T T	C C	C C	C T	C C	A A	T T	A G	C T	A T	C T	G G	C T	A A	G T	C C	T T	G G	C C	G G	T T	C C	T T	T T	A A	T T	G G	C C	A A	T T	T T	A G	A G	A A	C C	C C	A A	A A	A A	A A	A C	A A	C T	A A	C T	C C
Norrbottenspitz	Nobs017	C C	C T	C C	T T	C T	T T	C T	A A	C C	G G	T T	T T	C C	G T	C C	T T	G T	C C	C C	A A	A A	G T	T T	C T	T T	T T	A A	C T	G G	C T	A A	C C	C T	G G	A G	G G	C C	T T	C C	A G	A A	A A	C C	A A	C T	A A	C T	C C
Norrbottenspitz	Nobs018	C C	C C	T T	C T	C C	C C	C C	A A	T T	A A	C C	A A	T T	G G	C C	A T	G G	C C	C C	A A	A A	G T	C C	C C	C C	T T	A A	C C	A G	C C	G G	C T	C C	G G	A A	A G	C C	T T	A C	A A	G G	A A	C C	A A	C C	A A	C T	C T
Norrbottenspitz	Nobs019	C C	C C	C C	T T	C C	T T	C C	A A	C C	A G	C C	A T	C T	T T	T T	A T	G G	C C	C T	A G	A C	G T	T T	C C	C C	T T	A A	C T	A G	C C	A G	C T	C T	G G	G G	A A	C C	C T	C C	A A	A G	A A	A C	A A	C T	A C	C T	C T
Norrbottenspitz	Nobs020	C C	C C	T T	C T	C C	C T	C C	A A	C C	A A	C C	A T	T T	G T	C T	T T	G G	C C	C C	A G	A C	G T	C T	C C	C C	T T	A A	C T	G G	C C	G G	T T	C T	G G	A G	A A	C C	C T	A C	A A	G G	A A	A C	A A	C T	A C	T T	T T
Norrbottenspitz	Nobs021	C C	C C	C T	C T	C C	T T	C C	A A	T T	G G	C T	A T	C C	T T	C C	A A	G G	C C	C C	A G	C C	G G	C T	C T	C T	C T	A A	C T	A A	C C	G G	C T	C T	A G	A A	A A	C T	C T	A C	A G	A G	A A	A C	A A	C T	A A	T T	C C
Norrbottenspitz	Nobs022	C C	C C	C T	C T	C C	C C	C T	A G	C C	G G	C C	A A	C C	T T	C T	A T	G G	C C	C C	A A	A C	G T	C T	C T	C C	T T	A G	T T	A G	C C	A G	T T	C T	G G	A G	A A	C T	C T	C C	A A	A G	A A	A A	A A	C T	A C	T T	T T
Norrbottenspitz	Nobs023	C C	C T	T T	T T	C C	T T	C C	A A	C T	A G	C T	T T	C C	T T	C T	A T	G G	C C	C T	A A	A A	G T	C T	C C	C T	T T	A A	C C	G G	T T	A G	C C	T T	A G	A G	A A	C T	C C	C C	G G	G G	A A	C C	A A	T T	A A	T T	C T
Norrbottenspitz	Nobs024	C C	C C	T T	C C	C T	C C	C T	A A	C T	A A	C T	A T	C C	T T	C T	A T	G G	C C	C C	A A	A C	G T	C C	C T	C T	C C	G G	C T	G G	C C	A G	T T	T T	A G	A G	A G	C C	C C	A A	A G	A G	A A	A C	A A	C T	A A	T T	C C
Norrbottenspitz	Nobs025	C C	C C	T T	T T	C C	C T	C C	A A	C C	G G	C C	A A	C T	G T	C T	A A	G G	C C	T T	A G	C C	G G	C T	C C	C T	T T	A A	C T	A G	C C	A A	C T	T T	A G	A G	A G	C C	C T	A C	A A	A A	A A	A C	A A	T T	A C	C T	T T
Norrbottenspitz	Nobs026	C C	C C	T T	C T	C C	C C	C C	A A	C C	A G	C T	A T	C T	T T	C T	A A	G G	C C	C C	A G	C C	G G	C C	T T	C C	C T	A A	C T	A G	C T	A A	C T	C C	G G	G G	A G	C C	C T	A C	A G	A A	A A	A A	A G	C T	A C	C C	C T
Norrbottenspitz	Nobs027	C C	C C	C T	C T	C T	C T	C C	A A	C C	A G	C T	A T	C T	G T	C T	A T	G T	C T	C C	A A	A C	G G	C T	C C	C T	T T	A A	C T	A G	C T	A A	C C	T T	G G	G G	A A	C C	C C	C C	A G	G G	A A	A C	A A	C T	A A	C T	C T
Norrbottenspitz	Nobs028	C C	C C	C T	C T	C C	T T	C T	A G	C C	G G	C T	A T	C T	T T	C C	A T	G T	C T	C C	A A	A A	G G	C T	C T	C C	T T	A G	C C	A A	C C	A A	C T	C T	A G	A G	A A	C T	C C	C C	A A	A A	A A	A C	A A	C T	A C	C T	T T
Norrbottenspitz	Nobs029	A C	C C	T T	C C	C C	C T	C C	A A	T T	A G	C T	A T	C T	G G	C C	A A	G G	C C	T T	A G	A C	G G	C T	C T	C T	T T	A G	C T	A G	C T	A A	C T	C C	G G	A G	A A	C C	C C	A A	A A	A A	A A	A A	A A	C T	A A	T T	T T
Norrbottenspitz	Nobs030	A C	C C	T T	T T	C C	T T	C C	A A	C C	A G	T T	T T	C C	T T	C C	A T	G T	C C	C C	A A	A A	G G	C T	C C	C C	C T	A G	C C	A G	C C	A A	C C	T T	G G	A A	A A	C C	C C	C C	G G	A G	A A	A C	A G	C T	A C	C T	T T
Norrbottenspitz	Nobs031	C C	C C	T T	C T	C C	C T	C C	A A	C C	A G	C C	A A	C T	G T	C T	A T	G G	C C	C T	A G	A C	G T	C T	C C	C T	T T	A G	C C	A G	C C	A G	C T	C C	G G	A G	A A	C C	C T	A A	A A	A G	A A	A C	A A	T T	A C	T T	C T
Norrbottenspitz	Nobs032	C C	C C	C T	C T	C T	T T	C T	A G	C T	G G	C C	A A	C T	G T	C T	A T	G T	C C	C T	A A	A A	G G	C T	C T	C T	T T	A A	C T	A A	C C	A G	C T	C T	A G	A A	A A	C T	C C	C C	A A	A G	A A	C C	A A	T T	A C	T T	T T
Norrbottenspitz	Nobs033	C C	C C	C T	T T	C T	T T	C T	A A	C C	G G	C C	A A	C C	T T	C T	T T	G G	C C	C T	A G	A C	G G	T T	T T	T T	C T	A G	C T	A G	C C	A A	T T	C C	G G	G G	A G	C C	C T	C C	A A	A G	A G	A A	A G	T T	A A	T T	C C
Norrbottenspitz	Nobs034	C C	C C	C T	C T	C T	C C	C C	A A	C C	A G	C T	A T	C C	T T	C T	A A	G G	C T	C C	A A	A C	G T	C C	C C	C T	C T	A G	C C	A G	C T	G G	C T	T T	G G	G G	A A	C C	C C	A C	0 0	A A	A A	A C	A A	T T	A A	C C	C T
Norrbottenspitz	Nobs035	A C	C C	C T	C T	C C	C T	T T	A G	C T	A G	C T	A T	C T	G T	C C	T T	G G	C C	C C	A A	A A	G G	C T	T T	C T	C T	A G	C C	G G	T T	A G	C T	C T	A G	A G	A A	C T	C C	C C	A A	G G	A A	A C	A A	C C	A A	C T	C T
Norrbottenspitz	Nobs036	C C	C C	C T	T T	C C	C C	C T	A G	C T	A G	C C	A A	C C	G T	C C	A T	G G	C C	C C	A A	A A	G G	T T	C T	C T	T T	A A	C C	A G	C T	G G	C C	T T	A G	A G	A A	C T	C C	C C	A A	A G	A A	A C	A A	C T	A A	T T	T T
Norrbottenspitz	Nobs037	A C	C C	T T	C C	C C	C T	C T	A A	C T	G G	C T	A T	C T	G T	C C	T T	T T	C T	C T	A A	A A	G G	T T	C T	C T	C C	A A	C T	G G	C T	A A	C T	C C	G G	A G	A A	C C	C T	A C	A A	G G	A A	A C	A A	C C	A C	C C	C C
Norrbottenspitz	Nobs038	C C	C C	C T	C T	C T	T T	T T	A A	C C	G G	C C	A A	C T	G T	C C	A T	G G	C C	C C	A A	A A	G G	C T	C C	C C	T T	A A	C C	A A	C C	G G	C T	C T	G G	A G	A A	C C	C T	A C	A G	A A	A A	A C	A A	C T	A C	C C	T T
Norrbottenspitz	Nobs039	C C	C C	C T	T T	C T	T T	C T	A A	C C	A G	C C	A A	C T	G T	C C	A T	G G	C C	C C	A G	A C	G G	C T	C T	C C	C T	A A	C C	A A	C C	A G	T T	C C	G G	A G	A A	C C	C T	A C	A G	A A	A A	C C	A A	C T	A A	C C	T T
Norrbottenspitz	Nobs040	A C	C C	T T	C C	C C	C C	T T	A A	C T	G G	C T	T T	C C	G T	C C	A T	G T	C C	C T	A A	C C	G T	C C	T T	T T	T T	G G	C T	A A	C C	G G	C C	C T	G G	A G	A G	C T	C T	A C	A G	A G	A A	C C	A A	T T	A C	C T	C T
Norrbottenspitz	Nobs041	C C	C C	C T	T T	C C	C C	C C	0 0	C C	G G	C C	A T	C C	G T	C T	A T	G G	C C	C T	A A	A C	G G	C C	C T	C T	T T	A A	C T	A G	C C	A A	T T	C T	A G	A G	A G	C C	C C	A A	A A	A A	A A	A C	A A	C T	A A	C T	T T
Norrbottenspitz	Nobs042	C C	C T	T T	C T	C C	C T	C T	A G	C C	G G	C T	A T	C T	G T	C C	T T	G G	C C	C C	A A	A A	G T	C T	C C	T T	T T	A A	C T	A G	C C	A A	T T	C T	G G	A G	A A	C C	C T	C C	A A	A G	A A	C C	A A	C T	A A	C T	C T
Norrbottenspitz	Nobs043	C C	C C	C T	T T	C T	C T	C C	A A	C C	G G	C C	A A	C T	T T	C T	A A	G G	C T	C T	A A	A C	G T	C C	C C	C T	T T	A G	C T	A G	C T	A G	T T	C T	G G	A G	A A	C C	C C	A A	A A	A A	A A	A A	A A	C T	A A	C C	C C
Norrbottenspitz	Nobs044	A C	C C	C C	C T	C C	C T	C C	G G	T T	G G	T T	T T	C T	G G	C T	A T	G G	C T	T T	A A	A C	G T	T T	C C	T T	T T	A G	T T	G G	C C	G G	T T	T T	G G	G G	A G	C C	C C	A C	A G	A G	A A	C C	A A	T T	A A	C C	C T
Norrbottenspitz	Nobs045	C C	C C	T T	T T	C C	C T	C C	A A	C T	G G	C C	A T	T T	G T	C C	A T	G T	C C	C T	A A	C C	G T	C T	C C	C T	C T	A A	C C	A G	C C	A G	C T	C C	G G	G G	A G	C C	C C	A C	A A	A G	A A	A C	A A	T T	A C	C T	C T
Norrbottenspitz	Nobs046	A C	C C	C C	C C	C C	C T	C T	A A	T T	G G	C T	A T	T T	G G	C C	A T	G T	C C	T T	A A	A C	G G	T T	C C	T T	T T	A A	C T	A G	C C	A A	T T	C T	G G	G G	A G	C C	T T	A C	A A	A G	A A	A C	A A	C T	A A	C T	C T
Norrbottenspitz	Nobs047	C C	C T	T T	C T	C C	C T	C C	A G	C T	A G	C C	T T	C T	T T	C T	A T	G G	C C	C T	A G	C C	G G	C T	C T	C C	T T	A G	T T	A G	C C	A G	T T	C T	A G	A G	A G	C C	C C	A C	A G	A G	A A	A C	A A	C T	A A	C T	C T
Norrbottenspitz	Nobs048	C C	C C	T T	C T	C C	C C	C C	0 0	C C	A A	C T	T T	T T	G T	C T	A T	G G	C C	C C	A G	C C	G T	T T	C C	C C	T T	A A	C T	A G	C C	G G	T T	C T	G G	A G	A A	C C	C C	C C	A A	A G	A A	A C	A A	C T	A A	C T	T T
Norrbottenspitz	Nobs049	C C	C T	C C	T T	C T	C T	C T	A G	C C	A A	T T	T T	C C	G G	C C	A T	T T	C C	C C	A A	A C	G T	C T	C C	C T	T T	A A	C C	G G	C C	A A	C T	C C	G G	G G	A A	C C	C T	C C	A G	A G	A A	A A	A A	C C	A C	C T	T T
Norrbottenspitz	Nobs050	A C	C C	T T	C T	C C	C T	C C	A A	C C	G G	C T	T T	T T	G T	T T	T T	G T	C C	C T	A A	C C	G T	C C	C C	C T	T T	A A	T T	G G	C C	A A	T T	T T	G G	G G	A A	C C	C C	A C	A A	A A	A A	C C	A A	T T	A A	T T	C C
Norrbottenspitz	Nobs051	C C	C T	T T	C T	C C	C T	C C	A A	C T	A A	C C	A T	C T	T T	C C	A T	G G	C C	C T	A A	C C	G G	C T	C T	T T	T T	A G	C T	A A	C C	A G	C T	T T	G G	G G	A G	C C	C T	A C	A G	A G	A A	A C	A A	C T	A A	C T	C T
Norrbottenspitz	Nobs052	C C	C C	T T	C C	C C	C C	C T	A G	C C	A G	C C	T T	C T	G T	C T	T T	G G	C C	C C	A A	A C	G T	C T	C C	C C	T T	A A	T T	G G	C C	A G	T T	C T	G G	A G	A G	C C	C C	A C	A A	A A	A A	A A	A A	C C	A A	C T	C C
Norrbottenspitz	Nobs053	C C	C C	C T	C T	C T	C T	T T	A G	C T	G G	C C	A T	C T	T T	C C	T T	G G	C C	C C	A G	C C	G G	T T	C C	T T	T T	A A	C C	A A	C C	A A	C T	C T	A G	A G	A A	C C	C C	A C	A A	G G	A A	A C	A A	C T	A A	C T	C C
Norrbottenspitz	Nobs054	C C	C C	T T	C T	C C	C C	C C	A G	C C	A G	C C	A T	T T	T T	C T	T T	G G	C C	C T	A A	A C	G G	C T	C C	C T	T T	A A	C T	A G	C C	A G	C T	T T	A G	A G	A G	C C	C C	A C	A G	A G	A A	A C	A A	C T	A A	C T	C C
Norrbottenspitz	Nobs055	C C	C C	C T	C C	C T	T T	T T	A G	C C	A G	C T	A T	C T	T T	C T	A T	G T	C C	C C	A A	A C	G G	C C	C C	T T	T T	A A	C T	G G	C T	G G	C T	T T	A G	A G	A A	C C	C C	A C	A G	G G	A A	A C	A A	C T	A A	T T	C T
Norrbottenspitz	Nobs056	C C	C C	T T	C C	C C	C T	C T	A A	C T	A G	C T	A T	C T	G G	C C	A T	G T	C C	C T	A G	A C	G G	T T	C C	T T	C T	A A	C T	G G	C T	A G	C T	C T	G G	A G	A A	C C	T T	A C	A A	A G	A A	A C	A A	C T	A C	C C	C C
Norrbottenspitz	Nobs057	C C	C T	T T	C T	C T	C T	C T	A G	C C	A A	C C	A T	C T	T T	C C	T T	G G	C C	T T	A G	A C	G G	T T	C T	C T	T T	A A	C T	A A	C C	A A	C T	T T	A G	A G	A A	C C	C T	C C	A G	G G	A A	A C	A A	C T	A A	C T	C T
Norrbottenspitz	Nobs058	C C	C C	C T	C T	C T	C C	C T	A G	C C	A G	C T	A T	C T	G T	C T	T T	G G	C C	C C	A A	A C	G T	C T	C T	C C	T T	A A	T T	G G	C T	A A	C T	C T	A G	A A	A A	C C	C C	C C	A A	A G	A A	A C	A A	C T	A C	T T	C T
Norrbottenspitz	Nobs059	C C	C T	T T	C C	C C	C T	C C	A A	C T	A A	C T	T T	C C	G T	C C	T T	G T	C C	C T	A A	A C	G T	C T	C C	C T	C C	A A	C T	A G	C T	A A	T T	C T	G G	A G	A A	C C	C T	C C	A A	A G	A A	C C	A A	C T	A A	T T	C T
Norrbottenspitz	Nobs060	C C	C T	T T	C C	C C	C C	C C	A A	C C	G G	C T	A T	C C	T T	C T	T T	G G	C C	C C	A A	A C	G T	C T	C T	T T	T T	A A	C C	A A	C C	G G	T T	C C	G G	A G	A A	C T	C T	C C	A A	A G	A A	A C	A A	C T	A C	C T	T T
Norrbottenspitz	Nobs061	C C	C T	T T	C T	C C	C T	C C	A A	C C	A G	C C	A A	C C	G T	C T	A T	G G	C C	C C	A G	C C	G G	T T	C T	C T	C T	A G	C T	A G	C T	A G	C T	T T	G G	G G	A G	C C	C T	C C	A G	A G	A A	C C	A A	T T	A A	C T	C T
Norrbottenspitz	Nobs062	C C	C C	T T	C C	C C	C C	C C	A A	C C	A A	C T	A T	C T	G T	C C	A T	G T	C T	T T	A G	A C	G G	T T	C C	C T	T T	A G	C C	G G	C C	A A	C T	C T	G G	A G	A A	C C	C C	C C	A G	A G	A A	C C	A A	C T	A A	C T	T T
Norrbottenspitz	Nobs063	C C	C C	C T	T T	C C	T T	C C	A A	C C	G G	C C	A A	T T	T T	C C	T T	T T	C C	C C	A G	C C	G T	C C	C T	T T	C T	A A	C C	G G	C C	A A	T T	C C	G G	G G	A G	C T	C C	A C	A A	A G	G G	A C	A G	C T	A A	C C	C C
Norrbottenspitz	Nobs064	C C	C C	C T	C T	C C	C T	T T	A A	T T	G G	C T	A T	C T	G T	C T	T T	T T	C C	T T	A G	A C	G G	C T	C C	C C	C C	G G	C C	G G	C T	A A	C T	C C	G G	A A	A A	C C	C T	A C	A A	A A	G G	C C	A A	C T	A A	T T	T T
Norrbottenspitz	Nobs065	C C	C C	C T	T T	C C	C T	C C	A A	C C	A G	C C	A A	C T	T T	C T	A T	G G	C T	C C	A A	A C	G T	C C	C C	T T	T T	A G	C T	A G	C T	A G	T T	C T	G G	A G	A A	C C	C C	A A	A A	A A	A A	A C	A A	C T	A A	C T	C C
Norrbottenspitz	Nobs066	A C	C C	T T	T T	C C	C C	C T	A A	T T	G G	C T	A T	C C	T T	C T	A T	G G	C C	C C	A G	A C	G G	C T	C C	T T	T T	A A	C T	A A	C C	G G	C T	T T	G G	G G	A A	C C	C C	A A	A G	A G	A A	C C	A G	T T	A A	C C	C T
Norrbottenspitz	Nobs067	C C	C C	T T	C T	C C	C T	C T	A G	C C	G G	C C	A A	C T	G T	C T	T T	G G	C C	C C	A A	A A	G G	C C	C C	C C	T T	G G	T T	A G	C T	A A	C C	C T	A G	A A	A A	C C	C C	A A	A A	G G	A A	A A	A A	C C	A A	C C	C C
Norrbottenspitz	Nobs068	C C	C C	C T	T T	C C	C T	C T	A G	C T	G G	C C	A T	T T	G G	C C	A T	G T	C C	C T	A A	A C	G G	C T	C T	C T	T T	A A	C C	A A	C C	A G	C T	T T	G G	G G	A A	C C	C T	C C	A A	A A	A A	C C	A A	T T	A C	T T	C C
Norrbottenspitz	Nobs069	C C	C T	C C	T T	C C	C C	C T	A G	C C	A G	C T	A T	C T	T T	T T	A T	G G	C C	C T	A G	A C	T T	C T	C T	C C	C T	A G	C T	G G	C T	A A	C T	C T	G G	G G	A A	C C	C T	C C	A G	G G	A A	A C	A A	T T	A C	C T	C T
Norrbottenspitz	Nobs070	C C	C C	T T	T T	C T	T T	C C	A A	C C	G G	C T	A T	C T	G T	C C	A T	G G	C C	C C	A G	A C	G G	C C	C C	T T	T T	A G	T T	A G	C C	G G	T T	C T	G G	G G	A A	C C	C C	C C	G G	G G	A A	C C	A A	C T	A C	C T	C T
Norrbottenspitz	Nobs071	C C	C C	C T	T T	C T	T T	C T	A A	C T	A G	C C	A A	C T	G G	C T	A T	G G	C C	C T	A A	A C	G G	C C	C C	C T	T T	A A	C T	A G	C C	A G	C T	T T	A G	A G	A A	C C	C T	C C	A A	A G	A A	A C	A A	C T	A A	C T	T T
Norrbottenspitz	Nobs072	C C	C C	T T	C T	C C	C T	C C	A G	C C	A G	C C	A T	C T	T T	C T	T T	G T	C C	C C	A A	A A	G T	C C	C C	C T	T T	A A	C C	A A	C T	G G	T T	C T	G G	G G	A A	C T	C C	C C	A A	A A	A A	A C	A A	C T	A A	T T	C T
Norrbottenspitz	Nobs073	C C	C C	C T	T T	C C	C T	C C	A A	C C	A A	C T	A T	C T	T T	C C	T T	G T	C T	C C	A A	A A	G G	C T	C C	C T	C T	A G	C C	A G	C T	A A	T T	C T	G G	G G	A G	C C	C C	A C	A A	A G	A A	A C	A A	C T	A C	C T	C T
Norrbottenspitz	Nobs074	C C	C C	C T	C T	C T	C T	C T	A A	C C	A G	C C	A A	C T	T T	C T	T T	G G	C C	C C	A G	C C	G G	C T	C T	C T	T T	A G	T T	A G	C C	G G	T T	C T	G G	G G	A G	C C	C C	A A	A G	A G	A A	A A	A A	C C	A A	C T	C T
Norrbottenspitz	Nobs075	C C	C C	T T	C C	C T	T T	T T	A G	C T	G G	T T	T T	C T	T T	C C	T T	G T	C C	C T	A A	A A	G G	C T	C C	T T	C T	A A	C T	G G	T T	A G	C C	C C	G G	A A	A A	C C	C T	A C	A A	A G	A A	A C	A A	C T	A C	C T	C C
Norrbottenspitz	Nobs076	C C	C C	C T	T T	C C	T T	C T	A A	C C	A G	C T	A T	C C	G T	C T	A T	G T	C T	C C	A A	A A	G G	C C	C T	C C	C T	A A	C C	A G	C C	A A	C T	C T	G G	A G	A G	C C	C T	A A	A G	A G	A A	A C	A A	C T	A C	C C	T T
Norrbottenspitz	Nobs077	C C	C C	C T	T T	C C	C C	C T	A A	C C	A G	C C	A T	C T	G G	C C	A T	G G	C C	C C	A A	A C	G G	C T	C C	T T	T T	A A	C T	A G	C C	A G	C T	C T	A G	A A	A A	C T	C C	C C	A G	A A	A A	A C	A A	C C	A A	T T	T T
Norrbottenspitz	Nobs078	C C	C C	T T	C T	C C	C T	C C	A A	T T	G G	C T	A T	C T	G T	C C	A T	G G	C T	T T	A G	C C	G G	C C	C C	C C	C T	A G	C C	A A	C T	G G	C T	T T	G G	G G	A G	C C	C T	A C	A A	A A	A A	A C	A A	T T	A C	C T	C T
Norrbottenspitz	Nobs079	C C	C C	C T	C T	C T	T T	C T	0 0	T T	G G	C T	T T	C C	G T	C C	T T	G G	C C	T T	A G	C C	G G	C T	C C	T T	T T	A A	C T	A G	C C	A A	C T	T T	A G	A A	A A	C T	C C	A C	A A	A A	A A	A C	A A	C C	A A	C T	C C
Norrbottenspitz	Nobs080	C C	C C	C T	C T	C C	T T	C C	0 0	C T	A G	C T	T T	C T	T T	C C	T T	G T	C T	C T	A A	C C	G G	C T	C C	C C	C T	A G	C C	A A	C C	A G	C T	T T	G G	G G	A A	C C	C C	A C	A A	A G	A A	A A	A A	T T	C C	C T	C T
Norrbottenspitz	Nobs081	C C	C C	T T	C T	C C	C C	C C	0 0	C C	G G	C C	A T	C T	G G	C C	A T	G T	C T	C T	A A	A A	G T	T T	C T	C T	C T	A G	C T	A G	C T	A G	C T	C T	G G	A G	A G	C C	C C	A C	A G	A G	A A	A A	A G	C C	A A	C C	C T
Norrbottenspitz	Nobs082	C C	C C	T T	C C	C C	C T	C C	A A	C C	A G	C C	A A	C T	G T	C T	T T	G G	C C	C C	A A	C C	G T	C T	C T	C T	T T	A A	C C	A G	C C	A G	C T	C T	G G	G G	A A	C C	C T	A C	A A	G G	A A	A A	A A	C C	A A	C T	C C
Norrbottenspitz	Nobs083	C C	C C	C T	T T	C C	C T	C C	A A	C T	A G	T T	T T	C T	G T	C T	A T	G G	C C	C C	A A	C C	G T	C C	C C	T T	C T	A G	C T	A A	C T	A G	T T	T T	G G	A G	A A	C C	C C	A C	A A	A G	A A	A A	A A	C C	A A	T T	C T
Norrbottenspitz	Nobs084	C C	C C	T T	C T	C C	T T	C C	A A	C C	G G	C T	A T	C C	G T	C T	A T	T T	C T	C C	A A	A A	G G	T T	C C	C C	T T	A G	C T	G G	C T	A A	T T	C T	G G	A A	A A	C C	C C	C C	A G	G G	A A	A A	A G	C C	A A	C T	C T
Norrbottenspitz	Nobs085	C C	C C	C T	C T	C T	C T	C C	A A	T T	A G	C C	A T	C T	G T	C C	A A	G T	C C	T T	A A	A C	G G	C T	C C	C C	T T	A A	C C	A G	C T	A A	C T	C T	G G	A A	A A	C C	C C	A C	A A	A G	A A	A A	A A	C C	A A	C T	T T
Norrbottenspitz	Nobs086	C C	C C	T T	C T	C C	C T	C C	A A	T T	G G	C T	T T	T T	G T	C C	A T	G G	C C	T T	A A	A C	G T	C T	C T	C T	T T	A A	C C	A G	C C	A A	C T	C T	G G	G G	G G	C C	C T	A C	A G	A G	A A	C C	A A	C T	A A	C T	C C
Norrbottenspitz	Nobs087	A C	C C	C T	C C	C C	T T	C C	A A	C T	G G	C T	T T	C C	G T	C T	A T	G G	C C	C T	A G	C C	G G	C T	C C	C T	C T	A G	C C	A A	C C	A A	C T	T T	A G	A G	A A	C C	C C	A A	A A	A A	A A	A C	A A	C T	C C	C T	T T
Norrbottenspitz	Nobs088	C C	C T	C T	C T	C C	C C	C T	A G	C C	A G	C T	A T	T T	G T	T T	T T	G G	C C	C C	A G	A C	T T	C T	C T	C C	C T	A G	C T	A G	C T	A A	C C	C T	G G	G G	A A	C C	C T	C C	A G	G G	A A	A A	A A	T T	A A	C T	C T
Norrbottenspitz	Nobs089	C C	C C	T T	C T	C C	C T	C C	A A	C C	A G	C C	A T	C T	G T	C T	T T	G G	C C	C T	A G	A C	G G	C T	C C	C C	T T	A A	C T	A G	C C	A G	C T	T T	G G	G G	A G	C C	C C	A C	A A	A G	A A	A C	A A	C T	A A	C T	C T
Norrbottenspitz	Nobs090	C C	C C	C T	T T	C C	C T	C C	A A	C T	G G	C C	A T	C C	T T	C T	T T	G G	C C	C T	A A	A C	G G	C C	C C	C C	C T	A A	C T	A G	C C	A G	T T	T T	G G	G G	A A	C C	C C	C C	A A	G G	A A	A A	A A	C C	A A	T T	C T
Norrbottenspitz	Nobs091	A C	C C	C T	C C	C C	C T	C C	A A	C C	A G	T T	T T	C C	T T	C T	A T	G T	C C	C C	A A	A C	G T	C C	C C	C C	C T	A A	C T	G G	C T	G G	C T	C T	G G	A G	A A	C C	C C	C C	A A	A A	A A	A C	A A	C T	A A	C T	C C
Norrbottenspitz	Nobs092	C C	C C	C T	C T	C T	C T	C T	A G	C C	A G	C T	T T	C T	G G	C C	A T	G G	C T	C C	A A	A C	G T	C C	C C	C T	T T	A G	C C	A G	C T	A A	C C	T T	G G	G G	A G	C C	C T	A C	A A	A G	A A	C C	A A	T T	A A	T T	C C
Norrbottenspitz	Nobs093	C C	C C	C C	T T	C C	T T	C T	A G	T T	A A	T T	T T	C T	G T	C C	A A	T T	C C	C C	A G	A C	G G	C T	C C	C C	C T	A G	C C	G G	C T	G G	T T	C T	G G	A G	A G	C T	C T	A A	A A	A G	A A	A A	A A	C T	A C	T T	T T
Norrbottenspitz	Nobs094	C C	C C	T T	C T	C T	T T	C C	A A	C C	G G	T T	T T	C T	G T	C C	A T	G G	C C	C C	A A	A C	G G	T T	C T	C C	T T	G G	C C	A G	C T	G G	T T	C T	G G	G G	A A	C C	C C	C C	A A	G G	A A	A C	A G	C T	A C	C T	T T
Norrbottenspitz	Nobs095	C C	0 0	C T	C T	C C	C T	C C	A A	C C	A A	C T	A T	C C	T T	C C	A A	G T	C T	C C	A A	A A	G G	C C	C C	C T	C T	A A	C T	G G	C T	G G	C T	T T	G G	A G	A A	C C	C T	A C	A A	G G	0 0	A C	A A	C C	A A	C C	C T
Norrbottenspitz	Nobs096	C C	C C	T T	C T	C C	C T	T T	A A	C C	A A	T T	T T	C T	G T	C T	A T	G T	C T	C C	A A	A C	G G	T T	C C	T T	C T	A G	C C	A G	C C	A A	C T	T T	A G	A G	A G	C C	C C	A C	A G	G G	A A	A C	A A	C T	A C	T T	T T
Norrbottenspitz	Nobs097	C C	C C	C C	T T	C T	T T	C T	A A	C C	G G	C T	A T	C T	G T	C T	T T	G G	C T	C C	A A	A A	G T	T T	C C	C T	C T	A G	C C	A A	C C	A A	C T	C C	G G	A G	A A	C C	C T	A C	A A	A G	A A	C C	A A	T T	A A	C C	T T
Norrbottenspitz	Nobs098	C C	C C	C C	C C	C T	C T	C T	A A	C T	G G	C C	A T	C T	G G	T T	T T	T T	C T	C T	A A	C C	G G	C T	C T	C C	T T	G G	C C	G G	T T	A G	C C	C T	A G	G G	A G	C C	C C	A A	A G	G G	A A	A C	A A	C T	A A	C C	C T
Norrbottenspitz	Nobs099	C C	C C	C T	T T	C C	C C	C C	A A	C T	A G	C T	A T	C T	T T	C T	A T	G T	C C	C T	A A	C C	G G	C T	C C	T T	T T	A G	C C	A G	C T	A A	C T	C T	G G	A G	A A	C C	C C	C C	A G	A G	A A	C C	A G	T T	A C	T T	C T
Norrbottenspitz	Nobs100	C C	C C	C T	T T	C C	C T	C C	A A	C C	G G	C C	A A	C T	T T	C T	A T	G G	C T	C T	A G	A C	G T	T T	C C	C T	T T	A G	C T	A G	C C	A G	C T	C T	G G	G G	A G	C C	C T	A C	A G	A A	A A	A C	A A	T T	A C	T T	C T
Norrbottenspitz	Nobs101	C C	C C	C C	C T	C C	T T	C T	A A	C C	A A	C T	A T	C C	T T	T T	T T	G T	C C	T T	A A	A C	G G	C T	C T	T T	C T	A A	C C	A G	C T	A A	C T	T T	A G	A G	A A	C T	C C	C C	A G	G G	A A	C C	A A	T T	A A	T T	C C
Norrbottenspitz	Nobs102	C C	C C	C T	0 0	C C	C T	C C	A A	C C	A A	C C	A T	T T	T T	T T	T T	G T	C C	T T	A G	A C	G G	C T	C C	C C	T T	A A	C T	A G	C T	A A	T T	T T	G G	G G	A A	C C	C C	C C	A A	A G	A A	C C	A A	C T	A C	C T	C T
Norrbottenspitz	Nobs103	C C	C C	T T	C T	C C	C T	C T	A A	C C	G G	C T	T T	C T	T T	C T	A T	G T	C C	C C	A A	A C	G G	C T	C C	C T	T T	A A	C C	G G	C T	A A	T T	C T	G G	A G	A G	C C	C C	A C	A G	A G	A A	C C	A G	0 0	A C	T T	C T
Norrbottenspitz	Nobs104	C C	C C	C T	C T	C C	C T	C T	A A	C C	G G	C T	T T	C C	T T	C C	A A	G T	C C	C C	A A	A C	G G	C T	C C	T T	T T	A G	C C	A A	C C	A A	C T	T T	G G	G G	A G	C C	C C	A C	G G	G G	A A	C C	A A	T T	A A	T T	C C
Norrbottenspitz	Nobs105	C C	C C	T T	C T	C C	T T	C T	A A	C T	A G	T T	T T	C T	T T	C T	A T	G G	C C	C C	A G	C C	G T	C T	C C	C T	T T	A G	C C	A G	C T	A A	C T	T T	G G	G G	A G	C C	C C	A A	A A	A G	A A	C C	A A	C T	C C	C C	T T
Norrbottenspitz	Nobs106	C C	C C	C T	C T	C C	T T	C C	A A	C C	A G	C T	A A	C T	G T	C C	A A	G T	C T	C C	A A	A C	G G	C T	C C	C T	T T	A A	C T	A G	C C	A G	C T	C T	G G	A A	A A	C C	C C	A C	A A	G G	A A	A A	A A	C C	A A	C T	C T
Norrbottenspitz	Nobs107	C C	C C	T T	C C	C C	T T	C C	A A	C C	G G	C C	A A	C C	T T	C T	T T	G G	C C	C C	G G	C C	G G	T T	C C	C C	C T	A G	T T	A G	C C	A A	T T	C C	G G	A G	A A	C C	C C	A C	A A	G G	A A	A C	A A	C T	A C	C T	C T
Norrbottenspitz	Nobs108	C C	C C	C T	C T	C T	C T	C T	A A	C C	G G	C C	A T	C T	G T	C C	A T	G T	C C	C C	A G	A C	G G	C T	C C	C T	T T	G G	C C	G G	C T	G G	T T	T T	A A	A G	A G	C C	T T	A C	A A	A G	A A	A A	A A	C T	C C	C C	C T
Norrbottenspitz	Nobs109	A C	C C	T T	C C	C C	C T	C C	A A	C C	G G	C T	A T	T T	G G	C T	T T	G T	C C	C T	A G	C C	G G	C T	C T	C T	T T	A A	C T	A G	C C	A A	C T	T T	A G	A G	A A	C T	C T	C C	A A	A G	A A	A C	A A	C T	A A	C T	C T
Norrbottenspitz	Nobs110	C C	C C	T T	C C	C C	T T	C C	A A	C C	G G	C C	A T	C C	G T	C C	A T	G G	C C	C C	A A	A A	G T	C C	C T	T T	T T	A A	C T	A G	C C	A A	T T	C T	A G	A A	A A	C C	C T	C C	A A	A A	A A	C C	A A	C T	A A	C T	C T
Norrbottenspitz	Nobs111	A C	C C	T T	C T	C C	C T	C T	A A	C C	A A	T T	T T	C T	G T	C C	T T	G G	C C	C C	A A	A C	G T	C T	C T	C C	C T	A G	C T	A G	C T	A A	T T	C T	G G	G G	A A	C T	C T	C C	A A	G G	A A	A C	A A	C T	A A	C C	C T
Norrbottenspitz	Nobs112	C C	C T	C T	C T	C C	C T	C C	A A	C C	G G	C T	A T	C C	T T	C C	A T	G G	C T	C C	A A	C C	G G	C T	T T	C C	T T	A A	C T	A A	C C	A G	T T	T T	G G	G G	A G	C C	C T	C C	A A	A G	A A	C C	A A	T T	A A	C C	C T
Norrbottenspitz	Nobs113	C C	C C	C T	C T	C C	T T	C C	A A	T T	G G	C C	A A	C C	T T	C C	T T	G G	C C	T T	A A	A C	T T	C T	C C	C T	T T	A G	T T	A G	C C	G G	T T	C T	G G	G G	A A	C C	C C	A C	A A	G G	A A	A C	A A	T T	A A	C T	C T
Norrbottenspitz	Nobs114	A C	C C	T T	C T	C C	C T	T T	A G	C C	A A	T T	T T	C T	G T	C C	T T	G G	C C	C C	A G	A C	G G	C T	C T	C T	C T	A G	T T	A G	C C	A A	T T	T T	G G	G G	A A	C C	C T	C C	A A	G G	A A	A C	A A	C T	A A	C T	C T
Norrbottenspitz	Nobs115	C C	C C	T T	C T	C C	C T	C C	A A	T T	A G	C C	T T	C T	G T	C T	T T	G G	C C	T T	A A	A C	G G	C T	C T	C T	T T	A A	C C	A A	C C	G G	T T	C C	G G	A G	A G	C C	C T	A C	A G	A G	A A	A C	A A	C T	A C	C T	T T
Norrbottenspitz	Nobs116	C C	C C	T T	C T	C C	C T	C T	A A	C C	A G	C C	A A	T T	G G	C T	A T	G G	C C	C T	A A	A A	G T	C T	C T	C C	T T	A A	T T	G G	C T	A A	C T	C T	A G	A G	A A	C C	T T	C C	A A	A G	A A	A C	A A	T T	A A	C C	C T
Norrbottenspitz	Nobs117	C C	C C	C T	C T	C C	C C	C T	A A	C C	G G	C C	A T	T T	G T	C T	T T	T T	T T	C T	A A	A C	G G	C T	T T	C C	T T	A G	C T	A G	C T	A A	C T	C T	G G	A G	A A	C C	C C	C C	A G	A G	A A	A C	A A	C T	A A	C C	C T
Norrbottenspitz	Nobs118	A C	C C	T T	C C	C C	C C	C C	0 0	T T	G G	C T	T T	C T	T T	C C	A T	G T	C C	T T	A A	C C	G T	C T	T T	T T	T T	A G	C T	A G	C C	A G	C T	T T	G G	G G	A G	C C	C C	A C	G G	A G	A A	A C	A A	T T	C C	C T	C T
Norrbottenspitz	Nobs119	A C	C C	T T	C C	C C	C T	C C	0 0	C T	A G	T T	T T	C T	G T	C C	A T	G T	C C	C T	A A	C C	G T	T T	C T	T T	T T	G G	C T	A G	C C	A A	C T	C C	G G	A A	A A	C T	C T	C C	A G	A G	A A	A C	A A	C T	A C	C C	C T
Norrbottenspitz	Nobs120	C C	C T	T T	C T	C C	C T	C T	A A	C C	A G	C T	A T	C C	T T	C C	A A	G G	C C	C C	A G	A C	G T	C C	C C	C C	T T	A A	C T	A A	C T	A A	C T	C T	G G	G G	A A	C C	C C	A C	A A	G G	A A	A C	A A	C T	A A	C C	C T
Norrbottenspitz	Nobs121	A C	C C	T T	C C	C C	C C	C T	0 0	C T	G G	T T	T T	C T	G T	C C	T T	G T	C C	C T	A A	C C	G G	C T	C T	T T	T T	A G	T T	A G	C C	A G	C T	C T	G G	A G	A A	C T	C T	C C	A G	A A	A A	A C	A A	T T	C C	C T	C T
Norrbottenspitz	Nobs122	C C	C C	T T	C C	C C	C T	C C	A A	C T	G G	C C	A A	C C	G T	C C	A T	G G	C C	C T	A G	C C	G G	T T	C T	C T	T T	A G	C C	A G	C C	A A	T T	T T	G G	G G	A A	C T	C T	C C	A A	A G	A A	C C	A A	C C	A A	T T	C T
Lapponian_Herder	Laph001	C C	C T	C T	C C	C C	T T	C C	A A	T T	A G	C C	A T	C T	T T	C T	T T	T T	C C	C T	A A	C C	G T	C C	C C	T T	T T	A A	C C	A G	C C	A A	C C	T T	G G	A G	A A	C C	C T	A C	G G	A G	G G	A A	A A	C T	A C	T T	C C
Lapponian_Herder	Laph002	C C	C C	C T	C T	C T	C C	C T	A G	C C	A G	C C	A A	T T	G T	C C	A T	T T	C C	T T	A G	A A	G T	C T	C T	T T	T T	G G	C C	G G	T T	A A	C C	T T	G G	A G	A G	C C	C C	C C	A G	A G	G G	A A	A G	C T	A A	C T	T T
Lapponian_Herder	Laph003	C C	C C	C T	C T	C T	C T	C C	A A	T T	A G	C T	T T	T T	T T	C T	T T	T T	C C	T T	A G	A C	G G	C C	C C	T T	T T	A G	C T	A G	C C	A A	T T	T T	A A	G G	A A	T T	C T	C C	G G	G G	G G	A A	A A	C T	A C	C T	C T
Lapponian_Herder	Laph004	C C	C C	C C	C T	C C	T T	T T	A A	T T	G G	C T	A T	T T	G T	C C	T T	T T	C C	T T	A A	C C	G G	C T	C C	C T	T T	A G	C C	G G	C C	A A	T T	T T	G G	A G	A A	C C	T T	C C	G G	A G	G G	A A	A G	C T	A C	C T	C T
Lapponian_Herder	Laph005	C C	C C	C T	C T	C C	C C	C C	A A	C T	G G	T T	A T	T T	G T	C C	T T	T T	C C	T T	A A	A A	G T	C C	C T	C T	T T	A G	C T	A G	C T	A A	C T	T T	A G	G G	A G	C C	C T	A C	A G	A G	A A	A A	A G	T T	C C	C T	T T
Lapponian_Herder	Laph006	C C	C C	C C	T T	C C	C T	C C	0 0	T T	A G	C C	A T	T T	G T	C C	T T	G T	C C	T T	A A	C C	G T	C T	C T	T T	C T	A G	C C	G G	T T	A A	C C	T T	G G	G G	A A	C C	C T	C C	G G	G G	G G	A A	A G	C T	A A	T T	C T
Lapponian_Herder	Laph007	C C	C C	C T	C T	C C	C T	C T	A A	T T	A G	C T	A T	T T	T T	C C	A T	T T	C C	T T	A A	A C	G G	C C	C T	T T	T T	G G	C T	A G	C C	A A	T T	C T	G G	A G	A A	C C	C T	C C	G G	G G	A A	A A	A G	T T	C C	C T	C T
Lapponian_Herder	Laph008	C C	C C	C T	C C	C C	T T	C T	A A	C T	A G	C T	A T	T T	G T	C T	T T	T T	C C	C T	A A	A C	G T	C C	C C	T T	C T	A A	C T	G G	C T	A A	T T	T T	A G	G G	A A	C T	C T	C C	A G	A G	G G	A A	A G	T T	A C	C C	T T
Lapponian_Herder	Laph009	C C	C T	C T	C T	C C	C T	C C	A A	C T	G G	C T	A T	T T	G G	C T	T T	T T	C T	C T	A G	A A	G G	C C	T T	C T	T T	A G	C C	A G	C T	A A	C T	T T	A G	A G	A A	C T	C C	A C	G G	G G	A G	A C	A A	T T	C C	C T	C T
Lapponian_Herder	Laph010	C C	C C	C T	C T	C C	C C	C C	A A	T T	A G	C T	A T	C T	G T	C C	T T	G T	C C	T T	A A	A C	T T	C T	C C	T T	T T	A A	C C	A G	C T	A A	C C	C T	A G	G G	A A	C C	T T	C C	A G	G G	A A	A A	A G	T T	C C	C T	T T
Lapponian_Herder	Laph011	C C	C C	C T	C C	C C	C T	C T	A G	C C	A G	C C	T T	T T	G G	C C	T T	T T	C C	T T	A A	C C	G T	C C	T T	C C	T T	A G	C T	G G	C C	A A	C T	C T	A G	G G	A A	C T	C C	C C	G G	G G	A G	A A	G G	C T	A C	T T	C T
Lapponian_Herder	Laph012	C C	C C	C T	T T	C C	T T	C T	A A	T T	G G	C T	T T	C T	G T	C C	T T	T T	C C	T T	A A	A C	G G	C C	C T	C C	T T	G G	C C	A G	C C	A A	C T	C T	G G	G G	A A	C T	T T	C C	G G	A G	G G	A A	G G	C T	A C	T T	T T
Lapponian_Herder	Laph013	C C	C C	C T	C C	C T	C C	C T	A A	C C	G G	T T	T T	T T	G T	C C	T T	G T	C C	C T	A G	A C	G T	C T	C C	C T	T T	A A	T T	A G	C C	A A	C T	C T	G G	G G	A A	C C	C T	C C	A G	A G	A A	A A	A G	0 0	A C	C C	T T
Lapponian_Herder	Laph014	C C	C T	T T	C C	C C	C T	C C	A A	T T	A A	C C	A T	T T	G T	C T	T T	G G	C C	T T	A G	A C	G G	C C	C T	C T	T T	A A	C C	A G	C T	A A	C T	C T	G G	G G	A A	C C	C T	C C	G G	G G	A A	A A	A A	T T	A C	T T	C T
Lapponian_Herder	Laph015	C C	C C	C T	C T	C T	C T	C C	A G	C C	G G	C T	T T	T T	G G	C C	T T	G T	C C	C C	A A	A C	G T	C C	C C	C T	T T	A G	C T	A G	C C	A A	T T	T T	G G	A A	A A	C C	C T	A C	A G	A G	A A	A C	A G	T T	C C	T T	C C
Lapponian_Herder	Laph016	C C	C C	C C	T T	C T	T T	C T	0 0	C T	G G	C T	A T	T T	G T	C C	T T	G T	C C	C T	A G	A C	G T	C T	C C	C T	C T	A G	C T	A G	C C	A A	T T	C T	A G	A G	A A	T T	T T	C C	G G	G G	A G	A A	G G	C T	A C	C T	C T
Lapponian_Herder	Laph017	C C	C C	C C	T T	C C	T T	C T	0 0	C T	G G	C T	A A	C T	G T	C C	T T	T T	C C	C T	A A	C C	G G	C C	C T	C C	C T	A G	C T	A G	C C	A A	T T	C T	G G	A G	A A	C T	C T	A C	G G	G G	G G	A A	A G	T T	A C	C C	T T
Lapponian_Herder	Laph018	C C	C C	C T	C T	C C	T T	C C	0 0	C T	G G	C T	A T	T T	G T	C T	T T	G T	C C	T T	A A	C C	G T	C T	C C	C C	T T	G G	C C	A A	C C	A A	C T	C T	G G	A G	A A	C C	C T	C C	A G	A G	A A	A C	G G	C T	A A	C T	T T
Lapponian_Herder	Laph019	C C	C C	C T	C T	C T	C T	C T	0 0	C C	G G	T T	A T	T T	G T	C T	T T	T T	C C	C C	A G	A C	G T	C T	C C	C T	T T	A G	C C	A A	C T	A A	T T	C T	G G	A G	A A	C C	C T	C C	A G	G G	G G	A A	A G	T T	A C	C T	C T
Lapponian_Herder	Laph020	C C	C T	C T	C C	C C	C C	C C	0 0	C T	A G	C T	A T	T T	G G	C T	T T	G T	C T	C T	A G	A C	G G	C C	C T	C T	T T	A A	C C	A G	C T	A A	C C	C T	G G	G G	A A	C T	T T	C C	A G	A A	A G	A A	A A	T T	A C	C T	T T
Lapponian_Herder	Laph021	C C	C T	T T	C C	C T	T T	C T	A G	C T	G G	T T	T T	T T	G G	C C	T T	G G	C C	T T	A A	A C	G T	C C	C C	C C	T T	A G	C C	A A	T T	A A	C C	C T	A A	G G	A G	C C	C T	A C	G G	G G	A G	A A	A G	T T	C C	C T	T T
Lapponian_Herder	Laph022	C C	C C	T T	C T	C T	C T	C C	0 0	C C	G G	C C	A T	T T	G G	C C	T T	T T	C C	C C	A A	A C	G G	C C	C T	C C	T T	G G	C C	G G	C C	A A	C T	T T	G G	A G	A A	C C	C T	C C	G G	A G	A A	A A	A G	C T	A A	T T	T T
Lapponian_Herder	Laph023	C C	C T	T T	C T	C T	T T	C T	0 0	T T	A G	C T	A T	C T	G T	C C	A T	T T	C C	T T	A G	A C	G G	C T	C C	C T	T T	A G	C C	G G	C C	A A	C T	C T	G G	A G	A A	C C	C T	C C	A A	G G	A G	A C	A A	T T	A A	T T	C T
Lapponian_Herder	Laph024	C C	C T	T T	C C	C T	C T	C C	A G	T T	A G	T T	T T	T T	G G	C C	T T	G T	C C	T T	A A	A C	G T	C C	C C	C T	T T	A G	C T	A G	C T	A A	T T	T T	A G	G G	A A	C T	C T	C C	A G	A G	G G	A C	A A	C T	A A	T T	C C
Lapponian_Herder	Laph025	C C	C T	T T	C C	C T	T T	C T	A A	C T	G G	C C	A T	T T	T T	C T	T T	G T	C C	T T	A A	A C	G G	C T	C T	C C	T T	A G	C C	A G	C T	A A	C T	C T	A G	A A	A A	C T	C T	C C	A G	A G	A G	A A	A A	T T	A A	C T	C T
Lapponian_Herder	Laph026	C C	C T	T T	C T	C C	C C	C C	A A	C C	A G	C T	A A	T T	G T	C C	T T	G G	C C	C C	A G	A A	G G	C C	C T	C T	T T	A G	C C	A G	C T	A G	C C	C T	A G	G G	A A	C T	T T	A C	G G	A G	A G	A C	A A	C T	A C	C C	T T
Lapponian_Herder	Laph027	C C	C C	C C	C T	C T	C T	C T	A A	T T	G G	C T	A T	T T	G T	C C	T T	T T	C C	T T	A G	A C	G G	C C	C T	T T	T T	A G	C T	A G	C T	A A	T T	T T	G G	A G	A A	C C	C C	A C	G G	G G	A G	A C	A A	T T	A C	T T	C T
Lapponian_Herder	Laph028	C C	C C	C T	C C	C C	C T	C C	A A	C T	A G	C T	A T	T T	G G	C C	A T	G G	C C	C T	A A	A A	G G	C C	T T	C C	T T	A G	C C	A A	C T	A A	C T	T T	A G	G G	A G	C T	C C	A C	A A	G G	A G	A C	A G	C T	C C	T T	C C
Lapponian_Herder	Laph029	C C	C C	T T	C C	C C	C T	C C	A A	C C	G G	0 0	T T	T T	G G	C C	T T	G T	C C	C C	A G	A A	G T	C C	C T	C T	T T	A A	C C	A A	T T	A A	C T	T T	G G	A G	A G	C C	C T	A C	G G	G G	G G	A A	A A	T T	A C	C T	C T
Lapponian_Herder	Laph030	C C	C C	C C	T T	C C	C T	C C	A A	C C	G G	T T	T T	T T	G T	C T	A T	T T	C C	T T	A A	A A	G T	C T	C T	C T	T T	A G	C T	A G	C T	A A	T T	T T	A G	A G	A G	C C	C T	A C	G G	G G	A A	A A	G G	T T	A C	C T	T T
Lapponian_Herder	Laph031	C C	C C	C T	C C	C C	C C	C T	A A	T T	G G	C T	T T	T T	G G	C T	T T	G T	C C	T T	A G	A A	G G	C C	C T	C T	T T	A A	C T	A A	C T	A A	C C	C T	G G	G G	A G	C C	C T	A C	A G	A G	A A	C C	A A	C C	C C	C T	C T
Finnish_Spitz	Fisp001	C C	C C	C T	C T	C C	C C	C T	A G	C T	G G	T T	A T	T T	G G	C C	T T	G G	C C	C T	A G	C C	G T	T T	C C	T T	C C	A G	C T	G G	C T	A A	C T	C T	G G	A G	A G	C C	C T	C C	A A	A G	A A	C C	A A	C T	A C	C T	C T
Finnish_Spitz	Fisp002	C C	C C	T T	C T	T T	C T	T T	G G	C C	G G	C T	A T	C T	T T	C T	T T	G G	C C	C C	A A	C C	G G	C T	C C	T T	C C	A A	C T	A G	C T	A A	T T	C T	G G	A A	A A	C C	C T	C C	A G	A A	A A	C C	A A	T T	A A	C C	T T
Finnish_Spitz	Fisp003	C C	T T	C C	C C	T T	T T	T T	A G	C C	G G	T T	T T	C T	T T	C C	T T	G G	C C	T T	A A	C C	G G	T T	C T	T T	C T	A A	T T	A G	C T	A A	T T	T T	G G	A A	A G	C C	C C	A C	G G	A G	A A	A C	A A	T T	A A	C C	T T
Finnish_Spitz	Fisp004	C C	C C	T T	C C	T T	C C	C T	A G	C T	G G	C T	T T	C T	T T	C T	A T	G G	C T	C T	A A	C C	G G	T T	C T	C T	C T	A G	C T	G G	T T	A A	C C	C C	G G	A G	G G	C C	T T	C C	A G	A G	A A	C C	A A	T T	A A	C T	C T
Finnish_Spitz	Fisp005	C C	C C	T T	C C	T T	C C	T T	G G	C C	G G	T T	T T	C T	T T	C T	T T	G G	C C	T T	A G	A C	G G	C T	C T	C T	T T	A A	C T	G G	C C	A A	C T	T T	G G	A G	A G	C C	C T	A C	A G	A A	A A	C C	A A	T T	A A	C C	C T
Finnish_Spitz	Fisp006	C C	C T	C T	C C	C T	C T	T T	A G	C C	G G	T T	T T	T T	G T	C T	T T	G G	C C	T T	A A	C C	G G	C T	T T	C C	C T	A A	T T	G G	C C	A A	C T	T T	G G	A A	A A	C C	C C	A A	A G	A G	A A	C C	A A	T T	A A	C C	T T
Finnish_Spitz	Fisp007	C C	C C	C T	C C	T T	T T	T T	G G	T T	G G	C T	T T	C T	T T	C C	T T	G G	C T	T T	A A	C C	G G	T T	C T	C T	T T	A G	C T	A G	C C	A G	T T	C T	G G	A G	G G	C C	C T	A C	A G	A A	A A	C C	A A	C T	A A	C T	T T
Finnish_Spitz	Fisp008	C C	C C	C T	C T	T T	C T	C T	A G	C C	G G	T T	T T	T T	T T	C T	T T	G G	C C	C T	A G	A A	G G	C C	C T	T T	C T	A G	T T	A G	C T	A A	C T	C T	A G	A G	A G	C C	C T	A C	A A	A G	A A	C C	A A	C T	A A	C T	C T
Finnish_Spitz	Fisp009	C C	C C	C T	C C	T T	C T	T T	G G	T T	A G	T T	T T	C C	T T	C T	T T	G G	C C	C C	A A	C C	G G	C C	C C	T T	C T	A G	T T	G G	C C	A A	C T	C T	G G	A A	A G	C C	T T	C C	G G	A A	A A	C C	A A	T T	0 0	C T	C T
Finnish_Spitz	Fisp010	C C	C C	T T	C T	T T	C C	T T	A A	C C	A G	T T	T T	T T	G G	C T	T T	G G	C T	T T	A A	A C	G T	C T	C T	C T	C T	A A	C T	G G	C T	G G	C T	C C	G G	A G	A G	C C	T T	C C	A G	G G	A A	C C	A A	T T	A A	C T	C T
Finnish_Spitz	Fisp011	C C	C C	T T	C C	C T	0 0	C T	0 0	0 0	0 0	C T	A T	T T	T T	C T	A T	G G	C C	0 0	A A	0 0	G G	0 0	C T	T T	T T	G G	C T	G G	T T	0 0	C C	C T	0 0	0 0	0 0	0 0	C T	0 0	0 0	A A	0 0	0 0	A A	0 0	A A	C T	C T
Finnish_Spitz	Fisp012	C C	C T	C T	C C	T T	T T	T T	G G	C T	G G	C C	T T	T T	T T	C T	T T	G G	C T	T T	A A	C C	G G	T T	C T	C T	C C	A G	C C	G G	C T	A A	C C	C T	G G	A A	A G	C C	C T	C C	G G	A G	A A	C C	A A	C T	A A	C T	C T
Finnish_Spitz	Fisp013	C C	C C	C T	C C	T T	C T	T T	0 0	C T	A G	T T	T T	C C	T T	C T	A T	G G	C C	C T	A A	C C	G G	C C	C T	C C	T T	A G	T T	A G	C T	A A	T T	C T	A G	A G	G G	C C	C T	C C	A G	A G	A A	C C	A A	C T	A A	C T	C T
Finnish_Spitz	Fisp014	C C	C C	C T	C C	T T	T T	T T	A G	C C	A G	T T	T T	C C	T T	C C	T T	G G	C C	T T	A A	C C	G G	C T	C T	C T	T T	G G	T T	A G	C T	A A	T T	C T	A G	A G	G G	C C	C T	C C	G G	A G	A A	C C	A A	T T	A A	C T	T T
Finnish_Spitz	Fisp015	C C	C T	T T	C C	C T	T T	T T	A G	C C	A G	C T	A T	T T	G T	C C	T T	G G	T T	T T	A A	C C	G G	C T	T T	C C	C T	A A	C C	A G	C T	A A	C T	C T	G G	A G	A G	C C	T T	C C	A G	A G	A A	C C	A A	C T	A A	C C	T T
Finnish_Spitz	Fisp016	C C	C T	T T	C C	T T	T T	T T	A G	T T	G G	T T	T T	T T	T T	C T	A T	G G	C C	T T	A A	C C	G G	T T	C T	C T	T T	A G	C C	G G	T T	A A	C T	C T	G G	A A	A G	C C	T T	C C	A A	A A	A A	A C	A A	T T	A A	C C	T T
Finnish_Spitz	Fisp017	C C	C C	T T	C C	T T	C C	C T	A G	C C	G G	C C	A T	C T	T T	C T	T T	G G	C C	C C	A A	C C	G G	C T	C C	T T	C C	A A	C C	A G	C C	A A	T T	C T	G G	A A	A G	C C	C T	A C	A G	A G	A A	A C	A A	T T	A A	C C	T T
Finnish_Spitz	Fisp018	C C	0 0	T T	C C	T T	C C	T T	A G	T T	G G	C T	T T	C C	T T	C T	T T	G G	C C	C C	A A	C C	G G	C T	T T	C C	C C	A G	C T	A G	C C	A A	C T	C T	A G	A G	A G	C C	C C	C C	A G	A A	A A	C C	A A	T T	A A	C C	T T
Finnish_Spitz	Fisp019	C C	C C	T T	C T	C T	C T	T T	A A	C C	G G	C T	T T	C T	G T	C C	A T	G G	C C	C C	A A	C C	G G	C T	T T	C T	C T	G G	T T	G G	0 0	G G	C T	C T	G G	A G	G G	C C	T T	C C	A A	A G	A A	C C	A A	T T	A A	C T	T T
Finnish_Spitz	Fisp020	C C	C C	C T	C C	T T	C T	C T	A G	C C	A G	C C	A A	T T	G T	T T	A T	G G	C C	C C	A G	A C	G G	T T	C C	C C	C T	A G	C T	G G	C T	A A	C T	T T	G G	A G	A G	C C	C C	A A	A G	G G	A G	C C	A A	T T	A A	C C	T T
Finnish_Spitz	Fisp021	C C	C C	T T	C C	T T	C T	T T	A G	C C	A G	C T	T T	C T	T T	C C	A T	G G	C C	T T	A A	C C	G G	T T	C T	C T	T T	A G	C T	G G	C T	A A	C T	T T	G G	A G	G G	C C	T T	C C	A A	A A	A A	C C	A G	T T	A A	C T	T T
Finnish_Spitz	Fisp022	C C	C C	T T	C C	C T	C T	C T	A G	C T	A G	C T	A T	T T	G T	C C	A T	G G	C C	T T	A A	C C	G G	T T	T T	C T	T T	A G	T T	G G	C C	A G	C C	C T	G G	A A	A A	C C	C T	A C	A A	A A	A G	A C	A A	C T	A A	C C	T T
Finnish_Spitz	Fisp023	C C	C C	C T	C T	C T	C T	T T	A G	C C	G G	C C	A T	T T	G T	C C	A T	G G	C C	T T	A A	C C	G G	T T	T T	C C	C C	A A	C T	G G	C C	A G	C T	T T	G G	A G	G G	C C	C T	A C	G G	A G	A A	C C	A A	C T	A A	C T	C T
Finnish_Spitz	Fisp024	C C	C C	T T	C C	C T	C T	T T	A G	C C	A G	C T	T T	C T	G T	C C	T T	G G	C C	C T	A A	A C	G G	T T	T T	C T	T T	G G	C T	G G	T T	A A	C C	C T	G G	A G	A G	C C	C T	A C	A A	A G	A A	C C	A A	T T	A A	C T	C T
Finnish_Spitz	Fisp025	C C	C C	T T	C C	T T	C C	C T	A A	T T	G G	T T	T T	C C	T T	C T	T T	G G	C C	T T	A A	C C	G G	T T	C T	C T	C C	A A	C C	G G	T T	G G	C C	T T	G G	A G	G G	C C	C T	C C	A G	A G	A A	C C	A A	C T	A A	C T	C C
Finnish_Spitz	Fisp026	C C	C C	T T	T T	C T	C T	C T	A G	C C	A G	T T	A T	C T	G T	C C	T T	G G	C T	C T	A A	C C	G T	C T	C T	C T	T T	G G	C C	G G	T T	A G	T T	C C	G G	A A	A A	C C	T T	C C	A A	G G	A A	C C	A A	T T	A A	C T	C T
Finnish_Spitz	Fisp027	C C	C C	T T	C T	C T	C T	C T	A A	C T	A G	T T	A T	T T	G G	C C	T T	G G	C T	T T	A G	C C	G G	C T	C T	C T	C T	G G	C C	A G	T T	A G	C T	C T	G G	A G	A G	C C	C T	C C	A G	A G	A A	C C	A A	T T	A C	C T	C T
Finnish_Spitz	Fisp028	C C	C C	C C	T T	T T	C T	C T	A A	C C	G G	T T	A T	T T	G G	C T	A T	G G	C C	C C	A G	A C	G G	C T	T T	C T	T T	A A	C C	A G	C C	A A	C T	T T	A G	A G	G G	C C	T T	C C	A A	A G	A A	C C	A A	C T	A A	T T	C C
Finnish_Spitz	Fisp029	C C	C C	C T	C T	C T	C T	C T	A A	C C	G G	T T	A T	T T	G G	C C	T T	G G	C T	T T	A G	C C	G G	C C	C T	C C	C T	A G	C T	A G	C T	G G	C T	C T	G G	A G	A G	C C	T T	C C	A A	A G	A A	C C	A A	T T	A C	C T	C T
Finnish_Spitz	Fisp030	C C	C C	C T	T T	C T	C C	C C	A A	C C	A G	T T	A T	C T	G T	C C	T T	G G	C C	C T	A G	C C	G T	T T	C C	T T	C T	A G	C C	G G	C T	A G	T T	C T	G G	A A	A G	C C	T T	C C	A G	A G	A A	C C	A A	C T	A A	T T	C C
Finnish_Spitz	Fisp031	C C	C C	T T	C C	T T	C C	C T	A G	C C	G G	T T	T T	T T	T T	C C	T T	G G	C C	T T	A A	C C	G G	T T	C T	T T	C C	G G	T T	G G	C T	A A	C C	C T	G G	A A	A A	C C	T T	C C	A G	A G	A A	C C	A G	T T	A A	C T	C T
Finnish_Spitz	Fisp032	C C	C C	C T	C C	T T	C C	C T	A G	C C	G G	T T	T T	T T	G T	C C	T T	G G	C T	T T	A A	C C	G G	C T	C T	C T	T T	A A	C C	G G	C T	A A	C T	C T	G G	A G	A G	C C	C T	A C	G G	G G	A A	C C	A A	T T	A A	C C	T T
Finnish_Spitz	Fisp033	C C	C C	C T	C C	T T	C T	C T	A G	C T	A G	T T	T T	T T	T T	C T	A T	G G	C C	T T	A A	C C	G G	T T	T T	C T	T T	A A	C T	G G	C T	A A	T T	C C	G G	A A	A A	C C	T T	C C	A G	A G	A A	C C	A A	T T	A A	C C	T T
Finnish_Spitz	Fisp034	C C	C C	C T	C C	C T	C T	C T	A G	T T	G G	T T	T T	C T	G T	C T	A T	G G	C C	T T	A A	A C	G G	C T	C T	T T	C C	A G	T T	G G	T T	G G	C T	C T	G G	A A	A A	C C	C T	A C	A G	A G	A A	C C	A A	T T	A A	C T	C T
Finnish_Spitz	Fisp035	C C	C C	C T	C C	T T	T T	T T	A G	C C	G G	T T	T T	C T	G T	C C	T T	G G	C C	T T	A A	C C	G G	T T	C T	C T	T T	A G	C T	A G	C T	G G	C T	C T	G G	A G	A G	C C	C T	A C	G G	A G	A A	C C	A A	T T	A A	C T	C T
Finnish_Spitz	Fisp036	C C	C C	C C	C C	T T	C T	C T	A G	C T	A G	C T	A T	T T	T T	C T	A T	G G	C C	T T	A A	C C	G G	T T	T T	C C	C C	A G	T T	G G	T T	A A	C T	C T	G G	A G	A G	C C	T T	C C	G G	G G	A A	C C	A A	T T	A A	C T	C T
Finnish_Spitz	Fisp037	C C	C C	T T	0 0	T T	C C	C T	A G	C T	A G	C T	A T	C T	T T	T T	T T	G G	C T	C T	A A	A C	G G	C T	C T	T T	T T	A G	T T	G G	C C	A G	C T	T T	G G	A G	G G	C C	T T	C C	G G	A A	A A	C C	A A	T T	A A	C C	T T
Finnish_Spitz	Fisp038	C C	C C	C T	C C	T T	T T	T T	G G	C T	G G	C T	A T	C T	G T	C C	A T	G G	C T	T T	A A	C C	G G	T T	C T	C T	C C	A A	T T	A G	C C	A A	C T	C T	G G	A G	A G	C C	T T	C C	A G	A G	A A	C C	A A	T T	A A	C T	C C
Finnish_Spitz	Fisp039	C C	C T	T T	C T	T T	T T	T T	A G	C T	G G	C T	A T	C T	T T	C T	T T	G G	C C	T T	A A	A C	G G	T T	C T	C T	T T	A A	T T	A G	C T	A G	C T	C C	G G	A A	A A	C C	T T	C C	G G	A G	A A	A C	A A	T T	A A	C C	T T
Finnish_Spitz	Fisp040	C C	C C	C T	C C	T T	C T	C T	A G	C C	G G	T T	T T	T T	G G	C C	T T	G G	C C	C T	A A	A C	G G	T T	T T	C T	C C	A A	C T	G G	C C	A A	C T	C C	G G	A A	A A	C C	T T	C C	A G	A G	A A	C C	A A	T T	A A	C C	T T
Finnish_Spitz	Fisp041	C C	C C	T T	C C	T T	T T	T T	A G	C C	G G	C T	T T	T T	G T	C T	A T	G G	C C	C T	A A	C C	G G	T T	C T	C T	T T	A G	T T	G G	C T	A A	C T	C T	A G	A G	A G	C C	T T	C C	A G	A G	A G	C C	A A	T T	A A	C T	C C
Finnish_Spitz	Fisp042	C C	C T	T T	C C	T T	C T	T T	A G	C C	A G	C T	T T	C T	G T	C T	T T	G G	C T	C T	A A	A A	G T	T T	C T	T T	C T	A G	C C	A G	C T	A A	C C	C T	G G	A A	A G	C C	C T	A C	A A	A A	A A	A C	A A	T T	A A	C T	C T
Finnish_Spitz	Fisp043	C C	C C	T T	C C	T T	C T	T T	G G	C C	G G	C T	T T	T T	G G	C C	T T	G G	C C	T T	A G	A C	G G	C T	C C	T T	T T	A A	T T	G G	C T	A A	C T	T T	A G	A G	G G	C C	T T	C C	A G	G G	A A	C C	A A	T T	A A	C C	T T
Finnish_Spitz	Fisp044	C C	C C	T T	C T	C T	C T	T T	A A	C C	A G	C T	T T	C T	T T	C C	T T	G G	C C	C T	A G	A C	G T	T T	T T	C T	C T	A G	C T	G G	C C	A G	C T	C C	G G	A A	A A	C C	C T	C C	G G	G G	A A	C C	A A	T T	A A	C T	C T
Finnish_Spitz	Fisp045	C C	C C	C T	C C	T T	C T	T T	G G	C C	A G	C T	T T	C T	T T	C C	A A	G G	C C	C T	A A	A C	G G	C T	C C	T T	T T	A A	C T	G G	T T	A G	C C	C T	G G	A G	A G	C C	T T	C C	A G	A G	A A	C C	A A	T T	A A	C T	C T
Finnish_Spitz	Fisp046	C C	C C	C T	C T	T T	C T	T T	A G	C T	G G	T T	T T	C T	T T	C T	T T	G G	C C	C T	A A	A C	G G	T T	C T	C T	C T	A G	T T	G G	T T	A A	T T	C T	G G	A A	A G	C C	C T	C C	A A	A G	A A	C C	A A	T T	A A	T T	C C
Finnish_Spitz	Fisp047	C C	C C	T T	C T	T T	C T	T T	G G	C T	G G	T T	T T	T T	G G	C C	T T	G G	C C	C T	A A	C C	G G	C T	C C	T T	T T	A A	C T	G G	C T	A G	C C	T T	G G	A G	G G	C C	T T	C C	A G	A G	A A	C C	A A	T T	A A	T T	C C
Finnish_Spitz	Fisp048	C C	C C	T T	C C	C T	C T	C T	A A	C C	A G	C T	T T	T T	G T	T T	A A	G G	C C	T T	A A	C C	G G	C C	C T	C T	T T	A G	T T	G G	C T	A A	C T	T T	G G	A G	G G	C C	T T	C C	A A	A G	A A	C C	A A	C T	A A	C T	C T
Finnish_Spitz	Fisp049	C C	C C	C T	C C	T T	C T	T T	G G	C C	G G	C C	A A	T T	T T	T T	T T	G G	C C	C T	A A	A A	G G	T T	C C	C T	C C	A G	C T	A G	C T	A A	C T	C T	A G	A G	A G	C C	T T	C C	G G	A G	A A	C C	A A	T T	A A	C T	C T
Finnish_Spitz	Fisp050	C C	C T	T T	C C	T T	C T	T T	A G	C C	A G	T T	T T	C T	G T	C C	T T	G G	C T	C T	A A	C C	G G	T T	C T	C T	T T	A A	C C	A G	C C	A G	C T	T T	G G	A A	G G	C C	T T	C C	A G	G G	A A	C C	A A	T T	A A	C C	T T
Finnish_Spitz	Fisp051	C C	C C	C T	C C	T T	C C	C T	A A	C C	G G	T T	T T	T T	G T	C T	T T	G G	C C	C C	A A	C C	G G	T T	T T	C T	C T	A G	C T	G G	C T	G G	C C	T T	G G	A G	G G	C C	T T	C C	A G	G G	0 0	C C	A A	T T	A A	C T	C T
Finnish_Spitz	Fisp052	C C	C T	C T	C C	C T	T T	T T	A G	C C	G G	C C	A T	C T	G T	C C	T T	G G	C T	C T	A A	C C	G T	T T	C C	C T	T T	A G	C T	G G	C T	A A	C T	C T	G G	A A	A G	C C	T T	C C	G G	A A	A A	C C	A A	T T	A A	C T	C T
Finnish_Spitz	Fisp053	C C	C C	C T	C C	T T	C T	T T	A G	C T	A G	T T	T T	C T	T T	C T	T T	G G	C C	T T	A G	A C	G T	C T	T T	T T	T T	A A	C T	A G	C C	G G	C T	C C	G G	A A	A A	C C	C T	C C	A A	A A	A A	A C	A A	T T	A A	C T	C T
Finnish_Spitz	Fisp054	C C	C C	C T	C C	T T	C T	T T	G G	C C	G G	T T	T T	C C	T T	C C	T T	G G	C C	T T	A A	C C	G G	T T	C T	C T	C T	A G	C T	A G	C T	A A	T T	T T	A G	A G	A G	C C	T T	C C	A G	A A	A A	C C	A A	T T	A A	C T	T T
Finnish_Spitz	Fisp055	C C	C T	T T	C C	T T	C T	T T	A G	C T	G G	C T	T T	T T	G T	C T	T T	G G	C T	T T	A A	C C	G G	C C	T T	C C	C T	A A	C T	A G	T T	A A	C C	C T	G G	A G	A G	C C	T T	C C	A G	A G	A A	C C	A G	T T	A A	T T	C T
Finnish_Spitz	Fisp056	C C	C C	T T	C C	T T	C T	T T	A G	T T	A G	C C	A T	T T	T T	C T	A T	G G	C T	T T	A A	A C	G G	C T	C C	T T	C C	A A	C T	G G	C T	G G	C C	C T	G G	A A	G G	C C	C T	C C	A G	A G	A A	A C	A A	T T	A A	C T	C T
Finnish_Spitz	Fisp057	C C	C C	C T	C C	T T	C T	C T	A G	C C	A G	C T	A T	C C	T T	C T	T T	G G	C T	C C	A A	A C	G G	C T	C T	C T	C T	G G	T T	G G	C C	G G	C T	T T	G G	A G	A G	C C	C C	A A	G G	A G	A A	C C	A A	T T	A A	C T	C T
Finnish_Spitz	Fisp058	C C	C C	C T	C C	T T	C T	T T	A G	C C	G G	T T	T T	C C	T T	C C	A T	G G	C C	C T	A A	A C	G G	T T	T T	T T	C T	A A	T T	G G	C T	A G	C C	T T	A G	A G	A G	C C	T T	C C	A A	A G	A A	C C	A A	T T	A A	C C	T T
Finnish_Spitz	Fisp059	C C	C C	C T	C C	T T	T T	T T	G G	C C	A G	C T	A T	T T	G T	C T	T T	G G	C T	C C	A A	C C	G G	T T	C C	T T	C T	A A	C T	G G	C T	A A	T T	T T	A G	A G	G G	C C	T T	C C	A G	A G	A A	C C	A A	T T	A A	C C	T T
Finnish_Spitz	Fisp060	C C	C C	C T	C C	T T	T T	T T	G G	C C	G G	C T	A T	T T	G T	C T	T T	G G	C C	C T	A G	A A	G T	T T	C T	T T	C T	A G	C C	A G	C T	A G	C T	C T	G G	A G	A G	C C	C T	A C	A G	A G	A A	C C	A A	T T	A A	T T	C C
Finnish_Spitz	Fisp061	C C	C C	T T	C T	T T	C T	C T	A G	T T	A G	C T	A T	C T	G T	C T	A T	G G	C C	T T	A A	A C	G G	C T	C T	C T	C C	A A	C T	G G	C C	A A	C T	C C	G G	A A	A G	C C	T T	C C	A G	A A	A A	C C	A A	C T	A A	C C	T T
Finnish_Spitz	Fisp062	C C	C T	T T	C C	T T	T T	T T	G G	C C	G G	C T	A T	T T	G T	C T	A T	G G	C C	C T	A G	A A	G G	C T	C C	T T	T T	A A	C C	G G	T T	A A	C C	C C	G G	A A	A A	C C	T T	C C	A A	A G	A A	C C	A A	T T	A A	C T	C T
Finnish_Spitz	Fisp063	C C	C C	C T	T T	T T	T T	T T	A G	C C	G G	T T	T T	C T	T T	C C	A A	G G	C C	T T	A A	C C	G G	T T	C T	C T	T T	A G	C T	A G	C T	A A	C T	C T	G G	A G	A G	C C	T T	C C	A A	A A	A G	C C	A A	C C	A A	C T	C T
Finnish_Spitz	Fisp064	C C	C C	C T	C C	T T	C T	T T	G G	T T	G G	T T	T T	C T	T T	C C	T T	G G	C C	T T	A G	C C	G G	T T	C C	T T	C T	G G	C T	G G	T T	G G	C T	C T	G G	A A	A G	C C	T T	C C	A G	A G	G G	C C	A A	T T	A A	C T	C T
Finnish_Spitz	Fisp065	C C	C C	T T	C T	T T	C T	C T	A G	C T	G G	T T	T T	C C	T T	C C	T T	G G	C C	C T	A A	C C	G T	T T	C T	T T	T T	A A	C C	A G	C T	A A	C T	C C	G G	A G	A G	C C	C T	A C	A G	G G	A A	A C	A A	T T	A A	C C	C T
Finnish_Spitz	Fisp066	C C	C C	T T	T T	T T	T T	T T	G G	T T	G G	C C	A T	T T	G T	C T	T T	G G	C C	C T	A G	A C	G G	T T	C C	T T	C T	A A	C T	A G	C T	A G	C T	T T	G G	A G	G G	C C	C T	A C	G G	A G	A A	C C	A A	T T	A A	C C	T T
Finnish_Spitz	Fisp067	C C	C C	C T	C C	T T	T T	T T	G G	C C	G G	C T	A T	C C	T T	C C	A T	G G	C T	C T	A A	A C	G G	T T	C C	C T	T T	A A	T T	G G	C T	A A	C T	C T	G G	A A	A G	C C	C C	A C	A G	A G	A G	C C	A A	C T	A A	C T	C T
Finnish_Spitz	Fisp068	C C	C C	C T	C C	T T	T T	T T	G G	C C	G G	T T	T T	T T	T T	C C	T T	G G	C C	C T	A A	C C	G G	T T	C C	T T	T T	G G	C C	A G	C C	A G	T T	C T	A G	A G	A G	C C	T T	C C	A G	A G	A G	C C	A A	T T	A A	C T	T T
Finnish_Spitz	Fisp069	C C	C C	C T	C T	T T	C T	T T	A G	C C	A G	T T	T T	T T	G T	C C	T T	G G	C C	T T	A G	A C	G G	C T	C T	C T	C T	A A	C T	G G	C C	A A	T T	C T	G G	A A	A G	C C	C T	C C	A A	A A	A A	A C	A A	T T	A A	C C	T T
Finnish_Spitz	Fisp070	C C	C C	C T	T T	C T	C C	T T	G G	C C	G G	T T	A T	T T	G T	C C	T T	G G	C C	C T	A A	C C	G T	T T	C C	T T	C C	G G	C T	G G	C T	A A	T T	T T	G G	A G	G G	C C	C T	C C	A G	A G	A A	C C	A A	T T	A C	C C	C T
Finnish_Spitz	Fisp071	C C	C C	C T	C C	T T	C T	T T	A A	C T	A G	C T	T T	T T	T T	T T	A T	G G	C C	T T	A A	C C	G G	C T	C C	T T	C C	A G	C T	G G	C T	A G	C C	C C	G G	A G	A G	C C	C T	A C	A G	A G	A A	C C	A A	T T	A A	C T	C T
Finnish_Spitz	Fisp072	C C	C C	C C	C C	T T	C T	C T	A A	C T	A G	C T	T T	T T	T T	C T	A T	G G	C C	T T	A A	C C	G G	T T	C C	C T	C C	A G	C T	A G	C C	A A	C T	C T	G G	A G	G G	C C	C T	A C	A G	A G	A A	C C	A A	T T	A A	C C	T T
Finnish_Spitz	Fisp073	C C	C C	C T	C T	T T	C T	C T	A G	C C	G G	C T	A T	C T	T T	T T	A T	G G	C C	T T	A A	C C	G G	C T	T T	C C	T T	A G	C C	A G	C T	A A	T T	C C	G G	A G	A G	C C	C T	A C	A G	A G	A A	C C	A A	T T	A A	C T	C T
Finnish_Spitz	Fisp074	C C	C T	T T	C C	T T	T T	T T	G G	T T	G G	C T	T T	T T	G T	T T	T T	G G	C C	T T	A A	C C	G G	T T	C C	C T	C T	A A	C T	G G	T T	G G	T T	T T	G G	A G	G G	C C	C T	A C	A G	A A	A A	C C	A A	T T	A A	C T	C T
Finnish_Spitz	Fisp075	C C	C C	C T	C C	T T	C C	C T	A G	T T	G G	C C	T T	T T	T T	T T	A T	G G	C T	T T	A A	A C	G G	T T	C T	C T	C C	A G	C T	A G	C T	A G	C T	C T	G G	A A	A G	C C	T T	C C	G G	A A	A A	C C	A A	T T	A A	C C	C T
Finnish_Spitz	Fisp076	C C	T T	T T	C C	T T	C T	C T	A G	C T	G G	T T	T T	C T	T T	C T	T T	G G	C C	C T	A A	C C	G G	T T	C C	T T	C T	A G	C T	A G	C C	A G	C T	C T	G G	A G	G G	C C	C C	A C	A A	A G	A G	C C	A A	C T	A A	C C	T T
Finnish_Spitz	Fisp077	C C	T T	T T	C C	T T	T T	T T	G G	T T	G G	T T	T T	C T	T T	C T	A T	G G	C T	T T	A A	A C	G G	T T	C T	C T	T T	A A	C T	G G	C C	A G	C T	C C	G G	A G	A G	C C	C T	A C	A G	A A	A A	C C	A A	T T	A C	C T	C T
Finnish_Spitz	Fisp078	C C	C C	T T	C C	T T	T T	T T	A A	C C	G G	C T	A T	C C	G T	C T	A T	G G	C T	T T	A A	C C	G G	T T	C T	C T	C T	A A	C T	G G	C C	A A	T T	T T	A G	A G	G G	C C	T T	A C	G G	A A	A G	C C	A A	T T	A A	C C	C T
Finnish_Spitz	Fisp079	C C	C C	C T	T T	C C	C C	C T	A G	T T	G G	T T	A T	C T	G T	C C	T T	G G	C C	T T	A G	C C	G G	T T	C T	C T	T T	A A	C C	A G	C C	G G	C T	T T	A G	G G	G G	C C	T T	C C	G G	A G	A A	C C	A A	C T	A C	C T	C T
Finnish_Spitz	Fisp080	C C	C C	T T	C C	C T	C C	T T	G G	C C	G G	C T	A T	C T	T T	C T	A T	G G	C C	C T	A A	A C	G G	T T	C T	C T	C T	A A	T T	G G	C C	A A	C C	T T	G G	A G	A G	C C	C T	A A	A G	A A	A A	C C	A A	T T	A A	C T	C T
Finnish_Spitz	Fisp081	C C	C C	C T	C T	T T	C T	C T	A A	T T	A G	T T	T T	C T	T T	C T	A T	G G	C C	T T	A A	C C	G G	T T	C C	T T	C C	A G	C T	A A	C C	A A	T T	T T	G G	A A	A G	C C	T T	A C	A G	A G	A A	C C	A A	T T	A A	C T	T T
Finnish_Spitz	Fisp082	C C	C C	C T	C T	T T	C T	T T	A G	C T	A G	C C	A T	T T	T T	C C	T T	G G	C T	T T	A A	A C	G G	C T	C C	T T	C C	A A	C C	A G	C C	A A	C T	C T	G G	G G	A G	C C	C T	A C	A A	A G	A A	C C	A A	T T	A A	C T	T T
Finnish_Spitz	Fisp083	C C	C C	C T	C T	T T	C C	C C	A G	T T	G G	C T	T T	C T	T T	C C	T T	G G	C C	T T	A A	C C	G G	T T	C C	T T	C C	A G	C T	A A	C C	A A	T T	T T	G G	A G	G G	C C	C C	A A	G G	A A	A A	C C	A A	T T	A A	C T	C T
Finnish_Spitz	Fisp084	C C	C C	T T	C T	C T	C C	T T	G G	C C	G G	T T	T T	T T	G T	C C	T T	G G	C C	C T	A A	A C	G T	T T	C C	T T	C C	A G	C T	G G	T T	A A	T T	T T	G G	A G	G G	C C	C T	C C	A G	A G	A A	C C	A A	T T	A C	C C	T T
Finnish_Spitz	Fisp085	C C	C C	T T	C C	T T	C T	C T	A G	C C	A G	C T	A T	C T	T T	C T	A T	G G	C C	C T	A G	A A	G G	C T	C T	C T	C T	G G	T T	G G	C T	A G	T T	C T	A G	A G	A G	C C	T T	C C	A G	A G	A A	C C	A A	T T	A A	C T	C T
Finnish_Spitz	Fisp086	C C	C C	C T	C C	T T	C T	C T	A G	T T	G G	C T	A T	T T	G T	T T	T T	G G	C T	T T	A A	A C	G G	T T	C T	T T	C T	A G	T T	G G	C T	G G	C T	T T	G G	A A	A G	C C	C T	C C	A G	A A	A A	C C	A A	T T	A A	C C	T T
Finnish_Spitz	Fisp087	C C	C T	T T	C C	T T	C C	C C	A A	C C	A G	T T	T T	C T	G T	T T	A T	G G	C C	T T	A G	A C	G G	T T	T T	C C	C T	A G	C T	G G	C C	A A	C T	C T	G G	A A	A G	C C	T T	C C	A A	A A	A A	C C	A A	T T	A A	T T	C C
Finnish_Spitz	Fisp088	C C	T T	T T	C C	T T	C T	T T	A G	T T	G G	C T	A T	T T	T T	C T	A T	G G	C C	C C	A A	C C	G G	T T	C T	C T	C T	A A	C T	G G	C T	A A	C C	C T	G G	A A	A G	C C	C T	C C	A A	A G	A A	A C	A A	T T	A A	C C	T T
Finnish_Spitz	Fisp089	C C	C C	C T	C C	T T	C T	C C	A A	C C	A G	C T	T T	C T	T T	C C	A T	G G	C C	C C	A A	A C	G T	T T	C T	T T	C C	A G	C T	G G	T T	A A	C T	C T	G G	A A	A G	C C	T T	A C	A A	A G	A A	C C	A A	T T	A A	C T	C T
Finnish_Spitz	Fisp090	C C	C C	C T	C C	T T	C T	T T	G G	C T	G G	T T	T T	C T	T T	C T	T T	G G	C C	C C	A A	A C	G G	C C	C T	C T	C T	A A	T T	G G	C T	A A	C T	C T	G G	A G	A G	C C	C C	A C	A G	A A	A A	C C	A A	T T	A A	C T	C T
Finnish_Spitz	Fisp091	C C	T T	C T	C C	T T	T T	T T	A G	C C	G G	T T	T T	T T	T T	C T	T T	G G	C C	T T	A A	A C	G G	T T	C C	T T	C T	A A	C T	A G	C T	A A	T T	C T	G G	A A	A A	C C	C T	A C	G G	A G	A A	A C	A G	T T	A A	C C	T T
Finnish_Spitz	Fisp092	C C	C C	T T	C T	C T	C C	T T	G G	T T	G G	C T	A T	C T	T T	C T	T T	G G	C C	C T	A G	C C	G T	C T	C T	C T	T T	A G	C C	A G	C T	A G	T T	C C	G G	A A	A A	C C	T T	C C	A G	A A	A A	C C	A G	T T	A A	C C	T T
Finnish_Spitz	Fisp093	C C	C C	T T	C C	C T	C T	C T	A G	T T	G G	T T	T T	T T	G G	C C	T T	G G	C C	T T	A G	C C	G G	T T	C C	T T	C T	A G	T T	G G	C C	A A	C T	T T	G G	G G	G G	C C	C T	C C	A G	A A	A A	C C	A G	C T	A A	T T	C C
Finnish_Spitz	Fisp094	C C	C T	C T	C C	T T	C T	T T	0 0	C C	G G	T T	T T	C T	G T	C T	T T	G G	C C	T T	A A	A C	G G	C T	C T	C T	C T	A A	C T	G G	C T	A A	C C	T T	G G	A A	A A	C C	C T	A C	A G	A G	A A	A C	A A	T T	A A	C C	T T
Finnish_Spitz	Fisp095	C C	C C	C C	C C	C T	C T	C T	0 0	C C	A G	T T	T T	T T	T T	C T	A T	G G	C C	T T	A A	C C	G G	T T	C C	C T	C T	G G	T T	A G	C T	A A	C T	T T	G G	A A	A G	C C	T T	C C	A G	A G	A A	C C	A A	T T	A A	C C	T T
Finnish_Spitz	Fisp096	C C	C C	C T	C C	C T	C T	C T	0 0	C T	A G	T T	T T	T T	T T	C C	A T	G G	C C	T T	A A	C C	G G	T T	C C	T T	C T	A G	C T	G G	C T	A A	C T	C C	G G	G G	G G	C C	C T	A C	A G	G G	A A	C C	A A	T T	A A	C T	T T
Finnish_Spitz	Fisp097	C C	C C	T T	C C	T T	T T	T T	G G	C C	A G	C T	A T	C T	G T	C T	T T	G G	C C	C C	A A	A A	G G	T T	C C	T T	T T	A G	C C	A A	C C	A A	T T	C C	G G	A A	A A	C C	C T	C C	A A	A A	A A	C C	A A	C T	A A	C C	T T
Finnish_Spitz	Fisp098	C C	C C	T T	C C	T T	T T	T T	G G	C C	A G	C C	A T	C T	T T	C T	T T	G G	C C	C T	A G	A C	G T	T T	C T	C C	T T	A A	C C	G G	T T	A G	C C	C T	G G	A G	A G	C C	C T	A C	A G	A G	A A	C C	A A	T T	A C	C C	T T
Finnish_Spitz	Fisp099	C C	C C	T T	C T	T T	C T	T T	0 0	C C	A G	C C	A A	T T	T T	C C	T T	G G	C C	C T	A A	C C	G G	T T	C C	T T	T T	A G	C T	G G	C T	A G	C T	T T	G G	A A	G G	C C	C T	C C	G G	A A	A A	C C	A A	T T	A A	C T	C T
Finnish_Spitz	Fisp100	C C	C C	T T	C C	T T	T T	T T	0 0	C C	A G	C T	A T	C T	G T	C C	T T	G G	C C	T T	A A	C C	G G	C T	C T	C T	T T	G G	T T	G G	C T	G G	C T	T T	G G	A A	G G	C C	T T	A C	A G	A G	A A	A C	A A	T T	A C	C C	T T
Finnish_Spitz	Fisp101	C C	C C	T T	C C	C T	T T	T T	0 0	T T	A A	C T	T T	C T	T T	C C	T T	G G	C C	T T	A A	C C	G G	C C	T T	C C	T T	0 0	C C	G G	T T	A A	C C	T T	G G	A A	G G	C C	T T	C C	A A	A A	A A	C C	A A	C C	A A	C T	C T
Finnish_Spitz	Fisp102	C C	C C	T T	C C	T T	T T	T T	0 0	C C	G G	C C	A T	C T	G T	C T	A T	G G	C C	T T	A A	C C	G G	C C	C T	C T	T T	A G	C T	G G	C C	G G	C T	T T	G G	A A	G G	C C	T T	C C	G G	A A	A A	C C	A A	T T	A C	C C	T T
Finnish_Spitz	Fisp103	C C	C C	T T	C C	T T	C T	T T	0 0	C C	G G	T T	T T	C T	G T	C C	T T	G G	C C	T T	A A	C C	G G	C T	T T	C T	C T	A G	T T	G G	C T	A A	C C	C T	G G	A A	A A	C C	C C	A C	G G	A A	A A	A C	A A	T T	A A	C C	C T
Finnish_Spitz	Fisp104	C C	C C	T T	C T	T T	C C	T T	0 0	C C	G G	T T	T T	C T	T T	C C	T T	G G	C C	C T	A A	C C	G G	C T	T T	C T	C T	G G	T T	G G	C C	A G	C T	T T	G G	A A	A A	C C	C C	A C	A A	A A	A A	C C	A A	T T	A A	C T	C T
Finnish_Spitz	Fisp105	C C	C C	T T	C C	T T	C T	T T	0 0	C C	G G	C T	A T	C C	T T	C T	A T	G G	C C	C C	A A	C C	G G	C T	T T	C C	C T	G G	T T	G G	C C	G G	T T	T T	G G	A A	A G	C C	C T	C C	A G	A A	A A	C C	A A	T T	A C	C C	T T
Finnish_Spitz	Fisp106	C C	C C	T T	C T	T T	C T	T T	0 0	C C	G G	C T	T T	C T	G T	C T	T T	G G	C C	C T	A A	C C	G G	C T	T T	C C	C T	A G	C T	G G	C C	G G	C T	T T	G G	A A	A G	C C	C T	A C	A G	A A	A A	C C	A A	T T	A A	C T	C T
Finnish_Spitz	Fisp107	C C	C C	T T	C T	T T	C T	T T	0 0	C C	G G	C T	T T	C C	T T	C T	A T	G G	C C	T T	A A	C C	G G	C T	T T	C C	C T	G G	T T	G G	C C	A G	T T	T T	G G	A A	A G	C C	C T	A C	A G	A A	A A	C C	A A	T T	A C	C C	C T
Finnish_Spitz	Fisp108	C C	C T	T T	C C	T T	C C	T T	0 0	C C	A G	T T	T T	C T	T T	C C	T T	G G	C C	C C	A A	C C	G G	C T	T T	C T	T T	G G	T T	G G	C C	A A	C T	T T	G G	A A	A A	C C	C C	A C	A A	A A	A A	C C	A G	T T	A A	C C	T T
Finnish_Spitz	Fisp109	C C	C C	T T	C C	T T	C T	T T	0 0	T T	G G	T T	T T	T T	G T	C C	T T	G G	C T	T T	A A	C C	G G	T T	C T	C T	C T	G G	C T	G G	C T	A A	C C	C T	G G	A A	G G	C C	C C	A C	A A	A A	A A	C C	A A	T T	A A	C T	C C
Finnish_Spitz	Fisp110	C C	C C	T T	C C	T T	T T	T T	0 0	T T	G G	C C	T T	T T	T T	C T	T T	G G	C C	T T	A G	A C	G G	C C	T T	C C	T T	A A	C T	A G	T T	A A	C C	C T	G G	A A	A G	C C	T T	C C	G G	G G	A A	C C	A A	C T	A C	C C	T T
Finnish_Spitz	Fisp111	C C	C T	T T	C C	T T	C T	T T	0 0	T T	G G	T T	T T	C T	T T	C C	T T	G G	C T	T T	A A	A C	G G	T T	C C	T T	T T	G G	T T	G G	C C	A A	C C	T T	G G	A A	A A	C C	C C	A A	A G	A G	A A	C C	A G	C T	A A	C C	T T
Finnish_Spitz	Fisp112	C C	C C	T T	C T	T T	T T	T T	0 0	C C	A G	T T	T T	T T	T T	C C	T T	G G	C T	T T	A A	C C	G G	C C	T T	C C	T T	A G	C T	G G	C T	A A	C C	T T	G G	A A	A G	C C	T T	C C	G G	A G	A A	C C	A A	C T	C C	C C	T T
Finnish_Spitz	Fisp113	C C	C C	T T	C T	T T	C T	T T	0 0	C C	A A	C C	A A	T T	G T	C C	T T	G G	C C	T T	A A	C C	G G	T T	C T	C T	C T	A G	C T	G G	C T	G G	C C	C T	G G	A A	G G	C C	C C	A C	A G	A G	A A	C C	A A	T T	A A	C T	C T
Finnish_Spitz	Fisp114	C C	C C	T T	C C	T T	T T	T T	0 0	C C	G G	C T	T T	T T	T T	C C	T T	G G	C C	T T	A A	C C	G G	C C	T T	C C	T T	A G	C T	A G	C T	A A	C C	T T	G G	A A	A G	C C	T T	C C	A G	A G	A A	C C	A A	C T	A C	C C	T T
Finnish_Spitz	Fisp115	C C	C C	T T	C C	T T	C T	T T	0 0	C C	A A	C C	A A	C T	T T	C C	T T	G G	C C	T T	A A	C C	G G	C T	T T	C C	C T	G G	T T	G G	C C	G G	C C	C T	G G	A A	A G	C C	C C	A C	A G	A G	A A	A C	A A	T T	A C	C C	T T
Finnish_Spitz	Fisp116	C C	C C	T T	C C	C T	T T	T T	0 0	C C	A A	C T	T T	T T	G T	C C	T T	G G	C T	T T	A G	A C	G G	C T	T T	C T	T T	A A	C C	A G	T T	A A	C C	T T	G G	A A	G G	C C	T T	C C	A A	A A	A A	C C	A A	C C	A A	C T	T T
Finnish_Spitz	Fisp117	C C	C C	T T	C C	C T	T T	T T	0 0	C C	G G	C T	A T	T T	G G	C T	T T	G G	C C	T T	A G	A C	G T	C T	C C	C T	C T	A A	C T	G G	T T	A A	C T	C T	G G	G G	A G	C C	C C	A A	G G	A G	A A	C C	A A	T T	A A	C T	C T
Finnish_Spitz	Fisp118	C C	C C	T T	C C	T T	C T	T T	0 0	C C	A G	C T	T T	C T	T T	C T	T T	G G	C T	C T	A G	A C	G G	C T	T T	C C	T T	A G	C T	G G	T T	A G	C T	T T	G G	A A	G G	C C	T T	C C	G G	A G	A A	A C	A A	C T	A A	C T	C T
Finnish_Spitz	Fisp119	C C	C C	T T	C C	T T	T T	T T	0 0	C C	A G	C T	T T	C T	T T	C C	T T	G G	C T	T T	A G	A C	G G	C T	T T	C C	T T	A A	C C	A G	T T	A A	C C	C T	G G	A A	A G	C C	T T	C C	A G	A G	A A	A C	A A	C T	A C	C T	T T
Finnish_Spitz	Fisp120	C C	C T	T T	C C	T T	C T	T T	0 0	C C	A G	C T	A T	T T	T T	C C	T T	G G	C T	T T	A A	C C	G G	C T	T T	C C	T T	A G	T T	A G	C T	A A	C C	T T	G G	A A	A A	C C	C T	A C	G G	G G	A A	A C	A A	C T	A C	C C	T T
Finnish_Spitz	Fisp121	C C	C T	T T	C C	T T	C T	T T	0 0	C C	G G	T T	T T	C T	T T	C C	T T	G G	C T	C C	A A	C C	G G	C T	C T	C T	C T	G G	C T	G G	C C	A A	C C	T T	G G	A A	A A	C C	C T	A C	G G	G G	A A	A C	A A	C T	A C	C C	T T
Finnish_Spitz	Fisp122	C C	C C	T T	C C	T T	T T	T T	0 0	C C	G G	C C	T T	T T	G T	C C	T T	G G	C C	C T	G G	C C	G G	C C	T T	C C	T T	A A	C C	G G	C T	A A	C C	C C	G G	A A	A A	C C	T T	C C	G G	G G	A A	C C	A A	T T	A C	C T	C T
Finnish_Spitz	Fisp123	C C	C C	T T	C C	T T	T T	T T	0 0	C C	G G	C C	T T	T T	G T	C T	T T	G G	C C	T T	A G	A C	G G	C T	C T	C T	T T	A G	C C	G G	T T	A A	C C	C T	G G	A A	A A	C C	C T	A C	G G	A G	A A	C C	A A	C T	A A	C C	T T
Finnish_Spitz	Fisp124	C C	C C	T T	C C	T T	T T	T T	0 0	T T	G G	C C	A T	C T	T T	C C	T T	G G	C C	T T	A G	A C	G G	C T	C T	C T	T T	A A	C T	A G	C T	A G	C T	T T	G G	A A	G G	C C	T T	C C	A G	A G	A A	C C	A A	C T	A A	C C	T T
Finnish_Spitz	Fisp125	C C	C C	T T	C C	T T	T T	T T	0 0	C C	A G	C T	T T	T T	G T	C T	T T	G G	C T	T T	A G	A C	G G	C T	T T	C C	T T	A A	C T	G G	C T	A A	C T	T T	G G	A A	A G	C C	T T	C C	G G	A G	A A	A C	A A	C T	A C	C T	T T
Finnish_Spitz	Fisp126	C C	C C	T T	C C	T T	C T	T T	0 0	C C	G G	T T	T T	C T	T T	C C	T T	G G	C C	T T	A A	C C	G G	C T	C T	C T	T T	G G	C T	G G	C C	A A	C C	C T	G G	A A	A G	C C	C C	A A	A G	A G	A A	C C	A A	T T	A A	C C	T T
Finnish_Spitz	Fisp127	C C	C T	T T	C C	T T	C C	T T	0 0	C C	A G	C T	A T	T T	T T	C C	T T	G G	C T	C T	A A	C C	G G	C T	T T	C C	T T	G G	T T	G G	C C	A A	C C	T T	G G	A A	A A	C C	C T	A C	G G	G G	A A	A A	A A	T T	A A	C C	T T
Finnish_Spitz	Fisp128	C C	C C	T T	C C	T T	T T	T T	0 0	C C	G G	C C	T T	C T	T T	C C	T T	G G	C T	C T	A G	A C	G G	C T	T T	C C	T T	A A	C C	A G	T T	A G	C C	C T	G G	A A	A G	C C	T T	C C	G G	G G	A A	C C	A A	C T	A C	C C	T T
Finnish_Spitz	Fisp129	C C	C C	T T	C C	T T	T T	T T	0 0	C T	G G	C C	A T	C T	G T	C C	T T	G G	C C	T T	A G	A A	G G	C T	C C	T T	T T	A G	C C	G G	C T	A G	C T	T T	G G	A A	A G	C C	C T	A C	A G	A A	A A	C C	A A	T T	A A	C C	T T
Finnish_Spitz	Fisp130	C C	C C	C T	C T	T T	T T	T T	0 0	C C	A G	C C	T T	T T	G T	C C	A T	G G	C C	T T	A G	A C	G G	C T	C C	C T	T T	G G	C C	G G	T T	A A	C C	T T	G G	A A	A G	C C	C T	A C	G G	A G	A A	C C	A A	T T	A A	C C	T T
Finnish_Spitz	Fisp131	C C	C C	T T	C C	T T	C C	T T	0 0	C C	G G	C T	A T	C T	G T	C C	T T	G G	C C	T T	A A	C C	G G	T T	T T	T T	C T	A G	C T	G G	C C	A A	C T	T T	G G	A A	G G	C C	C T	A C	A G	A A	A A	C C	A A	T T	A A	C C	T T
Finnish_Spitz	Fisp132	C C	C C	C T	C C	T T	C C	C T	0 0	C T	A A	C T	T T	T T	G T	C C	T T	G G	C C	C T	A A	C C	G G	T T	C T	C T	C T	A G	C T	G G	C T	G G	T T	C T	G G	A G	A A	C C	C T	A C	A A	A G	A A	C C	A A	T T	A A	C T	C T
Finnish_Spitz	Fisp133	C C	C C	T T	C C	T T	T T	T T	0 0	T T	A A	T T	T T	T T	T T	C C	T T	G G	C C	T T	A G	A C	G G	C T	C T	C T	T T	A A	C C	G G	T T	A A	C T	T T	G G	A A	G G	C C	T T	C C	G G	A G	A A	C C	A A	C T	A C	C C	C T
Finnish_Spitz	Fisp134	C C	C C	T T	C C	C T	T T	T T	0 0	T T	G G	C T	T T	T T	T T	C T	T T	G G	C C	T T	A A	C C	G G	C T	C T	C T	T T	A A	C T	A G	T T	G G	C T	T T	G G	A A	G G	C C	T T	C C	A G	A G	A A	C C	A A	C C	A A	C T	C T
Finnish_Spitz	Fisp135	C C	C C	T T	C T	T T	C T	T T	A G	C C	G G	T T	T T	C T	T T	C C	A T	G G	C T	T T	A A	A C	G G	T T	C T	C T	T T	A A	C C	G G	C C	A A	T T	C T	G G	A A	A G	C C	T T	C C	A G	A A	A A	A C	A A	T T	A A	C C	T T
Finnish_Spitz	Fisp136	C C	C C	C T	C T	C T	C C	T T	A G	C C	G G	T T	T T	T T	G T	C T	A T	G G	C C	T T	A A	C C	G G	T T	T T	C T	C T	A G	C T	G G	C C	A A	C T	T T	G G	A G	G G	C C	C T	C C	A G	A G	A A	C C	A A	T T	A A	C C	T T
Finnish_Spitz	Fisp137	C C	C C	C T	C C	T T	C T	C T	A A	C C	G G	T T	T T	C T	G G	C C	T T	G G	C C	C T	A A	C C	G G	T T	C T	C T	T T	A A	C C	A G	C T	A A	C T	C T	G G	A G	A G	C C	C T	A C	G G	A A	A A	C C	A A	T T	A A	C T	T T
Finnish_Spitz	Fisp138	C C	C C	C T	C T	T T	C T	C T	A G	C C	G G	C T	T T	C T	T T	C C	T T	G G	C T	C T	A G	A C	G G	C T	C C	T T	T T	A A	C C	G G	C T	A A	C C	C T	G G	A A	G G	C C	C T	C C	A G	A G	A A	C C	A A	C T	A A	C T	C T
Finnish_Spitz	Fisp139	C C	C C	C T	C C	T T	C T	C T	A G	C C	G G	C T	T T	C C	T T	C T	A T	G G	C C	T T	A A	A C	G G	C T	C C	C T	T T	A G	T T	G G	T T	A A	C C	C T	G G	A G	A G	C C	T T	C C	A A	A G	A A	C C	A A	T T	A A	C C	T T
Finnish_Spitz	Fisp140	C C	C T	T T	C C	C T	C T	T T	A G	C C	A G	C T	A T	T T	G T	C C	T T	G G	C T	C C	A A	A C	G G	C T	T T	C C	C C	A G	C C	A G	C T	A A	C T	C C	G G	A G	A G	C C	C T	A C	A G	A G	G G	C C	A A	T T	A A	C C	T T
Finnish_Spitz	Fisp141	C C	C T	T T	C C	T T	C T	C T	A G	T T	G G	T T	T T	C T	T T	C C	T T	G G	C C	T T	A A	C C	G G	T T	T T	C C	C C	A A	T T	A G	C C	G G	C T	C T	G G	A A	A A	C C	C C	A C	A G	A A	A A	C C	A A	C T	A A	C T	C T
Finnish_Spitz	Fisp142	C C	C C	T T	C C	T T	C T	C T	A A	C C	G G	T T	T T	C T	G T	C C	T T	G G	C C	C T	A A	A C	G T	T T	C T	T T	C T	A A	T T	G G	C T	A A	C C	C T	G G	A G	A G	C C	C T	A C	A G	A A	A A	C C	A A	T T	A A	C C	T T
Finnish_Spitz	Fisp143	C C	C C	T T	C C	T T	T T	T T	G G	C C	G G	C T	A T	C C	T T	C T	T T	G G	C C	T T	A A	A C	G G	T T	C T	T T	C T	A A	C T	G G	C T	A G	C T	T T	A G	G G	G G	C C	T T	A C	A G	A A	A A	A C	A A	T T	A A	C T	C C
Swedish_Vallhund	Swv001	C C	C C	C C	C C	C C	C C	T T	0 0	C C	G G	C T	T T	C C	G G	C C	T T	G G	C T	T T	A G	C C	G G	T T	C T	C T	C T	A A	C C	A A	T T	G G	T T	T T	G G	A A	A G	C T	C T	A C	A A	G G	A A	A C	A G	T T	A A	C C	C C
Swedish_Vallhund	Swv002	C C	C C	C T	T T	C C	C C	T T	0 0	C C	G G	C C	T T	C C	G G	C C	T T	G T	C T	T T	A A	A C	G T	T T	T T	C C	T T	A A	C C	A G	C T	A A	T T	T T	G G	A G	A G	C T	C T	A C	A A	A G	A A	A C	G G	T T	A A	C C	C C
Swedish_Vallhund	Swv003	C C	C C	C T	C T	C C	C C	T T	0 0	C C	G G	C T	T T	C T	G G	C C	T T	G G	T T	T T	A G	C C	G G	C T	C T	C T	T T	A G	C C	A G	T T	A A	T T	C T	G G	A G	A G	C T	C T	A C	A A	G G	A A	A A	A G	T T	A A	C T	C C
Swedish_Vallhund	Swv004	C C	C C	C T	T T	C T	C C	T T	0 0	C T	G G	C T	T T	C C	G G	C C	T T	G T	T T	T T	G G	C C	G G	C C	T T	C T	T T	A A	C C	A A	C T	A G	T T	T T	G G	A G	A G	T T	T T	A C	A A	A A	A A	A C	A G	C T	A A	C T	C C
Swedish_Vallhund	Swv005	C C	C C	C C	T T	T T	C C	T T	0 0	C C	G G	C C	T T	C C	G G	C C	T T	G G	T T	C C	A A	A A	G G	C C	T T	C C	T T	A A	C C	A G	T T	A A	T T	C C	G G	A A	A A	C C	C C	A A	A G	A A	A A	A C	G G	T T	A A	C T	C C
Swedish_Vallhund	Swv006	C C	C T	C T	T T	C C	C T	C T	0 0	C C	G G	C T	T T	C T	G G	C C	T T	G G	C T	C T	A A	C C	G G	C T	C T	C T	T T	A A	C C	G G	C C	A A	T T	T T	G G	A G	A A	C T	C T	C C	A A	A G	A A	C C	G G	T T	A A	C C	C C
Swedish_Vallhund	Swv007	C C	C T	C C	C T	C C	C T	C T	0 0	C C	G G	C C	A T	T T	G T	C C	T T	T T	C T	C C	A A	A C	G G	C C	C C	T T	T T	A A	C C	G G	C T	A A	C T	T T	G G	A A	A G	T T	T T	C C	A A	G G	A A	A C	A G	T T	A A	C T	C C
Swedish_Vallhund	Swv008	C C	C C	C C	C C	C C	C C	C T	0 0	T T	G G	T T	T T	C C	G G	C T	T T	G T	C T	T T	A A	A C	G G	C C	C C	T T	T T	A A	C C	A G	C T	A A	T T	T T	G G	A A	A G	C T	C T	A C	A A	A G	A A	A C	A G	T T	A A	C C	C C
Swedish_Vallhund	Swv009	C C	C T	C C	T T	C C	C C	C T	0 0	T T	G G	C T	T T	C C	G G	C C	T T	G G	C T	T T	G G	C C	G G	C C	C T	C T	C T	A A	C C	A G	C T	A A	T T	C T	A G	A G	A G	C T	C T	A C	A A	G G	A A	C C	A G	T T	A A	C T	C C
Swedish_Vallhund	Swv010	C C	C C	C T	C T	C C	C T	C T	0 0	C C	G G	C T	T T	C C	G G	C C	T T	G T	C T	C T	A G	A C	G G	C T	C C	T T	T T	A G	C C	A G	T T	A A	T T	C T	G G	A G	A G	C T	C T	A C	A A	G G	A A	A C	A A	T T	A A	C T	C C
Swedish_Vallhund	Swv011	C C	C C	C C	C T	C C	C C	C T	0 0	C C	G G	C C	T T	C C	G G	C C	T T	T T	T T	T T	A A	A C	G G	C T	C C	T T	T T	A A	C C	G G	C C	A A	T T	T T	G G	G G	A A	C C	C C	C C	A A	A A	A A	A C	A G	T T	A A	T T	C C
Swedish_Vallhund	Swv012	C C	C T	C C	C T	C T	C T	C T	0 0	C T	G G	C T	T T	C C	G G	C C	T T	G G	C T	T T	A A	A C	G G	C C	C C	T T	T T	A A	C C	A A	C T	A A	T T	T T	G G	A A	A A	C C	C C	A A	A A	A G	A A	A C	A G	T T	A A	C T	C C
Swedish_Vallhund	Swv013	C C	C C	C T	C T	C C	C C	T T	0 0	C C	G G	C C	T T	C C	G G	C C	T T	T T	C C	C C	A A	A A	G T	T T	C T	C T	T T	A A	C C	A A	C T	A A	T T	T T	G G	A G	A G	C T	C T	A C	A A	A G	A A	A C	G G	T T	A A	C T	C C
Swedish_Vallhund	Swv014	C C	C C	C T	C T	C C	C C	C T	0 0	C T	G G	C C	A T	C C	G G	C C	T T	G G	T T	T T	A G	C C	G G	C C	C C	T T	T T	A A	C C	A G	T T	A A	C T	T T	G G	A A	A G	C T	C T	C C	A G	A G	A A	C C	A G	T T	A A	C C	C C
Swedish_Vallhund	Swv015	C C	C C	C C	C C	C T	C C	C C	0 0	C C	G G	C T	T T	C T	G G	C C	T T	G T	C T	T T	A A	A A	G G	C T	C T	C T	T T	A A	C C	G G	C T	G G	C T	C T	G G	G G	A G	C T	C T	A C	A A	G G	A A	C C	A G	T T	A A	C T	C C
Swedish_Vallhund	Swv016	C C	C C	C C	C C	C C	C C	T T	A A	T T	G G	C T	T T	C C	G G	C C	T T	G T	C C	T T	A G	A C	G G	T T	C T	C T	T T	A A	C C	G G	C T	A A	C T	C C	G G	A G	A A	C T	C C	A C	A A	A G	A A	C C	A G	T T	A A	T T	C C
Swedish_Vallhund	Swv017	C C	C C	C C	C C	C C	C T	T T	A A	T T	G G	C T	T T	C T	G T	C C	T T	T T	C T	T T	A G	A C	G G	T T	T T	C C	T T	A A	C C	A G	C T	A A	T T	C T	G G	A G	A A	C T	C C	A C	A G	A A	A A	A C	A G	T T	A A	C T	C C
Swedish_Vallhund	Swv018	C C	C C	C C	C C	C C	C C	T T	A A	C C	G G	C T	T T	C C	G G	C C	T T	T T	C T	C T	A G	A A	G G	C T	C C	T T	T T	A A	C C	A G	C C	A G	C T	T T	A G	G G	A G	C T	C T	A C	A A	A G	A A	A C	A A	T T	A A	T T	C C
Swedish_Vallhund	Swv019	C C	C C	C C	C T	C C	C C	T T	A A	C T	G G	C T	T T	C C	G G	C C	T T	G T	T T	C T	A G	C C	G G	C T	C T	C T	T T	A A	C C	A A	C C	A A	T T	C T	A G	G G	A G	C T	C T	A C	A A	A G	A A	C C	A G	T T	A A	C T	C C
Swedish_Vallhund	Swv020	C C	C C	C T	C T	C C	C T	C T	A A	T T	G G	T T	T T	C C	G G	C C	T T	G G	C T	T T	A G	A C	G G	C T	C C	T T	T T	A A	C C	A G	C T	A A	T T	C T	G G	A A	A G	C T	C T	A C	A A	A G	A A	C C	A A	T T	A A	T T	C C
Swedish_Vallhund	Swv021	C C	C C	C C	C T	C C	C T	C T	A A	C C	G G	C T	T T	C C	G G	C C	T T	T T	C T	C C	A G	A C	G G	C C	C C	T T	T T	A A	C C	G G	T T	A A	C T	C T	G G	G G	A A	C C	C C	A C	A A	A G	A A	C C	A G	T T	A A	C C	C C
Swedish_Vallhund	Swv022	C C	C C	C C	C C	C C	C C	C C	A A	C C	G G	C T	T T	C C	G T	C T	T T	G T	T T	C C	A A	C C	G G	C C	C T	T T	C T	A A	C C	A G	C T	A A	T T	C T	G G	A G	A G	C C	C C	A C	A G	A G	A A	C C	G G	C T	A A	C C	C C
Swedish_Vallhund	Swv023	C C	C T	C C	C C	C T	C C	T T	A A	C C	G G	C C	T T	C C	G G	C C	T T	T T	C T	T T	A A	A C	G G	C C	C C	T T	C T	A A	C C	A G	C T	A A	T T	T T	G G	A A	G G	C T	C T	A C	A A	A G	A A	A C	A G	T T	A A	T T	C C
Swedish_Vallhund	Swv024	C C	C C	C C	C T	C C	C C	C T	0 0	C T	G G	T T	T T	C C	G G	C C	T T	G T	C T	C T	A G	A C	G G	C C	C T	C T	T T	A A	C C	G G	C T	A A	T T	T T	A G	A G	A G	C C	C C	A C	A G	A A	A G	A C	A G	T T	A A	C C	C C
Swedish_Vallhund	Swv025	C C	C T	C C	C T	C C	C C	T T	A A	C C	G G	T T	T T	C C	G G	C C	T T	G T	C T	C C	A G	C C	G G	C C	T T	C C	T T	A A	C C	A A	C T	A A	T T	T T	A G	A G	A G	T T	T T	C C	A A	G G	A A	C C	A G	T T	A A	C T	C C
Swedish_Vallhund	Swv026	C C	C C	C C	C C	C T	C C	T T	A A	C C	G G	C T	T T	C C	G T	C C	T T	T T	T T	T T	A G	C C	G G	T T	C C	C T	T T	A A	C C	A A	C T	A A	T T	T T	A G	A G	G G	T T	T T	C C	A A	A G	G G	C C	A G	T T	A A	T T	C C
Swedish_Vallhund	Swv027	C C	C T	C C	C C	C C	C C	C T	A A	C T	G G	C T	T T	C C	G G	C C	T T	G T	C T	T T	A G	C C	G G	C C	C T	C T	T T	A G	C C	A A	C T	A G	T T	C T	G G	G G	A A	C T	C C	A A	A A	A A	A A	C C	G G	C T	A A	C C	C C
Swedish_Vallhund	Swv028	C C	C C	C C	C C	C C	C T	C C	0 0	C C	G G	C C	T T	C C	G G	C T	T T	G G	C C	C C	A G	C C	G G	C T	C C	T T	C C	A A	C C	G G	C T	A A	T T	T T	A A	G G	G G	C T	C T	A C	A A	A G	A A	A C	A G	T T	A A	C T	C C
Swedish_Vallhund	Swv029	C C	C C	C C	C T	C T	C C	C T	A A	C T	G G	C T	T T	C C	G G	C T	T T	G T	C T	C T	A A	A C	G G	C T	C C	C T	C T	A A	C C	A G	C T	A A	T T	T T	G G	G G	A A	C C	C C	A C	A A	G G	A A	C C	A G	C T	A A	C T	C C
Swedish_Vallhund	Swv030	C C	C C	C T	C C	C T	C T	C T	A A	C T	G G	T T	T T	C T	G G	C C	T T	T T	C T	C T	A G	A C	G G	T T	C C	C T	T T	A A	C C	A G	C T	A A	C T	C T	G G	A G	A G	C T	C T	C C	A G	G G	A A	C C	A G	T T	A A	C T	C C
Swedish_Vallhund	Swv031	C C	C C	C C	C C	C C	C T	C C	A A	T T	G G	C C	T T	C C	G T	C C	T T	G T	C T	T T	A A	A C	G G	C C	C C	T T	C T	A A	C C	A G	T T	A A	T T	T T	G G	A A	A G	C T	C T	A C	A A	A G	A A	C C	A G	T T	A A	C T	C C
Swedish_Vallhund	Swv032	C C	C C	C C	C T	C C	C C	T T	A A	T T	G G	C T	T T	C C	G T	C C	T T	G T	C C	T T	A A	A C	G T	C T	C C	T T	T T	A A	C C	A G	C T	A A	T T	C T	A G	A A	A G	C C	C C	A C	A A	G G	A A	A C	A G	C T	A A	C C	C C
Swedish_Vallhund	Swv033	C C	C C	C C	C C	C C	C C	T T	A A	C C	G G	T T	T T	C C	G G	C T	T T	G G	C C	T T	A A	A A	G G	C T	C C	C T	C T	A A	C C	A G	C C	G G	C T	C T	A G	G G	G G	T T	T T	C C	A G	A A	A A	C C	A G	T T	A A	C C	C C
Swedish_Vallhund	Swv034	C C	C C	T T	C T	C T	C C	T T	A A	C T	G G	C T	T T	C C	G G	C T	T T	G G	C C	T T	A G	C C	G G	C C	C T	C T	T T	A A	C C	A G	C T	A G	T T	C T	A G	G G	A G	C C	C C	C C	A G	A A	A A	A C	A G	C T	A C	C T	C C
Swedish_Vallhund	Swv035	C C	C C	C C	T T	C C	C C	C T	A A	C T	G G	C C	T T	C T	G T	C C	T T	T T	C T	T T	A A	C C	G G	T T	C T	C T	C T	A A	C C	A G	C C	A A	T T	T T	A A	G G	G G	T T	T T	C C	A A	A G	A A	C C	A G	C T	A A	C T	C C
Swedish_Vallhund	Swv036	C C	C C	C T	C C	C C	C C	C T	A A	C C	G G	T T	T T	C C	G G	C C	T T	G T	C C	T T	A G	C C	G G	C C	C T	T T	T T	A A	C C	A G	C C	G G	T T	T T	A G	A G	G G	T T	T T	C C	A A	A G	A A	C C	A G	T T	A A	T T	C C
Swedish_Vallhund	Swv037	C C	C C	C C	C T	C C	C C	C T	0 0	C C	G G	T T	T T	C C	G G	C C	T T	T T	C T	T T	A A	A A	G G	C T	C T	C C	C T	A A	C C	A G	C T	A G	T T	T T	G G	A G	A G	C T	C T	A C	A A	G G	A A	A A	A A	T T	A A	C T	C C
Swedish_Vallhund	Swv038	C C	C C	C T	C C	C C	C C	T T	A A	T T	G G	T T	T T	C C	G T	C C	T T	T T	C T	T T	A A	A A	G T	T T	C C	T T	T T	A A	C C	G G	C C	A A	T T	T T	A G	G G	A G	C T	C T	C C	A A	A G	A A	A C	G G	C T	A A	C T	C C
Swedish_Vallhund	Swv039	C C	C C	C C	C T	C C	C C	T T	A A	T T	G G	C C	T T	C T	G T	C C	T T	T T	C T	T T	A A	C C	G G	C C	T T	C C	C T	A A	C C	G G	C T	A A	C T	T T	A G	A G	A G	C C	C C	A A	G G	A G	A A	C C	A G	T T	A A	C T	C C
Swedish_Vallhund	Swv040	C C	C C	C C	C T	C C	C C	C T	0 0	C T	G G	C T	T T	C C	G T	C C	T T	G T	C C	C T	A G	A C	G G	C T	C T	T T	C C	A A	C C	G G	C T	A A	T T	T T	G G	A G	A G	T T	T T	C C	A A	G G	A A	C C	G G	T T	A A	C T	C C
Swedish_Vallhund	Swv041	C C	C C	C C	T T	C C	T T	C C	0 0	C T	G G	T T	T T	C C	G G	C C	T T	G G	C C	C T	A A	A A	G G	C C	C T	C T	C T	A A	C C	A G	C C	A A	T T	T T	G G	A G	A G	C T	C C	A C	A A	G G	A A	A C	G G	T T	A A	C T	C C
Swedish_Vallhund	Swv042	C C	C T	C C	T T	C C	C C	C T	0 0	C C	G G	C T	A T	C C	G G	C C	T T	G G	C C	C C	A G	A C	G G	C C	C T	C T	T T	A A	C C	G G	C T	A A	C T	T T	A G	A G	G G	C T	C C	A C	A A	G G	A A	A C	G G	T T	A A	C T	C C
Swedish_Vallhund	Swv043	C C	C C	C C	C C	C T	C T	C T	A A	C C	G G	C T	T T	C C	G G	C C	T T	T T	T T	C T	A G	A C	G G	T T	C C	C T	T T	A A	C C	A A	C T	A G	T T	C T	A G	G G	A G	C T	C T	A C	A A	G G	A A	C C	A A	T T	A A	C T	C C
Swedish_Vallhund	Swv044	C C	C T	C C	C T	C C	C T	C T	A A	C C	G G	C T	T T	C C	G G	C C	T T	G G	C C	T T	A A	C C	G G	T T	C C	T T	T T	A A	C C	G G	C T	A G	T T	T T	A G	A G	G G	T T	C T	C C	A A	G G	A A	C C	A G	T T	A A	C T	C C
Swedish_Vallhund	Swv045	C C	C C	C C	C T	C C	C T	C C	0 0	C T	G G	T T	T T	C C	G G	C C	T T	T T	T T	T T	A G	A C	G G	C T	T T	C C	T T	A A	C C	A G	C T	A A	T T	T T	A G	A G	G G	C T	C T	C C	A A	A G	A G	A C	A G	T T	A A	C C	C C
Swedish_Vallhund	Swv046	C C	C C	C T	C C	C C	C T	C C	A A	T T	G G	C T	T T	C C	G G	C C	T T	T T	C T	T T	A A	A C	G G	C C	C T	C T	T T	A A	C C	A G	T T	A A	C C	T T	A A	G G	G G	C T	C T	C C	A G	G G	A A	A C	A G	T T	A A	C T	C C
Swedish_Vallhund	Swv047	C C	C C	C T	T T	C C	C T	C T	A A	T T	G G	C T	T T	C C	G T	C C	T T	G T	T T	T T	A G	A C	G G	T T	C C	T T	T T	A A	C C	A G	C T	A A	T T	C T	A G	A A	A G	C T	C T	A C	A A	G G	A A	C C	A G	T T	A A	C T	C C
Swedish_Vallhund	Swv048	C C	C T	T T	T T	C C	C T	C T	A A	C C	G G	T T	T T	C C	G G	C C	T T	G G	C T	T T	A G	C C	G G	C T	C T	C T	T T	A A	C C	A G	C T	A A	T T	C T	A G	G G	A G	C T	C T	A C	A A	G G	A A	C C	G G	T T	A A	C T	C C
Swedish_Vallhund	Swv049	C C	C C	C T	C T	C C	C T	C T	A A	C T	G G	C C	T T	C T	G T	C C	T T	G T	C T	C T	A A	A C	G G	C T	C C	T T	C T	A A	C C	G G	T T	A A	T T	T T	A A	G G	G G	C C	C C	A C	A A	A G	A G	A C	A G	T T	A A	C T	C C
Swedish_Vallhund	Swv050	C C	0 0	C T	C T	C C	C C	T T	A A	T T	G G	C T	T T	C C	G G	C C	T T	G T	T T	T T	G G	A C	G G	T T	C C	C T	T T	A A	C C	A A	C C	A A	T T	C T	G G	A G	A G	C T	C T	A C	A G	G G	A A	A C	G G	T T	A A	C T	C C
Swedish_Vallhund	Swv051	C C	C C	C C	C C	T T	C C	C T	A A	T T	G G	T T	T T	C C	G G	C C	T T	G T	C T	T T	G G	C C	G G	C T	C T	C C	T T	A A	C C	A A	C C	A A	T T	T T	A G	A G	G G	C T	C T	C C	G G	A A	G G	C C	G G	T T	A A	C C	C C
Swedish_Vallhund	Swv052	C C	C C	C T	C C	C C	C T	C T	A A	C C	G G	C T	T T	C T	G G	C C	T T	T T	C T	C T	A G	A C	G G	T T	C C	C T	T T	A A	C C	A G	C C	A G	T T	T T	G G	A A	G G	C T	C T	C C	A G	A G	A A	C C	A A	T T	A A	C T	C C
Swedish_Vallhund	Swv053	C C	C T	C C	C T	C C	C T	C T	A A	C C	A G	C C	T T	C C	G G	C C	T T	G T	C T	C C	A A	A A	G G	C C	C C	T T	C T	A A	C C	A G	C T	A A	T T	T T	A G	A G	G G	T T	T T	C C	A A	A G	A A	A C	A G	C T	A C	C T	C C
Swedish_Vallhund	Swv054	C C	C C	C T	C T	C C	C C	T T	0 0	C C	G G	C T	T T	C C	G G	C C	T T	T T	C T	T T	A A	A A	G G	C T	C C	T T	C T	A A	C C	A G	C T	G G	T T	T T	G G	A G	A G	C T	C T	C C	A A	G G	A A	C C	G G	T T	A A	T T	C C
Swedish_Vallhund	Swv055	C C	C T	C C	C T	C C	C T	C T	0 0	C T	G G	T T	T T	C C	G G	C C	T T	G T	C T	T T	A A	A A	G G	C C	C C	T T	T T	A A	C C	A G	C T	A G	T T	T T	G G	A A	G G	T T	T T	C C	A A	A A	A A	A A	A G	T T	A A	T T	C C
Swedish_Vallhund	Swv056	C C	C C	C C	C C	C C	C C	C T	A A	C C	G G	C T	T T	C C	G G	C C	T T	G T	T T	T T	A A	A A	G G	C T	C T	C T	C T	A A	C C	A G	C C	G G	T T	C T	A G	G G	A G	C T	C T	A C	A A	A A	A A	A A	A G	T T	A A	C T	C C
Swedish_Vallhund	Swv057	C C	C C	C C	C T	C C	C T	C T	0 0	C C	G G	C T	T T	C C	G G	C C	T T	G G	C C	C C	A G	A C	G G	C T	C C	T T	C T	A A	C C	G G	C C	A A	T T	T T	A G	A G	A G	C C	C C	A A	A A	A A	A A	A C	A G	T T	A A	C T	C C
Swedish_Vallhund	Swv058	C C	C C	C C	T T	C C	C C	C T	0 0	C C	G G	C T	T T	C C	G T	C C	T T	G T	C C	C T	A A	A C	G G	C C	C T	T T	C T	A A	C C	A A	T T	A A	T T	T T	A A	G G	G G	T T	T T	C C	A A	G G	A A	A C	A G	T T	A A	C T	C C
Swedish_Vallhund	Swv059	C C	C C	C C	C C	C T	C T	T T	0 0	T T	G G	C T	T T	C C	G G	C C	T T	G G	C T	T T	A A	A A	G T	C T	C T	C T	T T	A A	C C	A A	T T	A A	T T	T T	G G	A A	A G	C T	C T	A C	A A	G G	A A	C C	G G	T T	A A	C T	C C
Swedish_Vallhund	Swv060	C C	C C	C C	C T	C T	C C	T T	0 0	T T	G G	C T	T T	C C	G G	C C	T T	G T	C C	T T	A A	A C	G T	C T	C C	C T	T T	A A	C C	A G	C T	A A	T T	T T	A A	G G	G G	C T	C T	C C	A A	G G	A A	C C	G G	T T	A A	C T	C C
Swedish_Vallhund	Swv061	C C	C C	C C	C C	C T	C C	C T	0 0	T T	G G	C T	T T	C C	G G	C C	T T	G T	T T	T T	A A	A C	G G	C C	C C	C T	T T	A A	C C	A G	C T	A A	C T	C T	A G	G G	G G	T T	T T	C C	A A	A G	A A	A C	A A	T T	A A	C T	C C
Swedish_Vallhund	Swv062	C C	C T	C T	C T	C C	C C	T T	0 0	C T	G G	C T	T T	C C	G G	C C	T T	G T	T T	T T	A A	A C	G G	C T	C T	C T	T T	A A	C C	G G	C T	A G	C T	T T	A G	G G	A G	C T	C T	A C	A A	A G	A A	A A	A G	T T	A A	C T	C C
Swedish_Vallhund	Swv063	C C	C T	C C	T T	C C	C T	C T	A A	C C	G G	C T	A T	C C	G G	C C	T T	G G	C C	C T	A G	A C	G G	C C	C C	C T	T T	A A	C C	G G	C T	A G	C T	C T	A G	G G	A A	C T	C T	A C	A G	G G	A A	C C	A A	T T	A A	C T	C C
Swedish_Vallhund	Swv064	C C	C C	C T	C C	C C	C T	C T	0 0	T T	G G	C T	T T	C C	G G	C C	T T	G T	C T	T T	A A	A C	G G	T T	C C	C T	T T	A A	C C	A G	C C	A A	T T	C T	G G	A G	A G	C C	C C	C C	A G	A G	A A	C C	A A	T T	A A	C T	C C
Swedish_Vallhund	Swv065	C C	C C	C C	C T	C C	C C	C T	A A	C C	G G	C T	T T	C C	G G	C C	T T	G T	T T	C T	A A	A A	G G	C T	C T	C T	C T	A A	C C	A G	C T	A G	C T	T T	A G	A G	G G	T T	C T	A C	A G	A A	A A	A A	A G	T T	A A	C T	C C
Swedish_Vallhund	Swv066	C C	C C	C C	C C	C T	C C	C T	A A	C T	G G	C T	T T	C C	G G	C C	T T	T T	T T	C T	A A	A C	G G	C T	C T	T T	T T	A A	C C	G G	C T	A A	C T	T T	A G	G G	A G	C T	C T	A C	A A	G G	A A	A C	A G	0 0	A A	T T	C C
Swedish_Vallhund	Swv067	C C	C C	C C	C T	C C	C C	T T	0 0	C T	G G	C T	T T	C C	G G	C C	T T	G T	T T	C T	A G	C C	G G	C T	C T	C T	T T	A A	C C	A A	C C	A A	T T	C T	A G	G G	A G	C T	C T	A C	A A	A G	A A	C C	A G	T T	A A	C T	C C
Swedish_Vallhund	Swv068	C C	C C	C C	C T	C C	C C	C T	0 0	C C	G G	C T	T T	C C	G T	C T	T T	T T	C T	T T	A A	A C	G G	T T	C T	C T	T T	A A	C C	G G	C T	A G	T T	T T	A G	A G	A G	C T	C T	A C	A A	A G	A A	C C	A G	T T	A A	C C	C C
Swedish_Vallhund	Swv069	C C	C C	C C	C C	C C	C C	T T	0 0	T T	G G	C T	T T	C C	G G	C C	T T	G T	C C	T T	A G	A C	G G	T T	C T	C T	T T	A A	C C	G G	C T	A A	C T	C C	G G	A G	A A	C T	C C	A C	A A	A G	A A	C C	A G	T T	A A	T T	C C
Swedish_Vallhund	Swv070	C C	C C	C C	C T	C C	C C	T T	0 0	C T	G G	T T	T T	C C	G G	C C	T T	G T	T T	C T	A G	C C	G G	C T	C T	C T	T T	A A	C C	A G	C T	A A	T T	C T	A G	G G	A G	C T	C T	A C	A A	A A	A A	C C	A G	T T	A A	C T	C C
Swedish_Vallhund	Swv071	C C	C C	C T	C T	C C	C C	T T	0 0	C C	G G	C C	T T	C T	G T	C C	T T	G T	C T	C T	A G	A C	G G	T T	T T	C C	C T	A A	C C	A G	T T	A A	C C	T T	A A	G G	G G	T T	T T	C C	A G	A G	A A	C C	A G	C T	A A	C T	C C
Swedish_Vallhund	Swv072	C C	C C	C T	C T	C C	C C	T T	0 0	C C	G G	T T	T T	C C	G G	C C	T T	G T	C C	C T	A G	A C	G G	C T	C T	C T	T T	A A	C C	A G	C T	A A	C T	T T	G G	A G	A A	C T	C T	A C	A A	G G	A A	C C	A A	T T	A A	T T	C C
Swedish_Vallhund	Swv073	C C	C C	C C	C C	C C	C C	T T	0 0	C C	G G	C T	T T	C C	G G	C C	T T	T T	C T	C T	A G	A A	G G	C T	C C	T T	T T	A A	C C	A G	C C	A G	C T	T T	A G	G G	A G	C T	C T	A C	A A	A G	A A	A C	A A	T T	A A	T T	C C
Swedish_Vallhund	Swv074	C C	C C	C T	T T	C C	C T	C T	0 0	T T	G G	C T	T T	C C	G G	C C	T T	G T	C T	T T	A G	A C	G G	C T	C T	C T	T T	A A	C C	A G	T T	A A	T T	C T	A G	G G	A A	C C	C C	C C	A A	A G	A A	A C	A A	C T	A A	C T	C C
Swedish_Vallhund	Swv075	C C	C C	C C	C C	C T	C T	C T	0 0	C C	G G	C T	T T	C C	G G	C C	T T	T T	T T	C T	A G	A C	G G	T T	C C	C T	T T	A A	C C	A A	C T	A G	T T	C T	A G	G G	A G	C T	C T	A C	A A	G G	A A	C C	A A	T T	A A	C T	C C
Swedish_Vallhund	Swv076	C C	C C	C C	C T	C C	C T	C T	0 0	C T	G G	C T	T T	C C	G G	C C	T T	G T	C T	C T	A G	C C	G G	C T	C T	C T	C T	A A	C C	G G	T T	A A	C T	T T	A G	A G	A G	C T	C T	A C	A A	A G	A A	C C	A A	C T	A A	C T	C C
Swedish_Vallhund	Swv077	C C	C C	C C	C T	C C	C T	C C	0 0	C C	G G	C T	T T	T T	G T	C T	T T	G T	C T	T T	A G	C C	G G	T T	C T	C T	T T	A A	C C	G G	C T	A G	T T	T T	A G	G G	A G	T T	T T	A C	A A	G G	A A	C C	G G	T T	A A	C C	C C
Swedish_Vallhund	Swv078	C C	C C	C T	C T	C C	C T	C T	0 0	C C	G G	C C	T T	C C	G G	C C	T T	G T	C C	T T	A A	A A	G G	C T	C T	T T	T T	A A	C C	A A	T T	G G	T T	C T	G G	G G	A A	C C	C C	A C	A A	A G	A A	C C	G G	T T	A A	C C	C C
Swedish_Vallhund	Swv079	C C	C C	C C	T T	C C	C C	T T	0 0	C C	G G	T T	T T	C C	G T	C C	T T	G T	C T	T T	A A	A C	G G	C T	T T	T T	T T	A A	C C	A A	C C	G G	C T	T T	A G	A G	G G	T T	T T	C C	A G	A G	A A	C C	G G	T T	A A	C T	C C
Swedish_Vallhund	Swv080	C C	C C	C C	C C	C C	C C	T T	0 0	C C	G G	T T	T T	C C	G T	C T	T T	G G	C T	C T	A A	A C	G G	C C	C C	T T	T T	A G	C C	A G	C T	A G	T T	C T	G G	A G	A G	C T	C T	A C	A A	G G	A A	C C	G G	T T	A A	C T	C C
Swedish_Vallhund	Swv081	C C	C C	C C	C C	C C	C C	T T	0 0	C C	G G	C T	T T	C C	G G	C C	T T	G G	C T	C T	A G	A C	G G	C T	T T	C T	T T	A A	C C	A G	C T	A G	C T	C T	A G	G G	G G	T T	T T	C C	A G	A A	A G	C C	G G	T T	A A	C T	C C
Swedish_Vallhund	Swv082	C C	C T	C T	C T	C C	C T	C T	0 0	C T	G G	C C	T T	C C	G G	C C	T T	G G	C C	T T	A G	A C	G G	C T	C T	C T	C T	A A	C C	G G	T T	A G	C T	T T	A G	G G	A G	C T	C T	A C	A A	G G	A A	C C	A G	T T	A A	C T	C C
Swedish_Vallhund	Swv083	C C	C C	C C	C T	C C	C C	C T	0 0	T T	G G	C T	T T	C C	G G	C C	T T	G T	T T	T T	A A	C C	G G	C T	C C	T T	C T	A A	C C	G G	C T	A A	T T	T T	A G	G G	A G	T T	T T	A C	A A	A G	A A	C C	G G	T T	A A	C T	C C
Swedish_Vallhund	Swv084	C C	C T	C T	C T	C C	C C	T T	0 0	C C	G G	C C	T T	C C	G G	C C	T T	G T	C C	C C	A G	A C	G G	C C	C C	C T	T T	A A	C C	A G	C T	A A	C T	T T	G G	A G	A A	C C	C C	A A	A A	A G	A A	A C	A G	T T	A A	T T	C C
Swedish_Vallhund	Swv085	C C	C C	C C	C C	C C	C C	T T	0 0	C C	G G	C C	T T	C C	G G	C C	T T	G T	C C	T T	A G	A C	G G	C C	C C	C T	T T	A A	C C	A G	T T	G G	C T	T T	A A	G G	G G	T T	T T	C C	A A	G G	A A	A C	A G	T T	A A	C T	C C
Swedish_Vallhund	Swv086	C C	C C	C C	C T	C C	C C	C T	0 0	C C	G G	C T	T T	C C	G G	C T	T T	G T	T T	C C	A A	A C	G G	T T	C T	T T	T T	A A	C C	A G	C T	A A	C T	C T	G G	G G	A A	C T	C T	A A	A G	A G	A A	A C	A G	T T	A A	C C	C C
Swedish_Vallhund	Swv087	C C	C T	C C	C C	C T	C C	C T	0 0	C C	G G	C C	T T	C C	G G	C T	T T	G G	C C	C C	A G	A C	G G	C T	C C	T T	C T	A A	C C	A G	C C	A A	T T	T T	A G	A G	G G	T T	T T	C C	A A	G G	A A	A C	A G	T T	A A	C C	C C
Swedish_Vallhund	Swv088	C C	C C	C C	C C	C T	C C	C T	0 0	C C	G G	C T	T T	C C	G G	C C	T T	G T	C C	C T	A A	C C	G G	C C	C C	T T	C T	A A	C C	G G	T T	A A	T T	C T	A G	G G	A G	C T	C T	A C	A A	A G	A A	A A	A A	T T	A A	C T	C C
Swedish_Vallhund	Swv089	C C	C T	C T	T T	C C	C T	C C	0 0	C C	G G	C T	T T	C C	G G	C C	T T	G T	C T	T T	G G	C C	G G	T T	C T	C T	C T	A A	C C	G G	C T	G G	C T	T T	G G	A G	A G	C T	T T	C C	A A	G G	A A	C C	G G	T T	A A	C T	C C
Swedish_Vallhund	Swv090	C C	C C	C C	C C	C C	C C	T T	0 0	C C	G G	C T	T T	C C	G G	C T	T T	G T	C C	C C	G G	C C	G G	C T	C T	C T	C C	A A	C C	A G	T T	A A	T T	T T	A G	A G	G G	T T	T T	C C	A A	A A	G G	C C	A G	T T	A A	T T	C C
Swedish_Vallhund	Swv091	C C	C T	C T	C T	C C	C C	C T	0 0	C T	G G	T T	T T	C C	G T	C C	T T	G T	C T	T T	A G	A C	G G	C T	C C	T T	T T	A A	C C	A G	C T	A A	T T	T T	G G	A G	A G	C C	C C	C C	A A	A G	A A	C C	A A	T T	A A	C C	C C
Swedish_Vallhund	Swv092	C C	C T	C T	C T	C C	C T	C C	0 0	C C	G G	C T	T T	C C	G G	C C	T T	G G	C T	T T	A G	A C	G G	C T	C T	C T	T T	A A	C C	A G	C T	G G	C T	T T	G G	A G	A A	C C	C C	A A	A A	A G	A A	A C	A G	C T	A A	C T	C C
Swedish_Vallhund	Swv093	C C	C C	C C	C C	C C	C C	T T	0 0	C T	G G	C T	T T	C C	G T	C C	T T	G T	C C	T T	G G	C C	G G	T T	C T	C T	T T	A A	C C	A G	C T	G G	C T	T T	G G	A G	A G	C C	C C	A C	A A	A G	A A	A C	G G	C T	A A	T T	C C
Swedish_Vallhund	Swv094	C C	C C	C C	C C	C C	C C	C T	0 0	C C	G G	C T	T T	C C	G T	C C	T T	G G	C T	T T	A G	C C	G G	C T	C T	C T	T T	A A	C C	G G	C T	G G	T T	T T	A G	A G	A G	C T	C T	A C	A A	A G	A A	C C	G G	T T	A A	C T	C C
Swedish_Vallhund	Swv095	C C	C C	C C	C C	C C	C T	C C	0 0	T T	G G	C T	T T	C C	G T	C C	T T	G G	C T	T T	A A	A C	G G	C C	C T	C T	C T	A A	C C	G G	C T	A A	C T	T T	G G	A G	A G	C C	C C	A C	A A	G G	A A	A C	G G	C T	A A	T T	C C
Swedish_Vallhund	Swv096	C C	C C	C C	C C	C C	C C	T T	0 0	C C	G G	C T	T T	C C	G G	C C	T T	G T	C C	T T	G G	C C	G G	T T	C T	C T	C T	A A	C C	A G	C T	G G	C T	T T	G G	A G	A A	C C	C C	A A	A A	G G	A A	C C	A G	T T	A A	T T	C C
Swedish_Vallhund	Swv097	C C	C C	C C	C C	C C	C T	C T	0 0	C T	G G	C T	T T	C C	G T	C C	T T	G G	C C	T T	A G	A C	G G	C T	T T	C C	T T	A A	C C	G G	C T	A G	T T	T T	G G	A G	A G	C C	C C	A C	A A	A G	A A	A C	G G	C T	A A	C T	C C
Swedish_Vallhund	Swv098	C C	C C	C C	C C	C C	C T	C C	0 0	C C	G G	C T	T T	C C	G T	C C	T T	G G	C T	T T	A A	A C	G G	C C	C T	C T	C T	A A	C C	G G	C T	G G	C T	T T	A G	A G	G G	C T	C T	C C	A A	G G	A A	C C	A G	T T	A A	T T	C C
Swedish_Vallhund	Swv099	C C	C T	C T	C T	C C	C C	T T	0 0	C T	G G	C T	T T	C C	G T	C C	T T	G G	C T	T T	A A	C C	G G	C T	C C	T T	T T	A A	C C	G G	C T	A G	T T	T T	A G	A G	G G	C T	C T	C C	A A	G G	A A	A C	G G	C T	A A	C C	C C
Swedish_Vallhund	Swv100	C C	C T	C T	C C	C C	C T	C C	0 0	T T	G G	C T	T T	C C	G G	C C	T T	G T	C C	T T	A G	A C	G G	C T	C T	C T	T T	A A	C C	A G	C T	A A	T T	T T	G G	A G	A A	C C	C C	A A	A A	A G	A A	A C	A G	C T	A A	C T	C C
Swedish_Vallhund	Swv101	C C	C T	C C	C C	C C	C C	C T	0 0	C C	G G	T T	T T	C C	G G	C C	T T	G G	C C	T T	A G	C C	G G	C C	C C	C T	T T	A G	C C	A G	C T	A G	T T	C T	G G	A G	A G	C C	C C	A A	A A	A G	A G	C C	A A	T T	A A	C T	C C
Swedish_Vallhund	Swv102	C C	C T	C T	C C	C C	C C	C T	0 0	C C	G G	C T	T T	C T	G T	C C	T T	G G	C C	T T	A G	A C	G G	C T	C C	C T	C T	A A	C C	A G	C T	A A	T T	C T	G G	A A	A G	C C	C C	A A	A A	G G	A A	C C	A A	T T	A A	C T	C C
Swedish_Vallhund	Swv103	C C	C C	C C	C T	C C	C T	C C	A A	C C	G G	C T	T T	C T	G T	C C	T T	T T	C T	T T	A A	A A	G G	C C	C T	C T	C T	A A	C C	A G	C T	A G	T T	T T	A G	A G	G G	T T	T T	A C	A G	A G	A A	A C	A A	T T	A A	C T	C C
Swedish_Vallhund	Swv104	C C	C C	C C	C T	C C	C T	C T	0 0	C C	G G	C T	T T	T T	G T	C T	T T	T T	C T	T T	A A	A C	G G	T T	T T	C C	T T	A A	C C	A G	C T	A A	T T	T T	A G	G G	A G	T T	T T	A C	A A	G G	A A	C C	A G	C T	A A	C T	C C
Swedish_Vallhund	Swv105	C C	C C	C C	C T	C C	C T	C T	0 0	C C	G G	C T	T T	C T	G T	C C	T T	G T	C C	T T	A A	A A	G G	C C	C C	C T	C T	A A	C C	G G	C C	A G	T T	T T	A G	G G	A G	C T	C T	C C	A G	A G	A A	A C	A A	T T	A A	C T	C C
Swedish_Vallhund	Swv106	C C	C C	C C	T T	C C	C C	C T	0 0	C C	G G	C T	T T	C T	G T	C C	T T	G T	C T	T T	A A	A A	G G	C T	C C	C T	C C	A A	C C	A G	C C	A A	T T	T T	A G	G G	A G	C T	C T	C C	A A	A G	A A	A C	A A	C T	A A	C T	C C
Swedish_Vallhund	Swv107	C C	C C	C C	C T	C C	C C	C C	0 0	C C	G G	C T	T T	C T	G T	C C	T T	G T	C T	T T	A A	A A	G G	T T	T T	C C	C T	A A	C C	G G	C C	A A	T T	T T	A G	G G	A G	C T	C T	C C	A G	A G	A A	A C	A A	T T	A A	C T	C C
Swedish_Vallhund	Swv108	C C	C T	C C	C C	C C	C C	C T	0 0	C C	G G	C C	T T	C T	G T	C C	T T	G T	C T	T T	A G	A C	G G	T T	C T	C T	C T	A A	C C	A G	C T	A G	T T	T T	A G	A G	G G	T T	T T	C C	A G	A G	A A	C C	A G	T T	A A	C T	C C
Swedish_Vallhund	Swv109	C C	C C	C C	T T	C C	C T	C C	0 0	C C	G G	C T	T T	C T	G T	C C	T T	T T	T T	T T	A A	A A	G G	C C	C C	C T	C T	A A	C C	G G	C C	G G	T T	T T	A G	G G	A G	C T	C T	C C	A A	A G	A A	A C	A A	T T	A A	C C	C C
Swedish_Vallhund	Swv110	C C	C C	C C	T T	C C	C C	C T	0 0	C C	G G	C T	T T	C C	G G	C C	T T	G T	C C	T T	A A	A A	G G	T T	T T	C C	C C	A A	C C	A G	C C	A A	T T	T T	A G	G G	A G	C T	C T	C C	A A	A G	A A	A C	A A	C T	A A	C T	C C
Swedish_Vallhund	Swv111	C C	C C	C T	C T	C C	C C	T T	A A	C C	G G	C T	T T	C C	G G	C C	T T	G G	C C	C C	G G	A C	G G	T T	C C	T T	T T	A A	C C	A A	C C	A A	T T	C T	G G	G G	A A	C C	C C	A A	A A	G G	A A	A C	A G	C T	A A	T T	C C
Swedish_Vallhund	Swv112	C C	C C	C C	C T	C C	C C	C C	0 0	C T	G G	C T	T T	C T	G T	C C	T T	G T	C T	T T	G G	C C	G G	C T	C C	C T	C T	A A	C C	A G	T T	A G	T T	T T	A G	A G	A G	C T	C T	A C	A A	A G	A A	C C	G G	T T	A A	C T	C C
Swedish_Vallhund	Swv113	C C	C C	C C	C T	C C	C C	T T	A A	C T	G G	C T	T T	C C	G G	C C	T T	G T	C C	T T	G G	C C	G G	T T	C T	C T	C T	A A	C C	G G	C C	A G	T T	C T	A G	A G	A G	C C	C C	A A	A A	A G	A A	C C	A G	T T	A A	C C	C C
Swedish_Vallhund	Swv114	C C	C T	C C	C C	C C	C C	C T	0 0	C C	G G	C T	T T	C T	G T	C C	T T	G T	C C	T T	A G	A C	G G	C C	C C	C T	C C	A A	C C	G G	C C	A A	T T	T T	A G	A G	A G	C T	C T	A C	A G	A G	A A	A C	A A	T T	A A	T T	C C
Swedish_Vallhund	Swv115	C C	C C	C C	T T	C C	C C	C T	0 0	C C	G G	C T	T T	C T	G T	C C	T T	T T	T T	T T	A A	A A	G G	C T	C T	C T	C C	A A	C C	A G	C T	A A	T T	T T	A G	A G	G G	T T	T T	A C	A A	A G	A A	A C	A A	T T	A A	C T	C C
Swedish_Vallhund	Swv116	C C	C C	C C	T T	C T	C T	C C	0 0	T T	G G	C C	T T	C C	G G	C C	T T	G G	C T	T T	A A	A C	G G	T T	C T	C T	T T	A A	C C	A G	C C	A A	T T	T T	A A	G G	A G	C T	C T	C C	A A	G G	A A	C C	G G	T T	A A	C C	C C
Swedish_Vallhund	Swv117	C C	C T	C C	C T	C C	C T	C T	0 0	C T	G G	C T	T T	C C	G G	C C	T T	G T	C C	C T	A A	A A	G G	C T	C T	C T	T T	A A	C C	A G	C T	A A	C T	C T	A G	G G	A G	C T	C T	A C	A A	G G	A A	A C	A A	T T	A A	C C	C C
Swedish_Vallhund	Swv118	C C	C T	T T	C T	C C	C C	C T	0 0	T T	G G	T T	T T	C C	G G	C C	T T	G T	C T	T T	A G	C C	G G	C T	C T	C T	T T	A A	C C	A G	C T	A A	T T	T T	G G	A G	A A	C T	C T	C C	A A	A G	A A	C C	A G	T T	A A	C C	C C
Swedish_Vallhund	Swv119	C C	C T	C C	C T	C C	C C	C T	0 0	T T	G G	T T	T T	C C	G T	C C	T T	T T	T T	T T	A G	C C	G G	C T	T T	C C	T T	A A	C C	A G	T T	A A	T T	T T	G G	A A	A G	C C	C C	C C	A A	G G	A A	C C	A G	T T	A A	C T	C C
Swedish_Vallhund	Swv120	C C	C C	C C	C C	C C	C C	C T	0 0	C C	G G	T T	T T	C C	G G	C C	T T	T T	T T	C C	G G	C C	G G	C C	C C	T T	T T	A A	C C	A G	T T	A A	T T	T T	A G	A G	A G	C C	C C	A C	A A	A G	A A	A C	G G	T T	A A	C C	C C
Swedish_Vallhund	Swv121	C C	C C	C C	C C	C C	T T	C T	0 0	C T	G G	C C	T T	C T	G T	C T	T T	G T	C T	C T	A A	A C	G G	C T	C C	T T	C T	A A	C C	G G	T T	A A	C T	T T	A A	G G	G G	C T	C T	C C	A A	A G	A A	A C	A G	T T	A A	C T	C C
Swedish_Vallhund	Swv122	C C	C C	T T	C C	C C	C T	C T	0 0	C C	G G	T T	T T	C C	G G	C C	T T	G T	T T	C C	A G	C C	G G	C T	C C	C T	T T	A A	C C	A G	C C	A A	C T	T T	A G	G G	A G	T T	C T	A C	A A	G G	A A	A C	A G	C T	A A	C T	C C
Swedish_Vallhund	Swv123	C C	C C	C C	T T	C C	C T	C C	0 0	C C	G G	C C	T T	C T	G T	C C	T T	G T	C T	T T	A A	A A	G G	C T	C T	C T	C C	A A	C C	A G	C C	A A	T T	T T	A A	G G	G G	T T	T T	C C	A G	A A	A A	C C	A A	C T	A A	C T	C C
Swedish_Vallhund	Swv124	C C	C C	C C	C T	C C	C C	C T	0 0	C C	G G	C T	T T	C C	G G	C C	T T	G T	T T	T T	A G	A C	G G	C C	C T	C T	C T	A A	C C	A G	C T	A G	T T	T T	A G	A G	A G	C T	C T	A C	G G	A A	A A	C C	G G	T T	A A	C C	C C
Swedish_Vallhund	Swv125	C C	C C	C C	C T	C C	C C	T T	0 0	C T	G G	C T	T T	C T	G G	C C	T T	G G	C T	T T	A G	A C	G G	C T	C T	C T	C T	A A	C C	A A	T T	A G	T T	T T	G G	A A	A G	C C	C C	A A	G G	A A	A A	C C	A G	T T	A A	C C	C C
Swedish_Vallhund	Swv126	C C	C C	C T	C C	C C	C C	C C	0 0	C C	G G	C C	T T	C C	G T	C C	T T	G G	C T	T T	A A	A C	G G	C C	T T	C T	T T	A A	C C	A G	C T	A A	C T	C T	A G	G G	A G	C T	C T	C C	A G	A A	A A	C C	A G	T T	A A	C T	C C
Swedish_Vallhund	Swv127	C C	C C	C C	C T	C C	C T	C T	0 0	C T	G G	T T	T T	C T	G G	C C	T T	G T	T T	T T	A A	A A	G G	C T	C T	C T	C T	A A	C C	A G	T T	A G	T T	C T	G G	A G	G G	C T	C T	A C	A G	A G	A A	C C	G G	T T	A A	C C	C C
Swedish_Vallhund	Swv128	C C	C C	C T	C C	C C	C C	T T	0 0	C C	G G	C T	T T	C C	G G	C C	T T	G T	C T	T T	A G	C C	G G	C T	C C	C T	T T	A A	C C	A G	C T	G G	T T	T T	G G	A A	G G	C T	C T	C C	A G	G G	A A	C C	A G	T T	A A	C C	C C
Swedish_Vallhund	Swv129	C C	C C	C C	C C	C C	T T	C C	0 0	C C	G G	C C	T T	C C	G G	C C	T T	G T	C T	T T	A G	C C	G G	C T	C C	T T	T T	A A	C C	A A	C T	G G	T T	T T	G G	A A	G G	C T	C T	C C	A G	G G	A A	C C	A G	T T	A A	C C	C C
Swedish_Vallhund	Swv130	C C	C C	C T	C C	C C	C C	T T	0 0	C C	G G	C T	T T	C C	G T	C T	T T	G T	T T	C T	A A	A C	G G	C T	C C	T T	T T	A A	C C	G G	C C	A G	T T	T T	G G	A A	G G	T T	T T	C C	A A	A G	A A	C C	A A	T T	A A	C T	C C
Swedish_Vallhund	Swv131	C C	C C	C C	C C	C C	T T	C C	0 0	C C	G G	C T	T T	C C	G G	C C	T T	G T	C T	T T	A G	C C	G G	C T	C C	C T	T T	A A	C C	A G	C C	G G	T T	T T	G G	A A	G G	T T	T T	C C	A A	A G	A A	C C	A G	T T	A A	C T	C C
Swedish_Vallhund	Swv132	C C	C C	C C	C C	C C	C T	C T	0 0	C C	G G	T T	T T	C C	G T	C C	T T	G T	C T	T T	A G	C C	G G	C T	C C	C T	T T	A A	C C	A G	C T	G G	T T	T T	G G	A A	G G	C T	C T	C C	A A	A G	A A	C C	A A	T T	A A	C C	C C
Swedish_Vallhund	Swv133	C C	C T	C C	C C	C C	C C	T T	A A	T T	G G	C C	T T	C C	G G	C C	T T	G T	T T	T T	A A	A C	G G	C T	C T	C C	C T	A A	C C	A A	T T	A A	T T	T T	G G	A A	G G	C T	C T	A C	A A	G G	A A	C C	A G	T T	A A	C C	C C
Swedish_Vallhund	Swv134	C C	C C	C T	T T	C C	C T	C T	A A	T T	G G	C T	T T	C C	G G	C C	T T	G T	C T	T T	A G	A C	G G	C T	C T	C T	T T	A A	C C	A G	T T	A A	T T	C T	A G	G G	A A	C C	C C	C C	A A	A G	A A	A C	A A	C T	A A	C T	C C
Swedish_Vallhund	Swv135	C C	C C	C C	T T	C C	C C	C T	A A	C C	G G	C C	T T	C C	G T	C C	T T	G G	C C	T T	A A	A C	G G	C T	C T	C T	C T	A A	C C	A G	T T	A A	T T	T T	A G	A G	A G	C T	C T	A C	A G	A G	A A	C C	A G	T T	A A	C T	C C
Swedish_Vallhund	Swv136	C C	C C	C C	C T	C C	C C	C T	A A	C T	G G	C T	T T	C C	G T	C T	T T	G T	T T	C T	A A	A C	G G	T T	C C	T T	T T	A A	C C	A G	C C	A G	T T	T T	A G	G G	A G	T T	T T	A C	A G	A A	A A	C C	G G	C T	A A	C T	C C
Swedish_Vallhund	Swv137	C C	C C	C T	C C	C T	C T	C T	0 0	T T	G G	C T	T T	C T	G T	C C	T T	G T	C C	T T	A A	C C	G G	C T	C C	T T	C T	A A	C C	A G	T T	A A	T T	T T	A A	G G	G G	C C	C C	C C	A A	A G	A A	A A	A A	T T	A A	T T	C C
Swedish_Vallhund	Swv138	C C	C C	C C	C C	C T	C T	T T	0 0	T T	G G	C T	T T	C C	G G	C C	T T	G G	C C	T T	A A	C C	G G	C C	C C	T T	C T	A A	C C	A G	T T	A A	C T	T T	A G	A G	G G	C T	C T	C C	A A	A G	A A	C C	A G	T T	A A	C T	C C
Swedish_Vallhund	Swv139	C C	C C	C C	C C	C C	C C	T T	0 0	T T	G G	C C	T T	C C	G T	C C	T T	G T	C T	T T	A A	A C	G G	C T	C T	C T	C T	A A	C C	A G	T T	A A	T T	C T	G G	A G	A G	C T	C T	A C	A A	G G	A A	C C	A G	T T	A A	T T	C C
Swedish_Vallhund	Swv140	C C	C T	C C	C C	C C	C C	C C	A A	C C	G G	C C	A T	C C	G G	C C	T T	G T	T T	T T	A A	A C	G G	T T	C T	C T	C T	A A	C C	A A	C T	A G	T T	C T	A G	G G	A G	C T	C T	A C	A G	A A	A A	C C	G G	T T	A A	C T	C C
Swedish_Vallhund	Swv141	C C	C C	C T	C C	C T	C T	C T	0 0	T T	G G	C T	T T	C C	G G	C C	T T	G T	C T	T T	A G	C C	G G	C T	T T	C C	T T	A A	C C	A A	C T	A A	T T	C C	G G	G G	A G	C T	C T	C C	A G	A G	A A	C C	A A	C T	A C	C C	C C
Swedish_Vallhund	Swv142	C C	C T	C T	C T	C C	C T	C T	A A	T T	G G	T T	T T	C T	G T	C C	T T	T T	C T	T T	A A	A C	G G	C T	C T	C T	T T	A A	C C	G G	C C	A A	T T	T T	A G	G G	A G	C T	C T	C C	A A	G G	A A	C C	A G	T T	A A	C T	C C
Swedish_Vallhund	Swv143	C C	C C	C C	T T	C C	C T	C T	A A	C C	G G	T T	T T	C C	G G	C C	T T	G T	T T	T T	A A	A C	G G	C T	C C	T T	C T	A A	C C	A G	T T	G G	T T	C T	G G	A G	G G	C T	C T	A C	A G	A G	A A	C C	A G	T T	A A	C T	C C
Swedish_Vallhund	Swv144	C C	C C	C C	C C	C C	C C	T T	A A	C T	G G	C T	T T	C C	G G	C C	T T	T T	T T	C T	A G	C C	G G	C C	C T	C T	T T	A A	C C	A A	C T	A A	T T	T T	A A	G G	A G	C T	C T	C C	A A	G G	A A	A A	A A	T T	A A	C T	C C
Swedish_Vallhund	Swv145	C C	C T	C C	C C	C C	C C	T T	A A	C C	G G	C C	T T	C T	G T	C C	T T	G T	T T	T T	A A	A C	G G	C T	C T	C T	C T	A A	C C	A A	C T	A A	T T	T T	A G	A G	A G	T T	T T	C C	A A	G G	A A	C C	G G	T T	A A	C C	C C
Swedish_Vallhund	Swv146	C C	C C	C C	C C	C C	C C	T T	A A	C T	G G	C C	T T	C C	G G	C C	T T	T T	T T	C T	A G	A C	G G	T T	C T	T T	T T	A A	C C	A A	C T	A A	T T	C T	A G	A G	A G	C T	C T	A A	A A	A G	A A	C C	A G	T T	A A	T T	C C
Swedish_Vallhund	Swv147	C C	C C	C C	C C	C C	C T	C T	A A	C T	G G	C T	T T	C T	G T	C T	T T	G T	C T	C T	A A	A C	G G	C T	C C	T T	C T	A A	C C	G G	T T	A A	C T	T T	A G	A G	G G	C T	C T	C C	A A	G G	A A	A C	A G	T T	A A	C C	C C
Swedish_Vallhund	Swv148	C C	C C	C C	C C	C C	C T	C T	A A	C C	G G	T T	T T	C C	G G	C C	T T	G T	C T	C T	A A	A A	G G	C T	T T	C T	T T	A A	C C	A A	C T	A A	T T	C T	G G	A G	A G	C T	C T	A C	A A	A G	A G	C C	G G	T T	A A	C C	C C
Swedish_Vallhund	Swv149	C C	T T	C C	C C	C C	C C	C T	0 0	C C	G G	T T	T T	C C	G G	C C	T T	G G	C T	T T	A G	C C	G G	C T	C C	C T	T T	A A	C C	A G	C C	A G	T T	C C	G G	A G	A A	C C	C C	A A	A A	A G	A G	A C	A A	T T	A A	C C	C C
Swedish_Vallhund	Swv150	C C	C T	C C	C C	C C	C C	C T	0 0	C C	G G	C T	T T	C T	G T	C T	T T	G G	C T	T T	A A	A C	G G	C T	C C	T T	T T	A A	C C	A G	C T	A G	T T	C C	G G	A G	A A	C C	C C	A A	A A	A G	A G	C C	A G	T T	A A	C T	C C
Swedish_Vallhund	Swv151	C C	C C	C C	C C	C C	C C	T T	A A	C C	G G	C T	T T	C C	G G	C C	T T	T T	T T	T T	A A	A A	G G	T T	C C	T T	T T	A A	C C	G G	C C	G G	T T	T T	A G	A G	G G	C T	C T	A C	A A	A A	A A	C C	A G	C T	A A	C C	C C
Swedish_Vallhund	Swv152	C C	C C	C C	C C	C T	C C	C T	A A	T T	G G	T T	T T	C C	G T	C C	T T	G T	T T	T T	A A	A C	G T	C T	C C	T T	C T	A A	C C	A G	C T	A A	T T	T T	G G	A A	A A	C C	C C	A A	A A	G G	A A	C C	G G	T T	A A	C T	C C
Swedish_Vallhund	Swv153	C C	C C	C C	C T	C C	C C	C T	0 0	T T	G G	C T	T T	C T	T T	C C	T T	G T	C C	T T	G G	C C	G G	C C	C C	T T	C T	A A	C C	A A	C C	A A	T T	C T	G G	A G	A A	C T	C T	C C	A A	A A	A A	C C	A G	T T	A A	C C	C T
Swedish_Vallhund	Swv154	C C	C C	C C	C T	C C	C C	C T	0 0	C T	G G	C C	A T	C C	G G	C C	T T	G T	T T	C T	A A	A C	G G	C T	C C	T T	T T	A A	C C	A A	C C	A G	T T	T T	G G	A G	A A	C T	C C	A A	A A	A G	A A	C C	A G	C T	A A	C C	C C
Swedish_Vallhund	Swv155	C C	C C	C T	C T	C C	C T	C T	0 0	C C	G G	C T	T T	C T	G T	C C	T T	G T	C T	T T	A A	A C	G G	T T	C T	C T	T T	A A	C C	G G	C T	A G	C T	T T	G G	G G	A A	C C	C C	A C	A A	A G	A A	A C	G G	T T	A A	C T	C C
Swedish_Vallhund	Swv156	C C	C C	C T	C T	C C	C C	T T	A A	C C	G G	C C	T T	C C	G G	C C	T T	G G	T T	T T	A A	C C	G G	C C	C T	C T	T T	A A	C C	G G	T T	A A	C T	T T	G G	A A	A G	C T	C T	A C	A A	G G	A A	C C	A G	T T	A A	C C	C C
Swedish_Vallhund	Swv157	C C	C C	C T	C T	C C	C T	C T	0 0	C C	G G	T T	T T	C C	G G	C C	T T	G G	C C	T T	G G	C C	G G	C T	C T	C T	C T	A A	C C	A G	C T	G G	T T	C T	G G	A G	A G	T T	C T	C C	A A	A G	A A	A C	G G	T T	A A	C T	C C
Swedish_Vallhund	Swv158	C C	C C	C T	C T	C C	C T	C T	0 0	C T	G G	C T	T T	T T	T T	C C	T T	G G	C C	T T	A G	C C	G G	T T	T T	C C	T T	A A	C C	G G	C T	A A	C T	T T	A G	G G	A G	C T	C T	A C	A A	A A	A A	A C	A G	T T	A A	C T	C C
Swedish_Vallhund	Swv159	C C	C T	C T	C T	C C	T T	C T	0 0	C C	G G	C T	T T	C C	G G	C C	T T	G T	C T	C C	A G	A C	G G	C C	C T	C T	T T	A A	C C	A A	C C	A A	T T	T T	G G	A A	A G	C T	C T	A C	A A	A G	A A	A C	A G	C T	A A	C C	C C
Swedish_Vallhund	Swv160	C C	C C	C T	C T	C C	C T	C T	0 0	C T	G G	C T	T T	C T	G T	C C	T T	T T	C T	T T	A A	A A	G G	C T	C T	C T	T T	A A	C C	G G	C C	A G	T T	C T	G G	G G	A A	C T	C C	C C	A A	A G	A A	C C	G G	T T	A A	C T	C C
Swedish_Vallhund	Swv161	C C	C C	C C	C C	C C	C C	C C	A A	C T	G G	C T	T T	C C	G G	C C	T T	G G	C T	C T	A G	C C	G G	T T	C C	T T	T T	A A	C C	A A	C T	A A	T T	C T	G G	A G	A A	C C	C C	A A	A A	A A	A A	A C	A A	T T	A A	C C	C C
Swedish_Vallhund	Swv162	C C	C C	C T	C T	C C	C C	T T	A A	C T	G G	C C	T T	C T	G T	C C	T T	T T	C C	T T	A G	A C	G G	C T	C T	C T	T T	A A	C C	G G	C C	A G	T T	C T	A G	G G	A G	T T	C T	C C	A A	G G	A A	C C	A G	T T	A A	C T	C C
Swedish_Vallhund	Swv163	C C	C T	C C	C C	C C	C T	C T	A A	T T	G G	C T	T T	C T	G T	C C	T T	G T	C C	T T	A G	C C	G G	C T	T T	C C	T T	A A	C C	A G	C C	A A	T T	T T	A G	G G	A G	C T	C T	A C	A A	A G	A A	A C	A A	T T	A A	T T	C C
Swedish_Vallhund	Swv164	C C	C C	C C	C T	C C	C C	T T	A A	T T	G G	C T	T T	C C	G G	C C	T T	G T	T T	T T	A G	A C	G G	C T	C T	C T	C T	A A	C C	A G	C C	A A	T T	C T	A G	A G	A G	C T	C T	A C	A A	G G	A A	C C	A G	T T	A A	C T	C C
Swedish_Vallhund	Swv165	C C	C C	C C	C T	C C	C C	C T	A A	C C	G G	C C	T T	C C	G T	C C	T T	G G	C C	C T	A A	A A	G G	T T	C T	C C	T T	A A	C C	G G	C T	A A	C T	T T	A G	A G	G G	T T	T T	C C	A A	A G	A A	A C	A A	T T	A A	T T	C C
Swedish_Vallhund	Swv166	C C	C C	C C	C C	C C	T T	C C	A A	C T	G G	T T	T T	C T	G T	C C	T T	G T	C T	T T	A A	A C	G G	C T	C T	C T	T T	A A	C C	G G	C C	A G	T T	T T	G G	G G	A A	C C	C C	A C	A A	G G	A A	A C	A G	T T	A A	T T	C C
Swedish_Vallhund	Swv167	C C	C T	C T	C T	C C	C T	C T	A A	C C	G G	C T	T T	C C	G G	C C	T T	G T	C T	T T	A G	A C	G G	T T	T T	C C	T T	A A	C C	G G	C C	G G	T T	C T	G G	G G	A A	C T	C C	A C	A A	A G	A A	C C	A G	T T	A A	T T	C C
Swedish_Vallhund	Swv168	C C	C C	C T	C C	C C	C T	C T	0 0	T T	G G	C T	T T	C C	G G	C T	T T	G T	C T	T T	A A	C C	G G	C C	C C	T T	T T	A A	C C	G G	T T	A A	C C	T T	A A	G G	G G	C T	C T	C C	A A	A G	A A	A C	A A	T T	A A	T T	C C
Swedish_Vallhund	Swv169	C C	C T	C T	T T	C C	C T	C T	A A	C C	G G	C C	T T	C C	G G	C C	T T	G T	T T	T T	A A	A C	G G	C C	C C	T T	C T	A A	C C	A G	C C	A A	T T	T T	G G	A A	A G	C C	C C	A A	A A	A G	A A	C C	A A	T T	A A	C T	C C
Swedish_Vallhund	Swv170	C C	C C	C T	C T	C C	C T	C T	A A	C T	G G	C T	T T	C C	G G	C C	T T	G T	C C	T T	A G	A C	G G	C T	T T	C C	T T	A A	C C	G G	C C	A G	T T	T T	G G	G G	A A	C T	C T	C C	A A	A G	A A	C C	A G	T T	A A	C T	C C
Swedish_Vallhund	Swv171	C C	C T	C C	C C	C C	C C	T T	A A	C C	G G	C C	T T	C C	G G	C C	T T	G T	T T	T T	A A	A C	G G	C C	C C	T T	C T	A A	C C	A G	C C	A A	C T	T T	A G	G G	A G	T T	T T	A C	A A	A G	A A	C C	A A	T T	A A	T T	C C
Swedish_Vallhund	Swv172	C C	C C	C C	C T	C C	C C	T T	A A	C C	G G	C C	T T	C C	G T	C C	T T	G G	C T	T T	A G	A C	G G	T T	C T	C T	T T	A A	C C	A G	C T	A G	T T	T T	G G	A A	G G	T T	T T	C C	A G	A A	A A	A C	A G	T T	A A	T T	C C
Swedish_Vallhund	Swv173	C C	C C	C C	C C	C C	C C	C T	A A	C C	G G	C C	T T	C C	G T	C C	T T	G T	C T	T T	A G	C C	G G	C T	C T	T T	T T	A A	C C	A G	C C	G G	T T	T T	G G	A G	A G	C T	C T	A C	A G	A G	A A	C C	A G	T T	A A	T T	C C
Swedish_Vallhund	Swv174	C C	C C	C T	C T	C C	C T	C T	0 0	C C	G G	C T	A T	C C	G T	C T	T T	G G	T T	T T	A G	C C	G G	C C	C T	C T	T T	A A	C C	A G	C T	G G	T T	T T	G G	A G	A G	T T	T T	A C	A A	A G	A A	C C	A G	T T	A A	C T	C C
Swedish_Vallhund	Swv175	C C	C T	C C	C T	C C	C T	C T	A A	C C	G G	C T	T T	C C	G G	C C	T T	G G	T T	T T	A G	C C	G G	C C	T T	C T	T T	A A	C C	A G	C T	A G	T T	C T	G G	A A	A G	C T	C T	A C	A A	A G	A A	C C	A G	T T	A A	C C	C C
Swedish_Vallhund	Swv176	C C	C C	C C	C T	C C	C T	C T	0 0	C T	G G	C C	T T	C C	G G	C T	T T	G T	C T	C T	A G	C C	G G	C T	C C	T T	C T	A A	C C	A G	C T	A A	T T	C T	A G	G G	A G	C T	C T	A C	A A	A G	A A	A C	A G	T T	A A	T T	C C
Swedish_Vallhund	Swv177	C C	C C	C T	C T	C C	C C	T T	A A	C C	G G	T T	T T	C C	G G	C C	T T	T T	C C	T T	A G	C C	G G	C C	C C	C T	T T	A A	C C	A A	T T	G G	T T	T T	G G	G G	A A	C T	C T	A A	A A	A G	A A	C C	A G	T T	A A	C T	C C
Swedish_Vallhund	Swv178	C C	C C	C C	C T	C C	C C	C C	0 0	C C	G G	C T	T T	C C	G G	C C	T T	G G	C T	C C	A G	C C	G G	C T	C T	C T	C T	A A	C C	A G	T T	A A	T T	C T	A G	G G	A G	C C	C C	A C	A G	A G	A A	C C	A G	T T	A A	C T	C C
Swedish_Vallhund	Swv179	C C	C C	C C	C C	C C	C C	T T	0 0	C C	G G	C T	T T	C C	G G	C T	T T	G T	C C	C T	A G	C C	G G	C T	C C	C T	T T	A A	C C	G G	C T	A G	C C	C T	G G	G G	A G	C T	C T	A C	A A	G G	A A	C C	A A	T T	A A	C T	C C
Swedish_Vallhund	Swv180	C C	C T	C T	T T	C C	C C	T T	0 0	C C	G G	C C	T T	C C	G G	C C	T T	G T	C T	T T	A A	A C	G G	T T	T T	C C	T T	A A	C C	G G	T T	G G	T T	T T	A A	G G	G G	T T	T T	C C	A G	A A	A A	A C	A G	T T	A A	C T	C C
Swedish_Vallhund	Swv181	C C	C C	C C	C C	C T	C C	C T	0 0	C C	G G	C C	T T	C C	G G	C C	T T	G T	T T	C T	A G	A C	G G	C C	T T	C T	C T	A A	C C	A G	T T	A G	C T	T T	G G	A G	A A	C T	C T	A A	A A	G G	A A	A C	A G	T T	A A	C T	C C
Swedish_Vallhund	Swv182	C C	C T	C C	T T	C C	C T	C T	A A	C C	G G	T T	T T	C C	G G	C C	T T	G T	C T	C T	A A	A C	G G	C T	C C	T T	C T	A A	C C	A G	C C	A G	T T	T T	A G	A G	G G	T T	T T	C C	A A	A G	A A	C C	G G	T T	A A	T T	C C
Swedish_Vallhund	Swv183	C C	C C	C C	C T	C C	C T	C T	0 0	C C	G G	T T	T T	C C	G G	C C	T T	G T	T T	T T	A A	A C	G G	C T	C C	T T	T T	A A	C C	A G	C T	G G	T T	T T	G G	A G	A G	C T	C T	A C	A A	G G	A A	A C	G G	T T	A A	C T	C C
Swedish_Vallhund	Swv184	C C	C C	C C	C T	C C	C C	T T	0 0	C T	G G	C T	T T	C C	G T	C C	T T	G T	C T	T T	A A	C C	G G	C T	C T	C T	C T	A A	C C	G G	T T	A A	T T	T T	A A	G G	G G	T T	T T	C C	A A	G G	A A	A C	A A	T T	A A	C T	C C
Swedish_Vallhund	Swv185	C C	C T	C T	T T	C C	C C	T T	0 0	C T	G G	C C	T T	C C	G G	C C	T T	G G	C T	T T	A A	C C	G G	C T	C T	C T	C T	A A	C C	G G	T T	A A	T T	T T	G G	A G	A A	C C	C C	A A	A G	A G	A A	A C	A A	T T	A A	T T	C C
Swedish_Vallhund	Swv186	C C	C T	C T	T T	C C	C C	C T	0 0	C T	G G	C T	T T	C C	G G	C C	T T	G T	C T	T T	A A	C C	G G	C T	C T	C T	C T	A A	C C	G G	T T	A A	T T	T T	A G	A G	A G	C T	C T	A C	A G	A A	A A	A C	A G	T T	A A	C T	C C
Swedish_Vallhund	Swv187	C C	C C	C C	C T	C C	C C	T T	0 0	C T	G G	C C	T T	C T	G T	C C	T T	G T	T T	C T	A G	C C	G G	C C	C T	C T	T T	A A	C C	A G	C C	A A	T T	C C	G G	G G	A A	C T	C C	A C	A A	A G	A A	C C	A G	T T	A A	C C	C C
Swedish_Vallhund	Swv188	C C	C T	C T	T T	C C	C C	C T	0 0	C C	G G	C C	T T	C C	G G	C C	T T	G G	C T	T T	A A	A C	G G	C T	C T	C T	C T	A A	C C	G G	T T	G G	T T	T T	A A	G G	G G	T T	T T	C C	A A	A G	A A	A C	A G	T T	A A	C T	C C
Swedish_Vallhund	Swv189	C C	C C	C T	C T	C T	C C	C T	0 0	T T	G G	C T	T T	T T	T T	C C	T T	G T	C T	T T	A G	C C	G G	C T	T T	C T	T T	A A	C C	A A	C T	A A	T T	C T	A G	G G	A G	T T	C T	C C	A G	A G	A A	A C	A G	T T	A A	C T	C C
Swedish_Vallhund	Swv190	C C	C C	C C	C C	C C	C T	C T	0 0	T T	G G	C C	T T	C C	G G	C C	T T	G G	C C	T T	A G	A C	G G	C T	C T	C C	T T	A A	C C	A A	C T	A A	T T	T T	A G	A G	A A	C C	C C	A A	A A	A G	A A	A C	G G	C T	A A	C T	C C
Swedish_Vallhund	Swv191	C C	0 0	C T	C C	C T	C T	C T	0 0	C T	G G	C T	T T	C T	G T	C C	T T	G T	C T	C T	A G	C C	G G	T T	C C	T T	T T	A A	C C	A A	C C	A A	T T	C C	G G	G G	A A	C C	C C	A C	A A	A G	A A	C C	A G	T T	A A	T T	C C
Swedish_Vallhund	Swv192	C C	C C	C T	C C	C C	C T	C T	0 0	T T	G G	C C	T T	C C	G G	C C	T T	G G	C T	T T	A G	A C	G G	T T	C C	T T	T T	A A	C C	A A	C C	A A	T T	C T	A G	G G	A A	C C	C C	A C	A A	A G	A A	A C	A G	T T	A A	C T	C C
Swedish_Vallhund	Swv193	C C	C C	C C	C C	C T	C C	T T	0 0	T T	G G	C T	T T	C C	G G	C C	T T	T T	T T	T T	A G	A C	G G	T T	C C	C T	T T	A A	C C	A A	C C	A A	T T	C T	G G	A G	A G	C C	C C	A C	A A	A G	A A	C C	A G	C T	A A	C T	C C
Swedish_Vallhund	Swv194	C C	0 0	C T	C C	C C	C C	T T	0 0	C C	G G	C T	T T	C T	G T	C C	T T	G T	T T	C C	A G	A A	G G	T T	C C	C T	T T	A A	C C	A A	C C	A A	T T	C T	G G	A G	A G	C C	C C	A C	A G	A G	A A	C C	A G	C T	A A	C T	C C
Swedish_Vallhund	Swv195	C C	C C	C T	C C	C C	C C	T T	A A	C T	G G	C T	T T	T T	T T	C C	T T	G T	C T	C T	G G	A C	G G	T T	C T	C T	T T	A A	C C	A G	C C	A A	T T	C T	A G	G G	A A	C T	C C	A C	A A	A G	A A	A C	A G	C T	A A	C T	C C
Swedish_Vallhund	Swv196	C C	C C	C T	C C	C T	C C	T T	A A	C T	G G	C T	T T	C C	G T	C C	T T	G T	C T	C T	G G	A C	G G	T T	C T	C T	T T	A A	C C	A G	C C	A A	T T	C T	G G	A G	A G	C T	C T	A C	A A	A G	A A	C C	A G	T T	A A	T T	C C
Swedish_Vallhund	Swv197	C C	C C	C C	C C	C C	C C	C T	A A	C T	G G	C C	T T	C C	G T	C C	T T	G T	C C	C T	A A	A A	G G	C C	T T	C T	C T	A A	C C	A G	C T	A A	T T	C T	G G	A G	A G	T T	C T	C C	A A	A G	A A	C C	A G	T T	A A	C T	C C
Swedish_Vallhund	Swv198	C C	C C	C C	C T	C C	C C	T T	A A	C T	G G	T T	T T	C C	G T	C C	T T	T T	C T	C T	A A	A A	G G	C C	C T	C T	C T	A A	C C	A G	C T	A A	T T	C T	G G	A G	A G	T T	C T	C C	A A	A G	A A	C C	A G	T T	A A	T T	C C
Swedish_Vallhund	Swv199	C C	C C	C C	T T	C C	C C	T T	A A	T T	G G	C T	T T	C T	G T	C C	T T	G G	C C	T T	G G	C C	G G	C T	C T	C T	C T	A A	C C	A G	C T	A A	T T	C T	G G	A G	A G	T T	C T	C C	A A	A G	A A	C C	G G	T T	A A	C T	C C
Swedish_Vallhund	Swv200	C C	C C	T T	T T	C C	C C	C T	A A	C C	G G	C C	T T	C C	G G	C C	T T	T T	C T	T T	G G	A C	G T	C T	C T	C T	T T	A A	C C	A G	C C	G G	T T	T T	G G	A A	A A	C T	C C	A A	A A	A A	G G	A C	A G	C T	A A	C C	C C
Swedish_Vallhund	Swv201	C C	C C	C C	T T	C C	C C	C T	A A	C C	G G	T T	T T	C C	G G	C C	T T	G G	C C	C C	A G	A C	G G	C C	C T	C T	T T	A A	C C	G G	C C	A A	T T	T T	G G	A A	A G	C T	C T	A C	A A	A G	A A	C C	G G	T T	A A	C T	C C
Swedish_Vallhund	Swv202	C C	C T	C C	C T	C C	C T	C C	A A	T T	G G	C C	T T	C C	G G	C C	T T	G T	C C	T T	A G	A C	G G	C T	T T	C C	C T	A A	C C	A G	T T	A A	T T	T T	G G	A G	A G	C T	C T	A C	A A	G G	A A	C C	A G	T T	A A	T T	C C
Swedish_Vallhund	Swv203	C C	C C	C C	C C	C C	C C	T T	A A	C T	G G	C T	T T	C T	T T	C C	T T	G T	C T	C T	G G	C C	G G	C T	C T	C T	C T	A A	C C	A G	T T	A A	T T	C T	G G	G G	A A	T T	C T	C C	A A	A G	A A	C C	A G	T T	A A	C T	C C
Swedish_Vallhund	Swv204	C C	C C	C C	C C	C C	C C	T T	A A	T T	G G	T T	T T	C T	T T	C C	T T	G T	C T	T T	A G	A C	G G	C T	C T	C T	C T	A A	C C	A G	T T	A A	T T	T T	G G	A G	A G	T T	T T	C C	A A	A G	A A	C C	G G	T T	A A	C T	C C
Swedish_Vallhund	Swv205	C C	C C	C C	T T	C C	C C	C T	A A	T T	G G	C T	T T	C T	G T	C C	T T	G G	C C	T T	A A	A A	G G	C C	T T	C T	C T	A A	C C	A G	T T	A A	T T	T T	G G	A G	A G	T T	T T	C C	A A	A G	A A	C C	G G	T T	A A	C T	C C
Swedish_Vallhund	Swv206	C C	C C	C C	C T	C C	C C	C T	A A	C T	G G	T T	T T	C T	G T	C C	T T	G G	C C	C T	A G	A C	G G	C C	T T	C T	C T	A A	C C	A G	C T	A A	T T	C T	G G	A G	A G	T T	C T	C C	A A	A G	A A	C C	A G	T T	A A	T T	C C
Swedish_Vallhund	Swv207	C C	C C	C C	C C	C C	C C	T T	A A	C T	G G	T T	T T	C T	G T	C C	T T	T T	C T	C T	A G	A C	G G	C C	C T	C T	C T	A A	C C	A G	T T	A A	T T	T T	G G	A A	G G	T T	T T	C C	A A	A G	A A	C C	G G	T T	A A	C C	C C
Swedish_Vallhund	Swv208	C C	C C	C C	C T	C C	C C	T T	A A	T T	G G	T T	T T	C T	G T	C C	T T	G G	C T	T T	G G	C C	G G	C T	C T	C T	C T	A A	C C	A G	T T	A A	T T	C T	G G	A G	A G	T T	C T	C C	A A	A G	A A	C C	A G	T T	A A	C T	C C
Swedish_Vallhund	Swv209	C C	C C	C T	T T	C T	C C	C T	A A	T T	G G	C C	T T	C C	G G	C C	T T	G T	C C	T T	A G	C C	G G	C T	T T	C T	T T	A A	C C	A G	C T	A A	T T	C T	A G	G G	A G	T T	C T	C C	A A	A G	A A	C C	A G	T T	A A	C T	C C
Swedish_Vallhund	Swv210	C C	C C	C C	C T	C T	C C	T T	A A	C T	G G	C C	T T	C C	G T	C C	T T	G G	C T	T T	A A	A C	G G	C C	C C	C T	T T	A A	C C	A G	T T	A A	C T	T T	G G	A A	A G	C T	C T	A C	A A	G G	A A	C C	A A	T T	A A	C T	C C
Swedish_Vallhund	Swv211	C C	C T	C C	C C	C C	C T	C T	A A	C T	G G	C C	T T	C C	G G	C C	T T	G T	C T	C T	A A	A C	G G	C C	C C	T T	C T	A A	C C	G G	T T	A A	T T	T T	A A	G G	G G	C T	C T	A C	A A	A G	A A	A C	A A	T T	A A	T T	C C
Swedish_Vallhund	Swv212	C C	C C	C C	C T	C C	C C	T T	A A	C T	G G	T T	T T	C C	G G	C C	T T	G T	T T	C T	A G	C C	G G	C T	C T	C T	T T	A A	C C	A G	C T	A A	T T	C T	A G	G G	A G	C T	C T	A C	A A	A A	A A	C C	A G	T T	A A	C T	C C
Swedish_Vallhund	Swv213	C C	C C	C C	C C	C C	C C	T T	A A	C T	G G	C C	T T	C T	G T	C C	T T	G T	C T	T T	A A	A C	G G	C C	C C	T T	C T	A A	C C	A A	C C	A A	T T	C T	G G	A G	A G	C T	C C	A C	A A	A G	A A	A C	G G	T T	A A	C T	C C
Swedish_Vallhund	Swv214	C C	C T	C C	C C	C C	C C	T T	A A	C C	G G	C C	T T	C C	G G	C C	T T	G T	C T	C T	A A	C C	G G	C C	C C	T T	C T	A A	C C	A G	C C	A A	T T	C T	G G	A G	A G	C T	C C	A C	A A	G G	A A	C C	A G	T T	A A	C T	C C
Swedish_Vallhund	Swv215	C C	C T	C C	C T	C T	C C	T T	A A	T T	G G	C C	T T	C C	G G	C C	T T	T T	C T	T T	A G	C C	G G	C C	C C	T T	T T	A A	C C	G G	C T	A A	T T	C T	G G	A G	A G	C T	C C	A C	A A	A G	A A	A C	A G	T T	A A	C T	C C
Swedish_Vallhund	Swv216	C C	C T	C C	C C	C T	C C	T T	A A	C T	G G	C C	T T	C C	G G	C C	T T	G T	T T	T T	A A	A C	G G	C C	C C	T T	C T	A A	C C	A G	C T	A A	T T	C T	G G	A G	A G	C T	C T	A C	A A	A G	A A	A C	G G	T T	A A	C T	C C
Swedish_Vallhund	Swv217	C C	C C	C C	C C	C C	C C	T T	A A	C C	G G	C C	T T	C C	G G	C C	T T	G T	C T	C T	A A	C C	G G	C C	C T	C T	T T	A A	C C	A G	C C	A A	T T	C T	G G	A G	A G	T T	C T	C C	A A	A G	A A	C C	A G	T T	A A	C T	C C
Swedish_Vallhund	Swv218	C C	C C	C T	C T	C C	C T	C T	A A	T T	G G	C C	T T	C C	G T	C C	T T	G G	C C	T T	A G	A C	G G	C T	C T	C C	T T	A A	C C	G G	C T	A A	T T	T T	A G	A G	A G	C C	C C	A C	A A	G G	A A	A C	A G	C T	A A	C T	C C
Swedish_Vallhund	Swv219	C C	C T	C C	C C	C C	C T	C T	A A	C T	G G	C C	T T	C C	G T	C C	T T	G G	C T	C T	A A	A C	G G	C C	C C	T T	T T	A A	C C	A A	C T	A A	T T	C T	G G	A G	A A	C C	C C	A A	A A	G G	A A	A C	A A	T T	A A	C T	C C
Swedish_Vallhund	Swv220	C C	C C	C C	C T	C C	C C	T T	A A	C C	G G	C T	T T	C T	G T	C C	T T	G T	T T	T T	A A	A C	G T	C T	C C	C T	T T	A A	C C	A G	C T	A A	T T	T T	G G	A A	A G	C C	C C	A A	A A	G G	A A	C C	A G	C T	A A	C T	C C
Swedish_Vallhund	Swv221	C C	C C	C C	C T	C C	C C	T T	A A	T T	G G	C T	A T	C C	G T	C C	T T	G G	C T	T T	A G	A A	G T	C T	C T	C T	T T	A A	C C	A G	C C	A A	T T	T T	A G	A G	A G	C C	C C	A A	A G	A G	A A	C C	A A	T T	A A	T T	C C
Swedish_Vallhund	Swv222	C C	C C	C C	C T	C C	C C	C T	A A	C T	G G	C T	T T	C C	G T	C C	T T	G G	C T	C T	A G	A C	G G	C C	C T	C T	T T	A A	C C	A G	C T	A A	T T	C T	G G	G G	A G	C T	C C	C C	A G	A A	A A	A C	A A	T T	A A	C C	C C
Swedish_Vallhund	Swv223	C C	C C	C C	C C	C C	C C	C T	A A	C T	G G	C T	T T	C C	G T	C C	T T	G G	C C	C T	A A	A A	G G	C C	T T	C C	T T	A A	C C	A G	C T	A A	T T	C T	A G	A G	G G	C T	C T	C C	A A	A A	A G	A C	A G	T T	A A	C C	C C
Swedish_Vallhund	Swv224	C C	C C	C C	C C	C C	C C	C T	A A	C C	G G	C T	T T	C C	G T	C C	T T	T T	T T	C C	G G	C C	G G	C C	T T	C C	T T	A A	C C	A G	T T	A A	T T	C T	G G	A G	A A	C T	C C	A C	A A	A A	A A	A C	A A	T T	A A	C C	C C
Swedish_Vallhund	Swv225	C C	C C	C C	C T	C C	C C	T T	A A	C C	G G	T T	T T	C T	G T	C C	T T	G T	C T	C C	A G	A C	G G	C C	C T	C T	T T	A A	C C	A G	C T	A A	T T	T T	A G	A G	G G	C T	C T	C C	A A	A A	A A	A C	A G	T T	A A	C T	C C
Swedish_Vallhund	Swv226	C C	C C	C C	T T	C C	C C	T T	A A	T T	G G	C T	T T	C C	G T	C C	T T	G T	C T	T T	A G	A C	G G	C C	T T	C C	T T	A A	C C	A G	C T	A A	T T	T T	G G	A A	A G	C T	C T	A C	A G	A A	A A	A C	A G	T T	A A	C C	C C
Swedish_Vallhund	Swv227	C C	C C	C C	C T	C C	C C	T T	A A	C T	G G	C C	T T	C C	G G	C C	T T	G G	C C	T T	A G	A C	G G	C T	T T	C C	C T	A A	C C	A G	T T	A A	T T	C T	G G	G G	A A	C T	C C	C C	A A	A G	A A	C C	A G	T T	A A	C C	C C
Swedish_Vallhund	Swv228	C C	C T	C T	T T	C C	C C	T T	A A	C C	G G	T T	T T	C C	G G	C C	T T	G T	C T	T T	A A	A A	G G	C C	C C	C T	C T	A A	C C	G G	C C	A G	T T	T T	A A	G G	A G	C T	C T	A C	A A	G G	A A	A A	A A	T T	A A	C C	C C
Swedish_Vallhund	Swv229	C C	C C	C C	T T	C C	C C	T T	A A	C C	G G	C T	T T	C C	G G	C C	T T	G T	C T	C C	G G	C C	G G	C T	C C	T T	T T	A A	C C	G G	C T	A A	T T	T T	G G	A A	A G	C T	C T	A C	A G	A G	A A	C C	A G	T T	A A	T T	C C
Swedish_Vallhund	Swv230	C C	C C	C C	C T	C T	C C	C T	A A	C C	G G	T T	T T	C C	G T	C C	T T	G T	C C	C T	A A	A C	G G	C C	C C	T T	T T	A A	C C	A G	C T	A G	T T	C T	G G	A G	A G	C T	C T	A C	A G	A A	A A	C C	G G	T T	A A	C C	C C
Swedish_Vallhund	Swv231	C C	C C	C C	C C	C C	C T	C T	A A	C C	G G	C T	T T	C C	G T	C T	T T	G G	T T	T T	A A	C C	G G	C C	C C	T T	T T	A A	C C	A G	C T	G G	T T	T T	G G	A A	G G	T T	T T	C C	A A	G G	A A	C C	A G	T T	A A	C C	C C
Swedish_Vallhund	Swv232	C C	C C	C C	C C	C C	C C	T T	A A	T T	G G	T T	T T	C C	G G	C C	T T	G T	C C	T T	A G	A C	G G	T T	C C	T T	T T	A A	C C	G G	C T	A A	C T	C T	G G	A A	A G	C T	C T	A C	A A	A G	A A	C C	A G	T T	A A	C T	C C
Swedish_Vallhund	Swv233	C C	C C	C C	T T	C C	C C	C T	A A	C C	G G	C T	T T	C C	G G	C C	T T	G G	T T	C C	G G	C C	G G	T T	C C	T T	C T	A A	C C	G G	T T	A A	T T	C T	G G	A A	A A	C C	C C	A C	A G	A A	A A	C C	G G	T T	A A	T T	C C
Swedish_Vallhund	Swv234	C C	C C	C T	C C	C C	C C	T T	A A	C C	G G	C T	T T	C C	G G	C C	T T	T T	T T	C C	A A	A C	G G	C T	C C	C T	T T	A A	C C	A G	C C	A A	C T	C T	A G	A G	A G	C T	C T	A C	A A	A G	A A	C C	A G	C T	A A	C T	C C
Swedish_Vallhund	Swv235	C C	C C	C T	C C	C C	C T	C T	A A	T T	G G	C T	T T	C C	G G	C C	T T	T T	T T	T T	A G	C C	G G	C T	C T	T T	T T	A A	C C	A G	C T	A A	C T	C T	G G	A G	A A	C T	C C	A A	A A	A G	A A	A C	G G	C T	A A	C T	C C
Swedish_Vallhund	Swv236	C C	C C	C T	C C	C C	C T	C T	A A	T T	G G	C T	T T	C C	G G	C C	T T	G T	T T	T T	A G	C C	G G	C T	C T	T T	T T	A A	C C	A G	C T	A A	C T	C T	A G	A G	A G	C T	C T	A C	A A	G G	A A	C C	A G	C T	A A	C T	C C
Swedish_Vallhund	Swv237	C C	C C	C T	C C	C C	C C	T T	A A	T T	G G	C T	T T	C C	G G	C C	T T	G T	T T	T T	A A	A C	G G	C T	C C	T T	T T	A A	C C	A A	C T	A A	T T	C T	A G	A G	A G	C T	C T	A C	A A	G G	A A	A C	A G	T T	A A	T T	C C
Swedish_Vallhund	Swv238	C C	C C	C T	C C	C C	C C	T T	A A	T T	G G	C T	T T	C C	G G	C C	T T	T T	T T	T T	A A	A C	G G	C T	C T	T T	T T	A A	C C	A G	C C	A A	C T	T T	A G	G G	A G	T T	C T	A A	A A	G G	A A	C C	G G	C T	A A	C T	C C
Swedish_Vallhund	Swv239	C C	C C	C T	C T	C T	C C	C T	A A	T T	G G	C T	T T	C C	G G	C C	T T	T T	C C	T T	A G	C C	G G	C T	T T	C C	T T	A A	C C	A G	C C	A A	T T	T T	A A	G G	G G	T T	T T	C C	A A	A G	A A	C C	A G	T T	A A	T T	C C
Swedish_Vallhund	Swv240	C C	C C	C C	C C	C C	C C	C T	A A	C T	G G	C T	T T	C C	G G	C T	T T	G G	T T	T T	A G	A A	G T	T T	C C	T T	T T	A A	C C	G G	C C	A A	T T	C T	G G	A G	A G	C C	C C	A A	A A	A G	A G	C C	A G	T T	A A	C T	C C
Swedish_Vallhund	Swv241	C C	C T	C C	C C	C C	C C	C T	A A	C T	G G	C C	A T	C C	G G	C C	T T	G G	C T	T T	A G	A C	G T	C T	C C	T T	T T	A A	C C	A A	C T	A A	T T	C T	G G	A A	A G	C C	C C	A A	A G	A G	A A	C C	A G	T T	A A	C T	C C
Swedish_Vallhund	Swv242	C C	C T	C C	C T	C C	C C	C T	A A	C T	G G	T T	T T	C T	G T	C C	T T	G G	C T	T T	A A	A C	G G	C C	C T	C T	T T	A A	C C	A A	C T	A G	T T	C T	A G	G G	A A	C C	C C	A A	A G	G G	A A	C C	A G	T T	A A	T T	C C
Swedish_Vallhund	Swv243	C C	C C	C C	C T	C C	C C	T T	A A	C C	G G	C T	A T	C C	G G	C C	T T	G G	C T	T T	A A	A C	G G	C C	C T	C T	T T	A A	C C	A A	C T	A A	T T	C T	A G	A G	A A	C C	C C	A A	A A	A G	G G	C C	A A	T T	A A	T T	C C
Swedish_Vallhund	Swv244	C C	C C	C C	C T	C C	C C	T T	A A	C C	G G	C T	T T	C T	G T	C C	T T	G G	C T	T T	A A	A A	G G	C T	C T	C T	T T	A A	C C	A G	C C	G G	T T	C T	G G	A A	A G	C C	C C	A A	A G	A A	G G	C C	A A	T T	A A	T T	C C
Swedish_Vallhund	Swv245	C C	C T	C C	C T	C C	C C	C T	A A	C C	G G	C T	T T	C T	G T	C T	T T	G G	C T	T T	A G	A C	G T	C T	C C	T T	T T	A A	C C	A G	C C	G G	T T	C T	A G	G G	A A	C C	C C	A A	A G	A A	G G	C C	A G	T T	A A	C T	C C
Swedish_Vallhund	Swv246	C C	C T	C C	C T	C C	C C	T T	A A	C T	G G	C T	A T	C C	G G	C T	T T	G G	C T	T T	A A	A A	G G	C T	C T	C T	T T	A A	C C	A G	C C	A A	T T	C T	A G	G G	A G	C C	C C	A A	A G	A G	A G	C C	A A	T T	A A	T T	C C
Swedish_Vallhund	Swv247	C C	C C	C C	C C	C C	C C	T T	A A	C C	G G	C T	T T	C C	G G	C C	T T	G T	C C	T T	G G	A C	G G	C T	C C	C T	C T	A A	C C	A G	C T	G G	C T	C T	G G	G G	A A	C C	C C	A A	A A	A A	A A	A C	A A	T T	A A	T T	C C
Swedish_Vallhund	Swv248	C C	T T	C C	C C	C C	C C	C T	A A	T T	G G	C T	T T	C C	G G	C T	T T	G G	C C	T T	A A	A C	G G	C T	C T	C C	T T	A A	C C	A G	C T	A A	T T	T T	G G	G G	A A	C T	C T	A C	A G	A G	A A	C C	A A	T T	A A	T T	C C
Swedish_Vallhund	Swv249	C C	C T	C C	C T	C C	C T	C C	A A	T T	G G	C T	T T	C C	G G	C T	T T	T T	C T	T T	A A	A A	G G	C T	C C	T T	T T	A A	C C	A G	T T	A A	C T	T T	A A	G G	G G	T T	T T	C C	A G	A G	A A	C C	A A	T T	A A	C T	C C
Swedish_Vallhund	Swv250	C C	C C	C C	C T	C C	C C	C T	A A	C T	G G	C T	T T	C C	G T	C C	T T	G T	T T	C T	A G	A C	G T	T T	C T	C T	T T	A A	C C	G G	T T	A A	C T	T T	A G	A G	A G	C T	C C	A C	A A	A G	A A	A C	A G	T T	A A	C T	C C
Swedish_Vallhund	Swv251	C C	C C	C C	C T	C C	C C	C T	A A	C C	G G	C C	T T	C C	G G	C C	T T	G G	T T	C C	A G	C C	G T	C T	C C	T T	T T	A A	C C	A G	C C	A A	T T	C T	G G	A A	A A	C C	C C	A A	A G	A A	A A	C C	A G	T T	A A	C T	C C
Swedish_Vallhund	Swv252	C C	C C	C C	C T	C C	C C	C T	A A	C C	G G	C C	T T	C C	G G	C C	T T	G T	T T	C T	A G	C C	G T	T T	C C	T T	C T	A A	C C	A G	C T	A A	C T	T T	G G	A A	A G	C T	C C	A A	A A	A G	A A	A C	A G	T T	A A	C T	C C
Swedish_Vallhund	Swv253	C C	C T	C C	C T	C C	C T	C T	A A	T T	G G	T T	T T	C C	G G	C T	T T	G G	C C	T T	A A	A A	G G	C C	C T	C C	T T	A A	C C	A G	C C	A A	T T	T T	G G	G G	A A	C T	C T	A A	A G	G G	A A	A C	A G	T T	A A	T T	C C
Swedish_Vallhund	Swv254	C C	C T	C C	C T	C C	C T	C T	A A	T T	G G	T T	T T	C C	G G	C C	T T	G G	C C	T T	A A	A C	G G	C T	C C	C T	C T	A A	C C	A A	C T	A A	T T	T T	G G	A G	A G	T T	C T	A A	A A	A G	A A	A C	A G	T T	A A	C T	C C
Swedish_Vallhund	Swv255	C C	C T	C C	C T	C C	C T	C T	A A	T T	G G	T T	T T	C C	G G	C C	T T	G G	C C	T T	A A	A C	G G	C T	T T	C C	T T	A A	C C	A G	C T	A A	T T	T T	G G	G G	A A	C C	C C	C C	A G	G G	A A	C C	A G	T T	A A	C T	C C
Swedish_Vallhund	Swv256	C C	C T	C C	C T	C C	C T	C C	A A	T T	G G	C T	T T	C C	G G	C C	T T	G G	C C	T T	A A	A A	G G	C C	C T	C T	C T	A A	C C	A A	C T	A A	T T	T T	G G	A G	A G	C T	C C	A C	A A	A G	A A	C C	A G	T T	A A	T T	C C
Swedish_Vallhund	Swv257	C C	C T	C C	C T	C C	C T	C C	A A	C C	G G	T T	T T	C C	G G	C C	T T	G G	C C	C C	A A	A C	G G	C T	C T	C C	C T	A A	C C	A G	C T	A A	T T	T T	G G	A G	A G	T T	C T	A A	A G	G G	A A	C C	A G	T T	A A	C T	C C
Swedish_Vallhund	Swv258	C C	C C	C T	C C	C T	C T	C C	A A	T T	G G	T T	T T	C C	G G	C C	T T	G G	C C	T T	A G	C C	G G	C T	T T	C T	C T	A A	C C	A G	T T	A A	C T	C C	G G	A G	A A	C C	C C	A A	G G	A A	A A	A C	A G	T T	A A	C T	C C
Swedish_Vallhund	Swv259	C C	C C	C C	C T	C C	C C	T T	0 0	T T	G G	C T	T T	C T	T T	C C	T T	G T	C T	T T	A G	A C	G G	C C	T T	C C	T T	A A	C C	A A	T T	A A	T T	C T	G G	A G	A G	T T	C T	C C	A A	A A	A A	C C	A G	T T	A A	C T	C C
Swedish_Vallhund	Swv260	C C	C C	C C	C T	C C	C C	C T	A A	T T	G G	C T	T T	C C	G G	C C	T T	G T	C T	T T	A G	A C	G G	C C	C C	T T	C T	A A	C C	A G	C T	A A	C T	T T	G G	A A	A G	C T	C T	A C	A A	A G	G G	A C	A G	T T	A A	C T	C C
Swedish_Vallhund	Swv261	C C	C C	C T	C C	C T	C T	C T	0 0	C T	G G	C T	T T	C T	G T	C C	T T	G T	C T	C T	A A	A C	G G	C T	C C	T T	C T	A A	C C	A G	T T	A A	C T	T T	A A	G G	G G	C C	C C	C C	A A	G G	A A	A C	A G	T T	A A	C T	C C
Swedish_Vallhund	Swv262	C C	C C	C C	C C	C T	C C	C T	0 0	C C	G G	C C	T T	C T	G G	C C	T T	G G	C C	T T	A G	C C	G G	C C	T T	C C	T T	A G	C C	A A	T T	A A	T T	C T	G G	A G	A A	C T	C T	A A	A A	G G	A A	A A	G G	C C	A A	C C	C C
Swedish_Vallhund	Swv263	C C	C T	C C	C T	C T	C T	C T	0 0	C T	G G	C T	T T	C C	G G	C C	T T	G G	C T	T T	A A	A C	G G	C C	C C	T T	T T	A A	C C	A A	C T	A A	T T	T T	G G	A A	A A	C C	C C	A A	A A	A G	A A	A C	A G	T T	A A	C T	C C
Swedish_Vallhund	Swv264	C C	C C	C C	C C	C C	C T	C C	A A	C T	G G	C T	T T	C C	G T	C C	T T	G T	C T	T T	A A	C C	G G	C T	C T	C T	C T	A A	C C	A G	C C	A A	T T	C T	G G	G G	A A	C T	C T	A A	A G	A G	A A	C C	A G	T T	A A	C C	C C
Swedish_Vallhund	Swv265	C C	C C	C T	T T	C C	C T	T T	A A	C C	G G	C C	T T	C C	G G	C C	T T	G T	C C	T T	G G	C C	G G	T T	C C	T T	T T	A A	C C	A G	C T	A A	T T	T T	G G	A G	A A	C C	C C	A C	A A	A G	A A	A A	A G	T T	A A	C C	C C
Swedish_Vallhund	Swv266	C C	C C	C C	C C	C C	C T	C C	A A	C T	G G	C T	T T	C C	G T	C C	T T	G T	C T	T T	A A	C C	G G	C T	C T	C T	C T	A A	C C	A G	C C	A A	T T	C T	G G	G G	A A	C T	C T	A A	A G	A G	A A	C C	A G	T T	A A	C C	C C
Swedish_Vallhund	Swv267	C C	C C	C C	C C	C C	C C	T T	A A	C C	G G	C C	T T	C C	G G	C C	T T	G T	C T	C C	A A	A C	G G	C T	C C	C T	T T	A A	C C	G G	T T	A A	T T	T T	G G	A A	A G	C T	C T	A C	A A	A A	A A	A C	G G	T T	A A	C C	C C
Swedish_Vallhund	Swv268	C C	C C	C T	T T	C T	C T	C T	A A	C C	G G	C C	A T	C C	G G	C C	T T	G G	C T	T T	A A	A A	G G	C T	C C	T T	T T	A A	C C	A G	T T	A A	T T	T T	G G	A A	A A	C C	C C	A A	A A	A G	A A	C C	G G	T T	A A	C T	C C
Swedish_Vallhund	Swv269	C C	C T	C C	C C	C C	C T	C C	A A	C T	G G	C C	T T	C C	G G	C C	T T	T T	T T	T T	A A	A C	G G	C T	C T	C T	T T	A A	C C	A G	C C	A A	T T	T T	A G	A G	G G	T T	T T	C C	A A	A A	A G	C C	G G	T T	A A	C C	C C
Swedish_Vallhund	Swv270	C C	C C	C T	T T	C C	C C	C T	A A	C C	G G	C T	T T	C C	G G	C C	T T	G G	C C	C C	A G	C C	G G	C T	C C	T T	T T	A A	C C	A G	C T	A A	T T	C C	A G	A G	A A	C C	C C	A A	A A	A G	A A	C C	G G	T T	A A	T T	C C
Swedish_Vallhund	Swv271	C C	C C	C C	C C	C C	C C	C T	A A	C C	G G	C T	A T	C C	G T	C C	T T	G T	C C	T T	A A	A C	G G	C C	T T	C C	T T	A A	C C	A A	C T	G G	T T	T T	A G	A G	G G	C C	C C	C C	A A	G G	A A	C C	A G	T T	A A	C T	C C
Swedish_Vallhund	Swv272	C C	C C	C C	C C	C C	C C	C T	0 0	C T	G G	T T	T T	C C	G G	C C	T T	G T	C C	C T	A A	C C	G G	C T	C T	C T	T T	A A	C C	A G	C T	A A	T T	C T	A G	A G	A G	C T	C T	A C	A A	A G	A A	C C	A A	T T	A A	C T	C C
Swedish_Vallhund	Swv273	C C	C C	C C	C C	C C	C C	C T	0 0	T T	G G	C T	T T	C C	G T	C C	T T	G T	C T	T T	A A	C C	G G	C T	C T	C T	T T	A A	C C	A G	C T	A A	T T	C T	A G	A G	A G	C T	C T	A C	A A	A G	A A	C C	A G	C T	A A	C T	C C
[truncated: 1,271 more columns]
